# Supplementary material for: LSD1/PRMT6-targeting gene therapy to attenuate androgen receptor toxic gain-of-function ameliorates spinobulbar muscular atrophy phenotypes in flies and mice
Source: Nat Commun. 2023 Feb 6;14:603. doi: 10.1038/s41467-023-36186-9 (PMC9902531; doi:10.1038/s41467-023-36186-9)
Supplement: Supplementary file 4 — Supplementary Data 1 [file 41467_2023_36186_MOESM4_ESM.xlsx]

## Sheet: DEGs_AR100Q_vs_WT
Symbol	GeneID	Description	ensembl_gene_id	log2FoldChange	pvalue	padj
Fzd9	14371	frizzled homolog 9 (Drosophila)	ENSMUSG00000049551	12.9379	4.78248e-37	3.25739e-36
Kitl	17311	kit ligand	ENSMUSG00000019966	12.9006	1.20307e-38	8.50149e-38
Lox	16948	lysyl oxidase	ENSMUSG00000024529	12.4573	9.24196e-35	5.98719e-34
Tnc	21923	tenascin C	ENSMUSG00000028364	12.33	9.08875e-32	5.53715e-31
Sgk3	170755	serum/glucocorticoid regulated kinase 3	ENSMUSG00000025915	12.2882	1.51623e-34	9.76765e-34
Zfp521	225207	zinc finger protein 521	ENSMUSG00000024420	12.2062	1.3389e-34	8.63827e-34
Fat4	329628	FAT tumor suppressor homolog 4 (Drosophila)	ENSMUSG00000046743	12.1315	4.84e-34	3.08086e-33
Cd200	17470	CD200 antigen	ENSMUSG00000022661	11.9845	4.91478e-42	3.70736e-41
Gda	14544	guanine deaminase	ENSMUSG00000058624	11.8638	2.14657e-32	1.32527e-31
Hs3st5	319415	heparan sulfate (glucosamine) 3-O-sulfotransferase 5	ENSMUSG00000044499	11.8229	5.33831e-32	3.26888e-31
Ednrb	13618	endothelin receptor type B	ENSMUSG00000022122	11.775	4.48891e-32	2.75101e-31
Kdm5d	20592	lysine (K)-specific demethylase 5D	ENSMUSG00000056673	11.7345	2.83864e-40	2.0729e-39
Asb18	208372	ankyrin repeat and SOCS box-containing 18	ENSMUSG00000067081	11.7127	4.19881e-79	6.14281e-78
Angpt1	11600	angiopoietin 1	ENSMUSG00000022309	11.6992	2.4395e-50	2.16186e-49
Itga4	16401	integrin alpha 4	ENSMUSG00000027009	11.6883	5.45991e-36	3.62486e-35
Kcnj8	16523	potassium inwardly-rectifying channel_ subfamily J_ member 8	ENSMUSG00000030247	11.6831	5.38125e-53	5.03067e-52
Robo4	74144	roundabout homolog 4 (Drosophila)	ENSMUSG00000032125	11.6627	9.63032e-52	8.77033e-51
Neu2	23956	neuraminidase 2	ENSMUSG00000079434	11.6589	3.36231e-31	2.02414e-30
Erg	13876	avian erythroblastosis virus E-26 (v-ets) oncogene related	ENSMUSG00000040732	11.6378	7.02578e-31	4.20172e-30
Calcrl	54598	calcitonin receptor-like	ENSMUSG00000059588	11.6339	6.27561e-39	4.46521e-38
Gdf10	14560	growth differentiation factor 10	ENSMUSG00000021943	11.5893	8.92313e-31	5.32473e-30
Kcnj2	16518	potassium inwardly-rectifying channel_ subfamily J_ member 2	ENSMUSG00000041695	11.5861	1.31343e-117	3.10111e-116
Odf3l2	382384	outer dense fiber of sperm tails 3-like 2	ENSMUSG00000035963	11.5747	8.86683e-28	4.92617e-27
Barx2	12023	BarH-like homeobox 2	ENSMUSG00000032033	11.5586	6.34073e-20	2.83047e-19
Plxdc2	67448	plexin domain containing 2	ENSMUSG00000026748	11.5543	1.1675e-62	1.30233e-61
Xylt1	233781	xylosyltransferase 1	ENSMUSG00000030657	11.4212	3.33653e-30	1.96364e-29
P2ry1	18441	purinergic receptor P2Y_ G-protein coupled 1	ENSMUSG00000027765	11.4173	6.26383e-37	4.25089e-36
Ky	16716	kyphoscoliosis peptidase	ENSMUSG00000035606	11.369	7.82942e-75	1.07165e-73
Ifit2	15958	interferon-induced protein with tetratricopeptide repeats 2	ENSMUSG00000045932	11.3607	8.57057e-30	4.98915e-29
Tspan8	216350	tetraspanin 8	ENSMUSG00000034127	11.355	4.63967e-89	7.73158e-88
Msx1	17701	msh homeobox 1	ENSMUSG00000048450	11.3344	3.86761e-29	2.21867e-28
Svep1	64817	sushi_ von Willebrand factor type A_ EGF and pentraxin domain containing 1	ENSMUSG00000028369	11.3088	3.11566e-67	3.7177e-66
Gbp9	236573	guanylate-binding protein 9	ENSMUSG00000029298	11.281	7.25803e-49	6.267e-48
Col6a2	12834	collagen_ type VI_ alpha 2	ENSMUSG00000020241	11.2719	0	0
Tpsb2	17229	tryptase beta 2	ENSMUSG00000033825	11.2672	5.46191e-29	3.11773e-28
Fam189a2	381217	family with sequence similarity 189_ member A2	ENSMUSG00000071604	11.2409	7.35089e-48	6.19194e-47
Bcl6	12053	B cell leukemia/lymphoma 6	ENSMUSG00000022508	11.2353	1.72539e-210	1.00187e-208
Cdh4	12561	cadherin 4	ENSMUSG00000000305	11.2318	7.77664e-26	4.14229e-25
Sfrp5	54612	secreted frizzled-related sequence protein 5	ENSMUSG00000018822	11.2285	8.93139e-35	5.79101e-34
Sfrp1	20377	secreted frizzled-related protein 1	ENSMUSG00000031548	11.2257	3.11222e-28	1.74753e-27
Myoz3	170947	myozenin 3	ENSMUSG00000049173	11.208	1.19501e-101	2.32046e-100
Gbp10	626578	guanylate-binding protein 10	ENSMUSG00000105096	11.1825	1.41069e-25	7.46239e-25
Sgcg	24053	sarcoglycan_ gamma (dystrophin-associated glycoprotein)	ENSMUSG00000035296	11.1686	1.5807e-66	1.87346e-65
Slc9a2	226999	solute carrier family 9 (sodium/hydrogen exchanger)_ member 2	ENSMUSG00000026062	11.1628	2.26037e-120	5.58789e-119
Inpp4b	234515	inositol polyphosphate-4-phosphatase_ type II	ENSMUSG00000037940	11.1563	1.74137e-45	1.40368e-44
Tie1	21846	tyrosine kinase with immunoglobulin-like and EGF-like domains 1	ENSMUSG00000033191	11.1446	2.91133e-134	8.48533e-133
Clec1a	243653	C-type lectin domain family 1_ member a	ENSMUSG00000033082	11.1353	2.50686e-28	1.41079e-27
Ghr	14600	growth hormone receptor	ENSMUSG00000055737	11.1269	8.72332e-273	8.32382e-271
Man1a	17155	mannosidase 1_ alpha	ENSMUSG00000003746	11.1244	4.15465e-56	4.12601e-55
Ncald	52589	neurocalcin delta	ENSMUSG00000051359	11.1204	4.27276e-28	2.39023e-27
Lrig3	320398	leucine-rich repeats and immunoglobulin-like domains 3	ENSMUSG00000020105	11.1094	1.31786e-28	7.45717e-28
Ccr2	12772	chemokine (C-C motif) receptor 2	ENSMUSG00000049103	11.1084	1.19794e-27	6.63325e-27
Pdzrn3	55983	PDZ domain containing RING finger 3	ENSMUSG00000035357	11.1082	9.40543e-250	7.59583e-248
Vgll3	73569	vestigial like 3 (Drosophila)	ENSMUSG00000091243	11.1014	2.73784e-28	1.53962e-27
Abcd2	26874	ATP-binding cassette_ sub-family D (ALD)_ member 2	ENSMUSG00000055782	11.0998	6.60317e-132	1.8647e-130
Mamld1	333639	mastermind-like domain containing 1	ENSMUSG00000059401	11.0939	1.69103e-28	9.55432e-28
Asb11	68854	ankyrin repeat and SOCS box-containing 11	ENSMUSG00000031382	11.0859	0	0
Col6a3	12835	collagen_ type VI_ alpha 3	ENSMUSG00000048126	11.0798	1.32771e-255	1.10503e-253
Arrdc4	66412	arrestin domain containing 4	ENSMUSG00000042659	11.0586	5.77834e-35	3.76534e-34
Gca	227960	grancalcin	ENSMUSG00000026893	11.0563	8.61182e-28	4.78538e-27
Smco1	69576	single-pass membrane protein with coiled-coil domains 1	ENSMUSG00000046345	11.0549	9.14651e-100	1.7422e-98
Rab29	226422	RAB29_ member RAS oncogene family	ENSMUSG00000026433	11.049	2.81533e-28	1.5826e-27
Evi2a	14017	ecotropic viral integration site 2a	ENSMUSG00000078771	11.0473	3.62487e-26	1.94673e-25
Cybb	13058	cytochrome b-245_ beta polypeptide	ENSMUSG00000015340	11.0441	3.1364e-27	1.72174e-26
Lmod3	320502	leiomodin 3 (fetal)	ENSMUSG00000044086	11.0351	1.98205e-285	2.12094e-283
Klhl38	268807	kelch-like 38	ENSMUSG00000022357	11.0338	3.50571e-28	1.96553e-27
Ephx2	13850	epoxide hydrolase 2_ cytoplasmic	ENSMUSG00000022040	11.0287	8.04934e-79	1.1736e-77
Crispld1	83691	cysteine-rich secretory protein LCCL domain containing 1	ENSMUSG00000025776	11.0193	8.91132e-12	2.95453e-11
Thbs1	21825	thrombospondin 1	ENSMUSG00000040152	11.0096	9.45202e-61	1.01981e-59
Cav2	12390	caveolin 2	ENSMUSG00000000058	11.0028	2.60978e-82	3.98747e-81
Abca9	217262	ATP-binding cassette_ sub-family A (ABC1)_ member 9	ENSMUSG00000041797	11.0019	4.10667e-80	6.07625e-79
Ppp1r3a	140491	protein phosphatase 1_ regulatory (inhibitor) subunit 3A	ENSMUSG00000042717	10.9987	0	0
Kera	16545	keratocan	ENSMUSG00000019932	10.992	8.98791e-49	7.73616e-48
Smtnl2	276829	smoothelin-like 2	ENSMUSG00000045667	10.9913	2.4405e-190	1.21466e-188
Chp2	70261	calcineurin-like EF hand protein 2	ENSMUSG00000030865	10.9884	4.28918e-28	2.39896e-27
Tbc1d2b	67016	TBC1 domain family_ member 2B	ENSMUSG00000037410	10.9869	3.80725e-47	3.16636e-46
Cmah	12763	cytidine monophospho-N-acetylneuraminic acid hydroxylase	ENSMUSG00000016756	10.9869	6.58604e-27	3.5911e-26
Ccl24	56221	chemokine (C-C motif) ligand 24	ENSMUSG00000004814	10.9816	1.87594e-27	1.03588e-26
Lamb1	16777	laminin B1	ENSMUSG00000002900	10.9777	6.96125e-109	1.48134e-107
Fgfbp1	14181	fibroblast growth factor binding protein 1	ENSMUSG00000048373	10.9737	6.16066e-19	2.66473e-18
Thbd	21824	thrombomodulin	ENSMUSG00000074743	10.9721	1.38916e-68	1.70442e-67
Gbp6	100702	guanylate binding protein 6	ENSMUSG00000104713	10.9714	3.6376e-26	1.95322e-25
Zfp385b	241494	zinc finger protein 385B	ENSMUSG00000027016	10.9705	5.85849e-25	3.04585e-24
Bmp4	12159	bone morphogenetic protein 4	ENSMUSG00000021835	10.9654	5.53655e-28	3.0897e-27
Fgf6	14177	fibroblast growth factor 6	ENSMUSG00000000183	10.9604	1.43895e-34	9.27381e-34
Arhgap20	244867	Rho GTPase activating protein 20	ENSMUSG00000053199	10.9493	7.94189e-173	3.4091e-171
Gas7	14457	growth arrest specific 7	ENSMUSG00000033066	10.9481	1.52375e-53	1.43613e-52
Dusp18	75219	dual specificity phosphatase 18	ENSMUSG00000047205	10.9478	2.39803e-19	1.0509e-18
Il1rap	16180	interleukin 1 receptor accessory protein	ENSMUSG00000022514	10.9441	1.0921e-27	6.0562e-27
Rab7b	226421	RAB7B_ member RAS oncogene family	ENSMUSG00000052688	10.9335	2.89544e-27	1.5918e-26
Mme	17380	membrane metallo endopeptidase	ENSMUSG00000027820	10.9335	8.95491e-28	4.97417e-27
Npas2	18143	neuronal PAS domain protein 2	ENSMUSG00000026077	10.9288	4.89768e-27	2.6783e-26
Cxcr4	12767	chemokine (C-X-C motif) receptor 4	ENSMUSG00000045382	10.9279	1.00053e-26	5.43371e-26
Myf6	17878	myogenic factor 6	ENSMUSG00000035923	10.9215	1.14302e-154	4.17649e-153
Gja5	14613	gap junction protein_ alpha 5	ENSMUSG00000057123	10.9201	3.56828e-27	1.95632e-26
Sypl2	17306	synaptophysin-like 2	ENSMUSG00000027887	10.9093	1.75492e-248	1.39103e-246
Col24a1	71355	collagen_ type XXIV_ alpha 1	ENSMUSG00000028197	10.9092	3.07314e-34	1.96579e-33
Dtna	13527	dystrobrevin alpha	ENSMUSG00000024302	10.9002	2.44926e-294	2.74849e-292
Met	17295	met proto-oncogene	ENSMUSG00000009376	10.9001	1.14578e-44	9.08681e-44
Cd55	13136	CD55 molecule_ decay accelerating factor for complement	ENSMUSG00000026399	10.8971	6.17803e-168	2.54267e-166
Abra	223513	actin-binding Rho activating protein	ENSMUSG00000042895	10.8932	2.58598e-241	1.92739e-239
Map3k7cl	224419	Map3k7 C-terminal like	ENSMUSG00000025610	10.8926	2.28659e-34	1.46641e-33
Ucp3	22229	uncoupling protein 3 (mitochondrial_ proton carrier)	ENSMUSG00000032942	10.8922	3.46373e-243	2.62735e-241
Apobec2	11811	apolipoprotein B mRNA editing enzyme_ catalytic polypeptide 2	ENSMUSG00000040694	10.8909	0	0
Crhr2	12922	corticotropin releasing hormone receptor 2	ENSMUSG00000003476	10.8879	1.12713e-179	5.08598e-178
Rasgrp3	240168	RAS_ guanyl releasing protein 3	ENSMUSG00000071042	10.8811	4.1931e-154	1.52283e-152
Rxrg	20183	retinoid X receptor gamma	ENSMUSG00000015843	10.8729	2.64694e-110	5.7138e-109
Cd163	93671	CD163 antigen	ENSMUSG00000008845	10.8729	8.39185e-56	8.27638e-55
Tgfbr2	21813	transforming growth factor_ beta receptor II	ENSMUSG00000032440	10.8728	1.58093e-162	6.20811e-161
Chad	12643	chondroadherin	ENSMUSG00000039084	10.867	2.89182e-25	1.51662e-24
Glb1l2	244757	galactosidase_ beta 1-like 2	ENSMUSG00000036395	10.8581	3.27325e-18	1.38345e-17
Khdrbs3	13992	KH domain containing_ RNA binding_ signal transduction associated 3	ENSMUSG00000022332	10.8581	6.04894e-46	4.91694e-45
Sdpr	20324	serum deprivation response	ENSMUSG00000045954	10.8567	3.24177e-205	1.81213e-203
Ankrd33b	67434	ankyrin repeat domain 33B	ENSMUSG00000022237	10.8531	2.17663e-125	5.69574e-124
Perm1	74183	PPARGC1 and ESRR induced regulator_ muscle 1	ENSMUSG00000078486	10.8503	3.23981e-272	3.07187e-270
Osr2	107587	odd-skipped related 2	ENSMUSG00000022330	10.8407	3.26636e-26	1.75514e-25
Mdfic	16543	MyoD family inhibitor domain containing	ENSMUSG00000041390	10.8403	5.34726e-45	4.26784e-44
Klhl30	70788	kelch-like 30	ENSMUSG00000026308	10.8288	8.10197e-208	4.62384e-206
Slco5a1	240726	solute carrier organic anion transporter family_ member 5A1	ENSMUSG00000025938	10.8222	8.31898e-122	2.09281e-120
Mstn	17700	myostatin	ENSMUSG00000026100	10.8205	7.87133e-48	6.6266e-47
Ano5	233246	anoctamin 5	ENSMUSG00000055489	10.816	0	0
Dap	223453	death-associated protein	ENSMUSG00000039168	10.8151	1.00301e-42	7.65272e-42
Slc7a2	11988	solute carrier family 7 (cationic amino acid transporter_ y+ system)_ member 2	ENSMUSG00000031596	10.815	4.04831e-143	1.317e-141
Yipf7	75581	Yip1 domain family_ member 7	ENSMUSG00000029158	10.811	6.51685e-270	6.06391e-268
Scn4b	399548	sodium channel_ type IV_ beta	ENSMUSG00000046480	10.8044	0	0
Tnmd	64103	tenomodulin	ENSMUSG00000031250	10.8004	7.64007e-53	7.11791e-52
Nox4	50490	NADPH oxidase 4	ENSMUSG00000030562	10.7993	9.28851e-17	3.75425e-16
Cpa3	12873	carboxypeptidase A3_ mast cell	ENSMUSG00000001865	10.7891	6.69261e-27	3.64788e-26
Slc38a4	69354	solute carrier family 38_ member 4	ENSMUSG00000022464	10.7885	4.20432e-161	1.63173e-159
Maf	17132	avian musculoaponeurotic fibrosarcoma (v-maf) AS42 oncogene homolog	ENSMUSG00000055435	10.786	1.84071e-152	6.57346e-151
Kcnn2	140492	potassium intermediate/small conductance calcium-activated channel_ subfamily N_ member 2	ENSMUSG00000054477	10.7821	1.07474e-26	5.83461e-26
Rcn1	19672	reticulocalbin 1	ENSMUSG00000005973	10.7795	7.54138e-44	5.89191e-43
Ptx3	19288	pentraxin related gene	ENSMUSG00000027832	10.7696	4.23582e-25	2.2095e-24
Nedd4l	83814	neural precursor cell expressed_ developmentally down-regulated gene 4-like	ENSMUSG00000024589	10.769	1.9843e-65	2.30977e-64
Fbxo40	207215	F-box protein 40	ENSMUSG00000047746	10.7616	0	0
Steap4	117167	STEAP family member 4	ENSMUSG00000012428	10.7606	2.22577e-135	6.5703e-134
Plbd1	66857	phospholipase B domain containing 1	ENSMUSG00000030214	10.7577	3.46277e-94	6.16101e-93
Kbtbd13	74492	kelch repeat and BTB (POZ) domain containing 13	ENSMUSG00000054978	10.7577	7.84687e-90	1.31787e-88
Homer2	26557	homer homolog 2 (Drosophila)	ENSMUSG00000025813	10.7556	7.55215e-49	6.51533e-48
Mmp2	17390	matrix metallopeptidase 2	ENSMUSG00000031740	10.7526	2.20623e-244	1.69495e-242
Galnt18	233733	UDP-N-acetyl-alpha-D-galactosamine:polypeptide N-acetylgalactosaminyltransferase 18	ENSMUSG00000038296	10.7494	7.43037e-27	4.04412e-26
Cav3	12391	caveolin 3	ENSMUSG00000062694	10.7446	8.88951e-147	3.00279e-145
Svil	225115	supervillin	ENSMUSG00000024236	10.7338	0	0
Cxcl12	20315	chemokine (C-X-C motif) ligand 12	ENSMUSG00000061353	10.7296	0	0
Col1a2	12843	collagen_ type I_ alpha 2	ENSMUSG00000029661	10.7286	0	0
Ampd1	229665	adenosine monophosphate deaminase 1	ENSMUSG00000070385	10.7279	9.07417e-270	8.41734e-268
Abi3bp	320712	ABI gene family_ member 3 (NESH) binding protein	ENSMUSG00000035258	10.7258	3.64788e-135	1.07365e-133
Tmem233	545798	transmembrane protein 233	ENSMUSG00000079278	10.7225	8.85127e-78	1.27256e-76
Ptprk	19272	protein tyrosine phosphatase_ receptor type_ K	ENSMUSG00000019889	10.7221	4.19831e-33	2.62171e-32
Akr1c14	105387	aldo-keto reductase family 1_ member C14	ENSMUSG00000033715	10.7206	8.1648e-26	4.34441e-25
Zak	65964	sterile alpha motif and leucine zipper containing kinase AZK	ENSMUSG00000004085	10.7174	0	0
Mylk4	238564	myosin light chain kinase family_ member 4	ENSMUSG00000044951	10.7173	6.76693e-262	5.9111e-260
3425401B19Rik	100504518	RIKEN cDNA 3425401B19 gene	ENSMUSG00000071540	10.7156	0	0
Ell2	192657	elongation factor RNA polymerase II 2	ENSMUSG00000001542	10.712	8.12352e-77	1.14972e-75
Gbp4	17472	guanylate binding protein 4	ENSMUSG00000079363	10.7092	3.11366e-44	2.44795e-43
Prkaa2	108079	protein kinase_ AMP-activated_ alpha 2 catalytic subunit	ENSMUSG00000028518	10.7066	0	0
Stk26	70415	serine/threonine kinase 26	ENSMUSG00000031112	10.7015	4.02981e-26	2.16266e-25
Kcnq5	226922	potassium voltage-gated channel_ subfamily Q_ member 5	ENSMUSG00000028033	10.701	1.27867e-55	1.25529e-54
1810011O10Rik	69068	RIKEN cDNA 1810011O10 gene	ENSMUSG00000056313	10.7009	9.44723e-56	9.29888e-55
Clic5	224796	chloride intracellular channel 5	ENSMUSG00000023959	10.6962	0	0
Lrrc30	240131	leucine rich repeat containing 30	ENSMUSG00000073375	10.694	0	0
Rnasel	24014	ribonuclease L (2'_ 5'-oligoisoadenylate synthetase-dependent)	ENSMUSG00000066800	10.69	1.53107e-26	8.28645e-26
Il12a	16159	interleukin 12a	ENSMUSG00000027776	10.6877	1.63085e-24	8.36134e-24
Col3a1	12825	collagen_ type III_ alpha 1	ENSMUSG00000026043	10.6874	0	0
Sorbs2	234214	sorbin and SH3 domain containing 2	ENSMUSG00000031626	10.6805	5.3314e-116	1.23542e-114
Meox2	17286	mesenchyme homeobox 2	ENSMUSG00000036144	10.6766	1.29362e-75	1.79276e-74
Rora	19883	RAR-related orphan receptor alpha	ENSMUSG00000032238	10.6761	1.63864e-201	8.91051e-200
Alas2	11656	aminolevulinic acid synthase 2_ erythroid	ENSMUSG00000025270	10.6753	8.10375e-26	4.31422e-25
Asb2	65256	ankyrin repeat and SOCS box-containing 2	ENSMUSG00000021200	10.6706	0	0
Adh1	11522	alcohol dehydrogenase 1 (class I)	ENSMUSG00000074207	10.6641	2.41082e-54	2.31442e-53
Pter	19212	phosphotriesterase related	ENSMUSG00000026730	10.6632	2.05055e-66	2.42553e-65
Cacna1s	12292	calcium channel_ voltage-dependent_ L type_ alpha 1S subunit	ENSMUSG00000026407	10.6616	0	0
Pik3r6	104709	phosphoinositide-3-kinase_ regulatory subunit 6	ENSMUSG00000046207	10.6597	7.39904e-26	3.94396e-25
Me3	109264	malic enzyme 3_ NADP(+)-dependent_ mitochondrial	ENSMUSG00000030621	10.6591	2.84832e-195	1.47395e-193
Lrrc32	434215	leucine rich repeat containing 32	ENSMUSG00000090958	10.6536	3.34016e-41	2.4784e-40
Ctsc	13032	cathepsin C	ENSMUSG00000030560	10.6492	1.00822e-164	4.02241e-163
LOC102634333	102634333	uncharacterized LOC102634333	ENSMUSG00000090066	10.649	0	0
Vav3	57257	vav 3 oncogene	ENSMUSG00000033721	10.6476	4.44226e-26	2.37932e-25
Cacng6	54378	calcium channel_ voltage-dependent_ gamma subunit 6	ENSMUSG00000078815	10.6475	5.09073e-69	6.29243e-68
Rbm7	67010	RNA binding motif protein 7	ENSMUSG00000042396	10.6474	3.12869e-55	3.0505e-54
Prrg3	208748	proline rich Gla (G-carboxyglutamic acid) 3 (transmembrane)	ENSMUSG00000033361	10.6447	1.32102e-32	8.18114e-32
Lrrc39	109245	leucine rich repeat containing 39	ENSMUSG00000027961	10.6383	0	0
Ppp1r1a	58200	protein phosphatase 1_ regulatory (inhibitor) subunit 1A	ENSMUSG00000022490	10.6368	3.63426e-159	1.3801e-157
Lbx1	16814	ladybird homeobox homolog 1 (Drosophila)	ENSMUSG00000025216	10.6357	1.83982e-139	5.7124e-138
Emcn	59308	endomucin	ENSMUSG00000054690	10.6342	1.05591e-76	1.4895e-75
Chodl	246048	chondrolectin	ENSMUSG00000022860	10.633	6.55788e-44	5.1262e-43
4930578C19Rik	75905	RIKEN cDNA 4930578C19 gene	ENSMUSG00000037358	10.6288	2.91709e-26	1.57e-25
Trim55	381485	tripartite motif-containing 55	ENSMUSG00000060913	10.6286	4.93134e-178	2.20527e-176
Dab2	13132	disabled 2_ mitogen-responsive phosphoprotein	ENSMUSG00000022150	10.6228	1.10642e-129	3.05534e-128
Fndc1	68655	fibronectin type III domain containing 1	ENSMUSG00000071984	10.622	1.27379e-241	9.54129e-240
Myh1	17879	myosin_ heavy polypeptide 1_ skeletal muscle_ adult	ENSMUSG00000056328	10.6216	0	0
Alpk1	71481	alpha-kinase 1	ENSMUSG00000028028	10.6207	4.72245e-26	2.52623e-25
Il16	16170	interleukin 16	ENSMUSG00000001741	10.6164	1.25062e-31	7.5991e-31
Asb14	142687	ankyrin repeat and SOCS box-containing 14	ENSMUSG00000021898	10.614	4.63793e-275	4.51174e-273
Ogn	18295	osteoglycin	ENSMUSG00000021390	10.6057	7.45701e-184	3.513e-182
Il1r1	16177	interleukin 1 receptor_ type I	ENSMUSG00000026072	10.601	1.79681e-43	1.39075e-42
Slfn5	327978	schlafen 5	ENSMUSG00000054404	10.5977	7.25688e-86	1.16087e-84
She	214547	src homology 2 domain-containing transforming protein E	ENSMUSG00000046280	10.5955	1.77153e-42	1.34444e-41
Abca8a	217258	ATP-binding cassette_ sub-family A (ABC1)_ member 8a	ENSMUSG00000041828	10.5951	3.86788e-285	4.10955e-283
Igfn1	226438	immunoglobulin-like and fibronectin type III domain containing 1	ENSMUSG00000051985	10.5875	2.38737e-56	2.38355e-55
Klf12	16597	Kruppel-like factor 12	ENSMUSG00000072294	10.5803	7.78027e-32	4.74578e-31
Dkk2	56811	dickkopf homolog 2 (Xenopus laevis)	ENSMUSG00000028031	10.5781	2.1641e-31	1.30833e-30
Psd3	234353	pleckstrin and Sec7 domain containing 3	ENSMUSG00000030465	10.5773	1.3069e-110	2.82929e-109
Cyp2j6	13110	cytochrome P450_ family 2_ subfamily j_ polypeptide 6	ENSMUSG00000052914	10.5771	3.91676e-26	2.10237e-25
Sim2	20465	single-minded homolog 2 (Drosophila)	ENSMUSG00000062713	10.5759	4.28897e-56	4.25799e-55
Mef2c	17260	myocyte enhancer factor 2C	ENSMUSG00000005583	10.574	0	0
Fahd2a	68126	fumarylacetoacetate hydrolase domain containing 2A	ENSMUSG00000027371	10.5713	9.79732e-43	7.47701e-42
Pcdh19	279653	protocadherin 19	ENSMUSG00000051323	10.5697	1.42467e-25	7.53501e-25
2310002L09Rik	71886	RIKEN cDNA 2310002L09 gene	ENSMUSG00000028396	10.5687	0	0
Paqr9	75552	progestin and adipoQ receptor family member IX	ENSMUSG00000064225	10.5646	5.81865e-30	3.40771e-29
Usp13	72607	ubiquitin specific peptidase 13 (isopeptidase T-3)	ENSMUSG00000056900	10.5604	0	0
Fap	14089	fibroblast activation protein	ENSMUSG00000000392	10.5598	8.16249e-54	7.73939e-53
Pcolce2	76477	procollagen C-endopeptidase enhancer 2	ENSMUSG00000015354	10.5595	1.12912e-49	9.86603e-49
Gbp5	229898	guanylate binding protein 5	ENSMUSG00000105504	10.5593	4.74489e-26	2.53778e-25
Klhl31	244923	kelch-like 31	ENSMUSG00000044938	10.559	0	0
Ckmt2	76722	creatine kinase_ mitochondrial 2	ENSMUSG00000021622	10.5505	0	0
Dhrs7c	68460	dehydrogenase/reductase (SDR family) member 7C	ENSMUSG00000033044	10.5476	2.18843e-232	1.52488e-230
Adgrf5	224792	adhesion G protein-coupled receptor F5	ENSMUSG00000056492	10.5453	9.98714e-307	1.24164e-304
Srgn	19073	serglycin	ENSMUSG00000020077	10.5384	2.74689e-64	3.15214e-63
Phkg1	18682	phosphorylase kinase gamma 1	ENSMUSG00000025537	10.5341	1.3264e-289	1.47191e-287
Higd1b	75689	HIG1 domain family_ member 1B	ENSMUSG00000020928	10.5283	3.17552e-24	1.61591e-23
Acta1	11459	actin_ alpha 1_ skeletal muscle	ENSMUSG00000031972	10.5275	0	0
Pdpn	14726	podoplanin	ENSMUSG00000028583	10.5257	2.17592e-24	1.11178e-23
Thbs2	21826	thrombospondin 2	ENSMUSG00000023885	10.5237	1.7579e-72	2.30807e-71
Gpc4	14735	glypican 4	ENSMUSG00000031119	10.5224	2.95458e-73	3.92921e-72
Smox	228608	spermine oxidase	ENSMUSG00000027333	10.5219	5.71141e-176	2.50183e-174
Lrtm1	319476	leucine-rich repeats and transmembrane domains 1	ENSMUSG00000045776	10.5215	1.24796e-131	3.50763e-130
Mgst1	56615	microsomal glutathione S-transferase 1	ENSMUSG00000008540	10.5203	4.71322e-125	1.22905e-123
Ly6e	17069	lymphocyte antigen 6 complex_ locus E	ENSMUSG00000022587	10.5172	8.31918e-225	5.47822e-223
Gyg	27357	glycogenin	ENSMUSG00000019528	10.5167	0	0
Esrrg	26381	estrogen-related receptor gamma	ENSMUSG00000026610	10.5154	6.99316e-77	9.91619e-76
Hrc	15464	histidine rich calcium binding protein	ENSMUSG00000038239	10.5106	0	0
Fam26e	103511	family with sequence similarity 26_ member E	ENSMUSG00000049872	10.5094	1.15208e-21	5.44284e-21
Aqp7	11832	aquaporin 7	ENSMUSG00000028427	10.5086	3.94058e-62	4.35675e-61
Atp10a	11982	ATPase_ class V_ type 10A	ENSMUSG00000025324	10.5071	3.28041e-25	1.71651e-24
Ebf1	13591	early B cell factor 1	ENSMUSG00000057098	10.5057	3.28949e-62	3.64496e-61
Lmod2	93677	leiomodin 2 (cardiac)	ENSMUSG00000029683	10.5039	4.47501e-56	4.43974e-55
Abcc9	20928	ATP-binding cassette_ sub-family C (CFTR/MRP)_ member 9	ENSMUSG00000030249	10.5033	0	0
Fcgr2b	14130	Fc receptor_ IgG_ low affinity IIb	ENSMUSG00000026656	10.5026	4.30034e-39	3.06778e-38
Mylk2	228785	myosin_ light polypeptide kinase 2_ skeletal muscle	ENSMUSG00000027470	10.5018	0	0
Lrrc38	242735	leucine rich repeat containing 38	ENSMUSG00000028584	10.4988	1.14711e-22	5.58403e-22
Fam174a	67698	family with sequence similarity 174_ member A	ENSMUSG00000051185	10.4979	3.64942e-147	1.23832e-145
Cmya5	76469	cardiomyopathy associated 5	ENSMUSG00000047419	10.4976	0	0
Mettl21c	433294	methyltransferase like 21C	ENSMUSG00000047343	10.4969	6.7787e-62	7.45608e-61
St6galnac2	20446	ST6 (alpha-N-acetyl-neuraminyl-2_3-beta-galactosyl-1_3)-N-acetylgalactosaminide alpha-2_6-sialyltransferase 2	ENSMUSG00000057286	10.4963	1.4295e-25	7.55862e-25
Angptl1	72713	angiopoietin-like 1	ENSMUSG00000033544	10.4921	1.44269e-63	1.63858e-62
Mnda	381308	myeloid cell nuclear differentiation antigen	ENSMUSG00000026536	10.4896	3.6084e-24	1.83121e-23
Omd	27047	osteomodulin	ENSMUSG00000048368	10.4884	9.57221e-13	3.30532e-12
Adamts2	216725	a disintegrin-like and metallopeptidase (reprolysin type) with thrombospondin type 1 motif_ 2	ENSMUSG00000036545	10.488	9.68184e-104	1.9365e-102
Prss23	76453	protease_ serine 23	ENSMUSG00000039405	10.4871	5.23578e-222	3.37364e-220
Plxna2	18845	plexin A2	ENSMUSG00000026640	10.4867	1.5853e-62	1.7651e-61
Asb4	65255	ankyrin repeat and SOCS box-containing 4	ENSMUSG00000042607	10.4818	1.5452e-52	1.43246e-51
Ttn	22138	titin	ENSMUSG00000051747	10.4815	0	0
Itgb1bp2	26549	integrin beta 1 binding protein 2	ENSMUSG00000031312	10.4807	0	0
Xirp2	241431	xin actin-binding repeat containing 2	ENSMUSG00000027022	10.4804	0	0
Mlf1	17349	myeloid leukemia factor 1	ENSMUSG00000048416	10.478	1.10448e-219	6.92313e-218
Pla2r1	18779	phospholipase A2 receptor 1	ENSMUSG00000054580	10.4775	1.35292e-25	7.16692e-25
Kit	16590	kit oncogene	ENSMUSG00000005672	10.4769	7.9749e-25	4.12898e-24
Gadl1	73748	glutamate decarboxylase-like 1	ENSMUSG00000056880	10.4729	9.70662e-39	6.87054e-38
Cd34	12490	CD34 antigen	ENSMUSG00000016494	10.4703	2.74866e-270	2.58167e-268
Gm33543	102636491	predicted gene_ 33543	ENSMUSG00000110353	10.4696	2.68134e-12	9.09217e-12
Smpx	66106	small muscle protein_ X-linked	ENSMUSG00000041476	10.4692	0	0
Myom2	17930	myomesin 2	ENSMUSG00000031461	10.4686	0	0
Lama2	16773	laminin_ alpha 2	ENSMUSG00000019899	10.4675	2.66744e-187	1.2808e-185
Vcam1	22329	vascular cell adhesion molecule 1	ENSMUSG00000027962	10.4656	7.99262e-25	4.13744e-24
Cacna2d1	12293	calcium channel_ voltage-dependent_ alpha2/delta subunit 1	ENSMUSG00000040118	10.4548	0	0
Lum	17022	lumican	ENSMUSG00000036446	10.4521	5.33902e-155	1.95868e-153
Map10	74393	microtubule-associated protein 10	ENSMUSG00000050930	10.4517	3.4155e-25	1.78564e-24
C1qtnf3	81799	C1q and tumor necrosis factor related protein 3	ENSMUSG00000058914	10.4479	1.25251e-22	6.09117e-22
Efemp1	216616	epidermal growth factor-containing fibulin-like extracellular matrix protein 1	ENSMUSG00000020467	10.4471	1.90543e-58	1.98162e-57
Mmrn1	70945	multimerin 1	ENSMUSG00000054641	10.4424	4.56249e-43	3.50157e-42
Ppap2b	67916	phosphatidic acid phosphatase type 2B	ENSMUSG00000028517	10.442	6.93801e-300	8.08859e-298
Slc2a12	353169	solute carrier family 2 (facilitated glucose transporter)_ member 12	ENSMUSG00000037490	10.44	5.2175e-42	3.93176e-41
Trim54	58522	tripartite motif-containing 54	ENSMUSG00000062077	10.4378	0	0
Trabd2b	666048	TraB domain containing 2B	ENSMUSG00000070867	10.4365	5.60945e-25	2.91789e-24
Cd247	12503	CD247 antigen	ENSMUSG00000005763	10.4364	1.67112e-23	8.33113e-23
Vldlr	22359	very low density lipoprotein receptor	ENSMUSG00000024924	10.436	0	0
Atp8b1	54670	ATPase_ class I_ type 8B_ member 1	ENSMUSG00000039529	10.4358	6.62887e-24	3.34199e-23
1700030K09Rik	72254	RIKEN cDNA 1700030K09 gene	ENSMUSG00000052794	10.4347	2.26121e-25	1.18965e-24
Atp2a1	11937	ATPase_ Ca++ transporting_ cardiac muscle_ fast twitch 1	ENSMUSG00000030730	10.4343	0	0
Dyrk1a	13548	dual-specificity tyrosine-(Y)-phosphorylation regulated kinase 1a	ENSMUSG00000022897	10.4341	2.37377e-262	2.07962e-260
Frzb	20378	frizzled-related protein	ENSMUSG00000027004	10.4287	1.0951e-40	8.05381e-40
BC049352	408059	cDNA sequence BC049352	ENSMUSG00000091996	10.4277	4.76573e-23	2.34969e-22
H2-Ab1	14961	histocompatibility 2_ class II antigen A_ beta 1	ENSMUSG00000073421	10.4247	6.83082e-160	2.62391e-158
Mark1	226778	MAP/microtubule affinity regulating kinase 1	ENSMUSG00000026620	10.4235	7.21372e-25	3.73876e-24
Ddit4l	73284	DNA-damage-inducible transcript 4-like	ENSMUSG00000046818	10.4199	1.11664e-241	8.38516e-240
Cyr61	16007	cysteine rich protein 61	ENSMUSG00000028195	10.419	2.21766e-21	1.03853e-20
Cldn1	12737	claudin 1	ENSMUSG00000022512	10.4186	1.8336e-24	9.38316e-24
Zbtb16	235320	zinc finger and BTB domain containing 16	ENSMUSG00000066687	10.4178	1.33195e-230	9.1532e-229
Ckm	12715	creatine kinase_ muscle	ENSMUSG00000030399	10.4161	0	0
Tnnc2	21925	troponin C2_ fast	ENSMUSG00000017300	10.4124	0	0
Pamr1	210622	peptidase domain containing associated with muscle regeneration 1	ENSMUSG00000027188	10.4104	2.76958e-43	2.13596e-42
Casq1	12372	calsequestrin 1	ENSMUSG00000007122	10.4076	0	0
Pde8a	18584	phosphodiesterase 8A	ENSMUSG00000025584	10.405	5.41612e-38	3.77039e-37
Art1	11870	ADP-ribosyltransferase 1	ENSMUSG00000030996	10.4044	0	0
Fcrls	80891	Fc receptor-like S_ scavenger receptor	ENSMUSG00000015852	10.4042	2.03448e-30	1.20302e-29
Tbx15	21384	T-box 15	ENSMUSG00000027868	10.4025	0	0
Ggh	14590	gamma-glutamyl hydrolase	ENSMUSG00000073987	10.4013	7.20222e-31	4.30466e-30
Txlnb	378431	taxilin beta	ENSMUSG00000039891	10.3999	0	0
Myot	58916	myotilin	ENSMUSG00000024471	10.3998	0	0
Prkag3	241113	protein kinase_ AMP-activated_ gamma 3 non-catatlytic subunit	ENSMUSG00000006542	10.3966	3.89714e-81	5.87355e-80
Chrne	11448	cholinergic receptor_ nicotinic_ epsilon polypeptide	ENSMUSG00000014609	10.3937	9.66828e-48	8.13254e-47
Myl1	17901	myosin_ light polypeptide 1	ENSMUSG00000061816	10.3933	0	0
Pvalb	19293	parvalbumin	ENSMUSG00000005716	10.3913	2.01439e-209	1.15845e-207
Uts2r	217369	urotensin 2 receptor	ENSMUSG00000039321	10.3905	2.04955e-23	1.01991e-22
Mb	17189	myoglobin	ENSMUSG00000018893	10.3901	3.29954e-94	5.87408e-93
Cd53	12508	CD53 antigen	ENSMUSG00000040747	10.3838	1.9076e-23	9.49899e-23
Slc4a4	54403	solute carrier family 4 (anion exchanger)_ member 4	ENSMUSG00000060961	10.3834	4.71182e-74	6.34497e-73
Itih5	209378	inter-alpha (globulin) inhibitor H5	ENSMUSG00000025780	10.3827	4.63901e-219	2.87772e-217
Plagl1	22634	pleiomorphic adenoma gene-like 1	ENSMUSG00000019817	10.3797	4.23892e-25	2.21073e-24
Rcan2	53901	regulator of calcineurin 2	ENSMUSG00000039601	10.3778	1.81136e-207	1.02788e-205
Fzd8	14370	frizzled homolog 8 (Drosophila)	ENSMUSG00000036904	10.377	4.16319e-25	2.17275e-24
Rpl3l	66211	ribosomal protein L3-like	ENSMUSG00000002500	10.376	0	0
Lmcd1	30937	LIM and cysteine-rich domains 1	ENSMUSG00000057604	10.3758	5.26753e-156	1.94847e-154
Kif16b	16558	kinesin family member 16B	ENSMUSG00000038844	10.3756	1.50852e-234	1.07105e-232
Usp25	30940	ubiquitin specific peptidase 25	ENSMUSG00000022867	10.3732	1.09184e-294	1.23448e-292
Fsd2	244091	fibronectin type III and SPRY domain containing 2	ENSMUSG00000038663	10.3729	0	0
Pygm	19309	muscle glycogen phosphorylase	ENSMUSG00000032648	10.3685	3.12796e-264	2.78929e-262
Abcb4	18670	ATP-binding cassette_ sub-family B (MDR/TAP)_ member 4	ENSMUSG00000042476	10.3657	0	0
C1qc	12262	complement component 1_ q subcomponent_ C chain	ENSMUSG00000036896	10.3654	2.42743e-102	4.76299e-101
Gli2	14633	GLI-Kruppel family member GLI2	ENSMUSG00000048402	10.3603	1.40721e-23	7.04004e-23
C1qtnf9	239126	C1q and tumor necrosis factor related protein 9	ENSMUSG00000071347	10.3592	4.55932e-129	1.25212e-127
Itgb6	16420	integrin beta 6	ENSMUSG00000026971	10.359	1.1366e-133	3.28398e-132
Myh4	17884	myosin_ heavy polypeptide 4_ skeletal muscle	ENSMUSG00000057003	10.3572	8.12494e-157	3.02785e-155
Mrgprh	80978	MAS-related GPR_ member H	ENSMUSG00000059408	10.3565	2.03824e-24	1.04214e-23
Pard6g	93737	par-6 family cell polarity regulator gamma	ENSMUSG00000056214	10.356	2.14495e-22	1.03456e-21
Atp1a2	98660	ATPase_ Na+/K+ transporting_ alpha 2 polypeptide	ENSMUSG00000007097	10.355	0	0
Mndal	100040462	myeloid nuclear differentiation antigen like	ENSMUSG00000090272	10.3539	2.40182e-51	2.16757e-50
Adrb2	11555	adrenergic receptor_ beta 2	ENSMUSG00000045730	10.3538	9.14211e-41	6.73012e-40
Ctnna3	216033	catenin (cadherin associated protein)_ alpha 3	ENSMUSG00000060843	10.3534	1.4308e-48	1.2266e-47
Trpc3	22065	transient receptor potential cation channel_ subfamily C_ member 3	ENSMUSG00000027716	10.3526	1.53541e-30	9.10431e-30
Pcdh18	73173	protocadherin 18	ENSMUSG00000037892	10.3521	2.17387e-29	1.25546e-28
Mark4	232944	MAP/microtubule affinity regulating kinase 4	ENSMUSG00000030397	10.3514	4.49173e-91	7.71681e-90
Col4a2	12827	collagen_ type IV_ alpha 2	ENSMUSG00000031503	10.3506	7.91492e-215	4.76198e-213
Rhoj	80837	ras homolog gene family_ member J	ENSMUSG00000046768	10.3488	1.7213e-113	3.86029e-112
Cd36	12491	CD36 antigen	ENSMUSG00000002944	10.3466	3.98201e-307	4.97121e-305
Pcsk5	18552	proprotein convertase subtilisin/kexin type 5	ENSMUSG00000024713	10.3433	8.63941e-25	4.46608e-24
Fitm1	68680	fat storage-inducing transmembrane protein 1	ENSMUSG00000022215	10.34	0	0
Myh2	17882	myosin_ heavy polypeptide 2_ skeletal muscle_ adult	ENSMUSG00000033196	10.3399	7.82688e-77	1.10879e-75
Il1rl2	107527	interleukin 1 receptor-like 2	ENSMUSG00000070942	10.3396	2.25132e-24	1.14972e-23
Chrdl1	83453	chordin-like 1	ENSMUSG00000031283	10.3382	3.30974e-29	1.90339e-28
Jag1	16449	jagged 1	ENSMUSG00000027276	10.3346	5.64188e-62	6.21707e-61
Gpr157	269604	G protein-coupled receptor 157	ENSMUSG00000047875	10.3323	8.95589e-161	3.4624e-159
Slc22a23	73102	solute carrier family 22_ member 23	ENSMUSG00000038267	10.3313	4.1397e-93	7.27045e-92
Aldh1a1	11668	aldehyde dehydrogenase family 1_ subfamily A1	ENSMUSG00000053279	10.3305	0	0
Irx3	16373	Iroquois related homeobox 3	ENSMUSG00000031734	10.3283	1.17212e-24	6.03526e-24
Gng11	66066	guanine nucleotide binding protein (G protein)_ gamma 11	ENSMUSG00000032766	10.3273	4.40455e-71	5.64936e-70
Ddx3y	26900	DEAD (Asp-Glu-Ala-Asp) box polypeptide 3_ Y-linked	ENSMUSG00000069045	10.3237	4.67771e-270	4.36615e-268
Cd109	235505	CD109 antigen	ENSMUSG00000046186	10.3225	1.48353e-11	4.87118e-11
Tnni2	21953	troponin I_ skeletal_ fast 2	ENSMUSG00000031097	10.3179	0	0
Nkd2	72293	naked cuticle 2 homolog (Drosophila)	ENSMUSG00000021567	10.317	1.2892e-24	6.62898e-24
Pgam2	56012	phosphoglycerate mutase 2	ENSMUSG00000020475	10.3127	0	0
Ccdc146	75172	coiled-coil domain containing 146	ENSMUSG00000064280	10.3114	5.15543e-29	2.94571e-28
Tmem182	381339	transmembrane protein 182	ENSMUSG00000079588	10.3111	0	0
Mybph	53311	myosin binding protein H	ENSMUSG00000042451	10.3107	5.35173e-44	4.18993e-43
Cobl	12808	cordon-bleu WH2 repeat	ENSMUSG00000020173	10.3096	1.88774e-141	5.99794e-140
Enpep	13809	glutamyl aminopeptidase	ENSMUSG00000028024	10.3079	1.63032e-50	1.4482e-49
Osmr	18414	oncostatin M receptor	ENSMUSG00000022146	10.3059	1.4434e-51	1.30893e-50
Bgn	12111	biglycan	ENSMUSG00000031375	10.3053	1.63706e-176	7.22381e-175
Plekhg3	263406	pleckstrin homology domain containing_ family G (with RhoGef domain) member 3	ENSMUSG00000052609	10.3011	1.3444e-70	1.70898e-69
Mybpc1	109272	myosin binding protein C_ slow-type	ENSMUSG00000020061	10.299	0	0
Abca6	76184	ATP-binding cassette_ sub-family A (ABC1)_ member 6	ENSMUSG00000044749	10.2986	8.72362e-30	5.07726e-29
Adamts15	235130	a disintegrin-like and metallopeptidase (reprolysin type) with thrombospondin type 1 motif_ 15	ENSMUSG00000033453	10.2977	7.01094e-30	4.09557e-29
Tcap	21393	titin-cap	ENSMUSG00000007877	10.2971	0	0
Cdh13	12554	cadherin 13	ENSMUSG00000031841	10.2937	2.04687e-260	1.77249e-258
Kif21a	16564	kinesin family member 21A	ENSMUSG00000022629	10.2909	4.83381e-121	1.20491e-119
Enpp2	18606	ectonucleotide pyrophosphatase/phosphodiesterase 2	ENSMUSG00000022425	10.2908	2.68731e-108	5.67022e-107
Apobec1	11810	apolipoprotein B mRNA editing enzyme_ catalytic polypeptide 1	ENSMUSG00000040613	10.2894	3.27202e-30	1.92643e-29
Lpl	16956	lipoprotein lipase	ENSMUSG00000015568	10.2873	4.01174e-226	2.65929e-224
Rgma	244058	repulsive guidance molecule family member A	ENSMUSG00000070509	10.2816	1.99129e-115	4.56838e-114
Smoc2	64074	SPARC related modular calcium binding 2	ENSMUSG00000023886	10.2808	3.9997e-257	3.38528e-255
Mypn	68802	myopalladin	ENSMUSG00000020067	10.2804	2.52721e-274	2.43474e-272
Lifr	16880	leukemia inhibitory factor receptor	ENSMUSG00000054263	10.2802	6.23668e-229	4.20863e-227
Wfdc17	100034251	WAP four-disulfide core domain 17	ENSMUSG00000069792	10.2769	6.9966e-21	3.23556e-20
Spats2l	67198	spermatogenesis associated_ serine-rich 2-like	ENSMUSG00000038305	10.2768	1.65784e-24	8.49679e-24
Vgll2	215031	vestigial like 2 homolog (Drosophila)	ENSMUSG00000049641	10.2733	3.84378e-60	4.11459e-59
Trdn	76757	triadin	ENSMUSG00000019787	10.2729	0	0
Srpx2	68792	sushi-repeat-containing protein_ X-linked 2	ENSMUSG00000031253	10.2697	4.2548e-30	2.4977e-29
Klf13	50794	Kruppel-like factor 13	ENSMUSG00000052040	10.2672	8.97803e-124	2.30505e-122
Myct1	68632	myc target 1	ENSMUSG00000046916	10.2631	3.1207e-50	2.75981e-49
Serpine2	20720	serine (or cysteine) peptidase inhibitor_ clade E_ member 2	ENSMUSG00000026249	10.2628	0	0
Sfrp2	20319	secreted frizzled-related protein 2	ENSMUSG00000027996	10.2626	2.88015e-26	1.5504e-25
Adcy2	210044	adenylate cyclase 2	ENSMUSG00000021536	10.2615	1.12137e-149	3.89773e-148
Cdc42ep3	260409	CDC42 effector protein (Rho GTPase binding) 3	ENSMUSG00000036533	10.2607	1.83497e-99	3.48094e-98
Cxcl14	57266	chemokine (C-X-C motif) ligand 14	ENSMUSG00000021508	10.2585	1.69737e-150	5.93426e-149
Ostn	239790	osteocrin	ENSMUSG00000052276	10.2546	3.77982e-28	2.11842e-27
Zfp518b	100515	zinc finger protein 518B	ENSMUSG00000046572	10.2536	1.48174e-24	7.60593e-24
Gimap6	231931	GTPase_ IMAP family member 6	ENSMUSG00000047867	10.2494	2.03227e-97	3.77267e-96
Hoxd8	15437	homeobox D8	ENSMUSG00000027102	10.2467	2.84959e-39	2.04062e-38
Tnfrsf21	94185	tumor necrosis factor receptor superfamily_ member 21	ENSMUSG00000023915	10.2453	2.6065e-90	4.40971e-89
Car3	12350	carbonic anhydrase 3	ENSMUSG00000027559	10.2437	0	0
Cfh	12628	complement component factor h	ENSMUSG00000026365	10.2417	2.79386e-105	5.67523e-104
Anxa3	11745	annexin A3	ENSMUSG00000029484	10.2393	9.26413e-97	1.70919e-95
Map2k6	26399	mitogen-activated protein kinase kinase 6	ENSMUSG00000020623	10.2389	2.69671e-50	2.38768e-49
Lrrc52	240899	leucine rich repeat containing 52	ENSMUSG00000040485	10.2372	5.8395e-14	2.12077e-13
Gpr34	23890	G protein-coupled receptor 34	ENSMUSG00000040229	10.2368	3.17531e-20	1.43109e-19
Mybpc2	233199	myosin binding protein C_ fast-type	ENSMUSG00000038670	10.2356	3.81232e-193	1.9393e-191
Hpgd	15446	hydroxyprostaglandin dehydrogenase 15 (NAD)	ENSMUSG00000031613	10.2331	6.07099e-38	4.21942e-37
Yap1	22601	yes-associated protein 1	ENSMUSG00000053110	10.2278	5.82159e-206	3.26642e-204
Sh3rf2	269016	SH3 domain containing ring finger 2	ENSMUSG00000057719	10.2272	1.36209e-76	1.91601e-75
Atp13a5	268878	ATPase type 13A5	ENSMUSG00000048939	10.2252	8.47501e-24	4.26269e-23
Car2	12349	carbonic anhydrase 2	ENSMUSG00000027562	10.2229	2.31289e-40	1.69435e-39
Mecom	14013	MDS1 and EVI1 complex locus	ENSMUSG00000027684	10.22	7.46729e-40	5.41207e-39
Mmrn2	105450	multimerin 2	ENSMUSG00000041445	10.2196	3.77556e-78	5.46225e-77
Fgf13	14168	fibroblast growth factor 13	ENSMUSG00000031137	10.2193	1.65188e-88	2.72692e-87
Gypc	71683	glycophorin C	ENSMUSG00000090523	10.2185	1.99583e-114	4.50633e-113
Uty	22290	ubiquitously transcribed tetratricopeptide repeat gene_ Y chromosome	ENSMUSG00000068457	10.2182	2.42631e-70	3.07258e-69
Ctsh	13036	cathepsin H	ENSMUSG00000032359	10.2138	3.70997e-77	5.29072e-76
Nmnat3	74080	nicotinamide nucleotide adenylyltransferase 3	ENSMUSG00000032456	10.2109	6.40714e-70	8.05923e-69
Pirb	18733	paired Ig-like receptor B	ENSMUSG00000058818	10.2078	2.06264e-28	1.16298e-27
Htra1	56213	HtrA serine peptidase 1	ENSMUSG00000006205	10.2014	2.10043e-128	5.70562e-127
Neb	17996	nebulin	ENSMUSG00000026950	10.2008	0	0
Aspa	11484	aspartoacylase	ENSMUSG00000020774	10.1998	2.3468e-36	1.57128e-35
Amigo2	105827	adhesion molecule with Ig like domain 2	ENSMUSG00000048218	10.1981	9.80556e-22	4.64203e-21
Myl3	17897	myosin_ light polypeptide 3	ENSMUSG00000059741	10.1976	3.26091e-32	2.00376e-31
Fam107b	66540	family with sequence similarity 107_ member B	ENSMUSG00000026655	10.1949	4.27776e-24	2.16687e-23
Ifi204	15951	interferon activated gene 204	ENSMUSG00000073489	10.1929	1.45426e-38	1.02644e-37
Myoz1	59011	myozenin 1	ENSMUSG00000068697	10.192	0	0
Pdk4	27273	pyruvate dehydrogenase kinase_ isoenzyme 4	ENSMUSG00000019577	10.1892	5.55317e-71	7.11348e-70
Mgl2	216864	macrophage galactose N-acetyl-galactosamine specific lectin 2	ENSMUSG00000040950	10.1862	6.66436e-48	5.62472e-47
Gbp7	229900	guanylate binding protein 7	ENSMUSG00000040253	10.1847	1.1922e-53	1.12613e-52
Clcn1	12723	chloride channel 1	ENSMUSG00000029862	10.1831	0	0
Ptprb	19263	protein tyrosine phosphatase_ receptor type_ B	ENSMUSG00000020154	10.1825	1.06817e-250	8.69692e-249
Gm4841	225594	predicted gene 4841	ENSMUSG00000068606	10.1823	1.16968e-23	5.85952e-23
Ppp1r27	68701	protein phosphatase 1_ regulatory subunit 27	ENSMUSG00000025129	10.1806	1.05523e-281	1.0754e-279
Clec12a	232413	C-type lectin domain family 12_ member a	ENSMUSG00000053063	10.1796	9.18272e-23	4.49269e-22
Ppargc1a	19017	peroxisome proliferative activated receptor_ gamma_ coactivator 1 alpha	ENSMUSG00000029167	10.1793	1.31814e-162	5.18976e-161
Iigp1	60440	interferon inducible GTPase 1	ENSMUSG00000054072	10.1783	2.0638e-48	1.7612e-47
Xirp1	22437	xin actin-binding repeat containing 1	ENSMUSG00000079243	10.1783	0	0
Mlip	69642	muscular LMNA-interacting protein	ENSMUSG00000032355	10.1669	7.2547e-243	5.48902e-241
4930523C07Rik	67647	RIKEN cDNA 4930523C07 gene	ENSMUSG00000090394	10.1659	7.95156e-38	5.51237e-37
Tmem45a	56277	transmembrane protein 45a	ENSMUSG00000022754	10.1648	9.66569e-15	3.62684e-14
Prkd3	75292	protein kinase D3	ENSMUSG00000024070	10.1627	7.9854e-79	1.16541e-77
Gimap5	317757	GTPase_ IMAP family member 5	ENSMUSG00000043505	10.161	1.09649e-22	5.34457e-22
Trim30d	209387	tripartite motif-containing 30D	ENSMUSG00000057596	10.1609	1.03516e-23	5.19086e-23
Col4a1	12826	collagen_ type IV_ alpha 1	ENSMUSG00000031502	10.16	0	0
Tuba4a	22145	tubulin_ alpha 4A	ENSMUSG00000026202	10.1575	0	0
Cd44	12505	CD44 antigen	ENSMUSG00000005087	10.1544	7.28646e-42	5.47297e-41
Ntf3	18205	neurotrophin 3	ENSMUSG00000049107	10.1523	1.5915e-23	7.94608e-23
Pdlim1	54132	PDZ and LIM domain 1 (elfin)	ENSMUSG00000055044	10.1467	4.94436e-48	4.18365e-47
Cacng1	12299	calcium channel_ voltage-dependent_ gamma subunit 1	ENSMUSG00000020722	10.1407	2.43944e-78	3.53778e-77
Asb12	70392	ankyrin repeat and SOCS box-containing 12	ENSMUSG00000031204	10.1383	1.43855e-133	4.14839e-132
Rras2	66922	related RAS viral (r-ras) oncogene homolog 2	ENSMUSG00000055723	10.1346	1.55368e-78	2.25648e-77
Cldn5	12741	claudin 5	ENSMUSG00000041378	10.1336	3.02366e-74	4.09561e-73
Spry1	24063	sprouty homolog 1 (Drosophila)	ENSMUSG00000037211	10.1285	1.49743e-97	2.78153e-96
C1qb	12260	complement component 1_ q subcomponent_ beta polypeptide	ENSMUSG00000036905	10.1237	2.51734e-96	4.6216e-95
Alpk2	225638	alpha-kinase 2	ENSMUSG00000032845	10.1166	3.80173e-289	4.15721e-287
Sdc2	15529	syndecan 2	ENSMUSG00000022261	10.1161	2.27076e-101	4.38379e-100
Postn	50706	periostin_ osteoblast specific factor	ENSMUSG00000027750	10.1154	1.16846e-70	1.48786e-69
Fam65b	193385	family with sequence similarity 65_ member B	ENSMUSG00000036006	10.111	4.01159e-50	3.53724e-49
Col8a1	12837	collagen_ type VIII_ alpha 1	ENSMUSG00000068196	10.1091	7.85393e-43	5.99999e-42
Musk	18198	muscle_ skeletal_ receptor tyrosine kinase	ENSMUSG00000057280	10.1081	2.68728e-46	2.1981e-45
Ccr5	12774	chemokine (C-C motif) receptor 5	ENSMUSG00000079227	10.1076	8.03639e-13	2.78494e-12
Neto2	74513	neuropilin (NRP) and tolloid (TLL)-like 2	ENSMUSG00000036902	10.1074	3.08517e-26	1.65867e-25
Tbx5	21388	T-box 5	ENSMUSG00000018263	10.1071	1.41947e-22	6.8897e-22
Adprhl1	234072	ADP-ribosylhydrolase like 1	ENSMUSG00000031448	10.1063	2.16895e-171	9.20483e-170
Aqp4	11829	aquaporin 4	ENSMUSG00000024411	10.1053	3.09921e-144	1.02155e-142
Nhlrc1	105193	NHL repeat containing 1	ENSMUSG00000044231	10.1048	8.20052e-29	4.65789e-28
Phldb2	208177	pleckstrin homology-like domain_ family B_ member 2	ENSMUSG00000033149	10.0999	3.85974e-56	3.83695e-55
Ctxn3	629147	cortexin 3	ENSMUSG00000069372	10.0993	6.39663e-77	9.07891e-76
Cd93	17064	CD93 antigen	ENSMUSG00000027435	10.0975	2.47404e-194	1.26713e-192
Fam213b	66469	family with sequence similarity 213_ member B	ENSMUSG00000029059	10.0972	7.77911e-207	4.39769e-205
Abca8b	27404	ATP-binding cassette_ sub-family A (ABC1)_ member 8b	ENSMUSG00000020620	10.0949	4.01125e-216	2.43783e-214
Atp11a	50770	ATPase_ class VI_ type 11A	ENSMUSG00000031441	10.0949	7.59508e-221	4.84178e-219
Lcp2	16822	lymphocyte cytosolic protein 2	ENSMUSG00000002699	10.0944	1.14069e-22	5.55367e-22
Anxa1	16952	annexin A1	ENSMUSG00000024659	10.0915	1.28441e-43	9.98014e-43
Tnnt3	21957	troponin T3_ skeletal_ fast	ENSMUSG00000061723	10.0894	0	0
Cd33	12489	CD33 antigen	ENSMUSG00000004609	10.0891	7.71418e-26	4.11121e-25
Smyd1	12180	SET and MYND domain containing 1	ENSMUSG00000055027	10.0889	0	0
Ldb3	24131	LIM domain binding 3	ENSMUSG00000021798	10.0888	0	0
Epha4	13838	Eph receptor A4	ENSMUSG00000026235	10.0867	1.92886e-23	9.60329e-23
Itgam	16409	integrin alpha M	ENSMUSG00000030786	10.0854	2.92069e-21	1.36329e-20
Slc28a2	269346	solute carrier family 28 (sodium-coupled nucleoside transporter)_ member 2	ENSMUSG00000027219	10.0849	1.23302e-104	2.48947e-103
Cd300ld	217305	CD300 molecule-like family member d	ENSMUSG00000034641	10.08	2.16233e-22	1.04261e-21
Dact2	240025	dapper homolog 2_ antagonist of beta-catenin (xenopus)	ENSMUSG00000048826	10.0788	5.05718e-22	2.41471e-21
Myom1	17929	myomesin 1	ENSMUSG00000024049	10.0777	0	0
Fam198b	68659	family with sequence similarity 198_ member B	ENSMUSG00000027955	10.0771	6.32642e-94	1.12294e-92
Anks6	75691	ankyrin repeat and sterile alpha motif domain containing 6	ENSMUSG00000066191	10.0748	2.97508e-23	1.47508e-22
Fhl1	14199	four and a half LIM domains 1	ENSMUSG00000023092	10.0723	7.60747e-65	8.7904e-64
Zrsr1	22183	zinc finger (CCCH type)_ RNA binding motif and serine/arginine rich 1	ENSMUSG00000044068	10.0659	8.78601e-76	1.22099e-74
Rab32	67844	RAB32_ member RAS oncogene family	ENSMUSG00000019832	10.0644	9.43237e-21	4.34207e-20
Col5a2	12832	collagen_ type V_ alpha 2	ENSMUSG00000026042	10.0636	1.69113e-216	1.02987e-214
Lrrfip1	16978	leucine rich repeat (in FLII) interacting protein 1	ENSMUSG00000026305	10.0588	0	0
Gatm	67092	glycine amidinotransferase (L-arginine:glycine amidinotransferase)	ENSMUSG00000027199	10.0581	1.46322e-21	6.8889e-21
Nov	18133	nephroblastoma overexpressed gene	ENSMUSG00000037362	10.0568	6.49348e-46	5.27543e-45
Ednra	13617	endothelin receptor type A	ENSMUSG00000031616	10.0542	1.18121e-28	6.69151e-28
Col11a1	12814	collagen_ type XI_ alpha 1	ENSMUSG00000027966	10.0506	1.63948e-14	6.09004e-14
Adgrl4	170757	adhesion G protein-coupled receptor L4	ENSMUSG00000039167	10.0487	4.51967e-130	1.2562e-128
Lrrc14b	432779	leucine rich repeat containing 14B	ENSMUSG00000021579	10.0479	0	0
Dpep1	13479	dipeptidase 1 (renal)	ENSMUSG00000019278	10.0469	1.55514e-115	3.57052e-114
Serpinb1c	380839	serine (or cysteine) peptidase inhibitor_ clade B_ member 1c	ENSMUSG00000079049	10.0461	2.34572e-21	1.09748e-20
Cd209g	70192	CD209g antigen	ENSMUSG00000079168	10.0451	8.78557e-22	4.16377e-21
Svip	75744	small VCP/p97-interacting protein	ENSMUSG00000074093	10.0436	5.3409e-155	1.95868e-153
Pmepa1	65112	prostate transmembrane protein_ androgen induced 1	ENSMUSG00000038400	10.0386	1.85015e-119	4.44896e-118
Ushbp1	234395	Usher syndrome 1C binding protein 1	ENSMUSG00000034911	10.035	1.57005e-181	7.24834e-180
Hrasls	27281	HRAS-like suppressor	ENSMUSG00000022525	10.034	2.26946e-228	1.52461e-226
H6pd	100198	hexose-6-phosphate dehydrogenase (glucose 1-dehydrogenase)	ENSMUSG00000028980	10.0335	3.15331e-116	7.32967e-115
Lpp	210126	LIM domain containing preferred translocation partner in lipoma	ENSMUSG00000033306	10.0325	1.67853e-105	3.42357e-104
Unc45b	217012	unc-45 homolog B (C. elegans)	ENSMUSG00000018845	10.0312	0	0
Adamts5	23794	a disintegrin-like and metallopeptidase (reprolysin type) with thrombospondin type 1 motif_ 5 (aggrecanase-2)	ENSMUSG00000022894	10.0305	5.00212e-118	1.1829e-116
Grem2	23893	gremlin 2 homolog_ cysteine knot superfamily (Xenopus laevis)	ENSMUSG00000050069	10.0255	2.17865e-36	1.46033e-35
Entpd1	12495	ectonucleoside triphosphate diphosphohydrolase 1	ENSMUSG00000048120	10.0136	4.63708e-77	6.60029e-76
Hba-a2	110257	hemoglobin alpha_ adult chain 2	ENSMUSG00000069917	10.0135	2.45699e-56	2.45224e-55
2510009E07Rik	72190	RIKEN cDNA 2510009E07 gene	ENSMUSG00000043391	10.0122	3.41305e-192	1.71869e-190
Asb10	117590	ankyrin repeat and SOCS box-containing 10	ENSMUSG00000038204	10.0115	0	0
Clec2d	93694	C-type lectin domain family 2_ member d	ENSMUSG00000030157	10.006	3.28583e-143	1.07127e-141
Srpk3	56504	serine/arginine-rich protein specific kinase 3	ENSMUSG00000002007	10.0047	8.13662e-168	3.34416e-166
Lyve1	114332	lymphatic vessel endothelial hyaluronan receptor 1	ENSMUSG00000030787	10.0035	1.4907e-57	1.5249e-56
Rasd2	75141	RASD family_ member 2	ENSMUSG00000034472	10.0035	9.39441e-34	5.94331e-33
Ror1	26563	receptor tyrosine kinase-like orphan receptor 1	ENSMUSG00000035305	10.0001	8.56022e-23	4.1943e-22
Prdm1	12142	PR domain containing 1_ with ZNF domain	ENSMUSG00000038151	9.99786	1.68318e-22	8.15382e-22
C130074G19Rik	226777	RIKEN cDNA C130074G19 gene	ENSMUSG00000039349	9.99774	4.35238e-100	8.3114e-99
Il10ra	16154	interleukin 10 receptor_ alpha	ENSMUSG00000032089	9.99755	3.03616e-21	1.41675e-20
Ppic	19038	peptidylprolyl isomerase C	ENSMUSG00000024538	9.99689	5.91844e-101	1.13964e-99
BC048679	210321	cDNA sequence BC048679	ENSMUSG00000061877	9.99689	2.99446e-33	1.87777e-32
Adgrg6	215798	adhesion G protein-coupled receptor G6	ENSMUSG00000039116	9.98892	1.03507e-22	5.05178e-22
Sirpa	19261	signal-regulatory protein alpha	ENSMUSG00000037902	9.98871	5.16561e-78	7.44812e-77
Nr3c2	110784	nuclear receptor subfamily 3_ group C_ member 2	ENSMUSG00000031618	9.98661	2.46067e-57	2.50771e-56
Lrrn1	16979	leucine rich repeat protein 1_ neuronal	ENSMUSG00000034648	9.98048	6.88613e-60	7.3346e-59
Hoxb6	15414	homeobox B6	ENSMUSG00000000690	9.97865	1.28873e-21	6.07792e-21
Adal	75894	adenosine deaminase-like	ENSMUSG00000027259	9.97533	2.65581e-104	5.34768e-103
Peli2	93834	pellino 2	ENSMUSG00000021846	9.97289	1.4567e-45	1.1758e-44
Tmsb4x	19241	thymosin_ beta 4_ X chromosome	ENSMUSG00000049775	9.97021	7.49671e-283	7.7454e-281
Ppp1r3d	228966	protein phosphatase 1_ regulatory subunit 3D	ENSMUSG00000049999	9.9651	4.14121e-22	1.98209e-21
Klhl41	228003	kelch-like 41	ENSMUSG00000075307	9.96467	0	0
Sh3bp4	98402	SH3-domain binding protein 4	ENSMUSG00000036206	9.96191	3.61062e-28	2.02397e-27
Jph2	59091	junctophilin 2	ENSMUSG00000017817	9.96163	0	0
Fmo2	55990	flavin containing monooxygenase 2	ENSMUSG00000040170	9.96145	3.57555e-110	7.70725e-109
Ptprc	19264	protein tyrosine phosphatase_ receptor type_ C	ENSMUSG00000026395	9.95771	6.4558e-37	4.37919e-36
Trim72	434246	tripartite motif-containing 72	ENSMUSG00000042828	9.95453	0	0
Ltbp1	268977	latent transforming growth factor beta binding protein 1	ENSMUSG00000001870	9.95427	1.94278e-109	4.15189e-108
Sox6	20679	SRY (sex determining region Y)-box 6	ENSMUSG00000051910	9.95322	2.50267e-243	1.90318e-241
Cma1	17228	chymase 1_ mast cell	ENSMUSG00000022225	9.94663	1.72802e-27	9.5473e-27
Actn3	11474	actinin alpha 3	ENSMUSG00000006457	9.94446	5.25072e-172	2.24105e-170
Bmp6	12161	bone morphogenetic protein 6	ENSMUSG00000039004	9.9442	4.00553e-69	4.96334e-68
Gpihbp1	68453	GPI-anchored HDL-binding protein 1	ENSMUSG00000022579	9.94392	5.51233e-125	1.43493e-123
Pcp4l1	66425	Purkinje cell protein 4-like 1	ENSMUSG00000038370	9.94014	2.67513e-167	1.09348e-165
Myh7	140781	myosin_ heavy polypeptide 7_ cardiac muscle_ beta	ENSMUSG00000053093	9.93814	2.84648e-25	1.4931e-24
Nrap	18175	nebulin-related anchoring protein	ENSMUSG00000049134	9.93658	0	0
Tes	21753	testis derived transcript	ENSMUSG00000029552	9.93574	1.75745e-22	8.50538e-22
Celf2	14007	CUGBP_ Elav-like family member 2	ENSMUSG00000002107	9.93431	3.15257e-180	1.43117e-178
Csf1r	12978	colony stimulating factor 1 receptor	ENSMUSG00000024621	9.93415	4.0582e-142	1.30184e-140
Spsb1	74646	splA/ryanodine receptor domain and SOCS box containing 1	ENSMUSG00000039911	9.93333	1.06808e-36	7.19303e-36
Plcd4	18802	phospholipase C_ delta 4	ENSMUSG00000026173	9.93233	2.70948e-73	3.60807e-72
Pla2g7	27226	phospholipase A2_ group VII (platelet-activating factor acetylhydrolase_ plasma)	ENSMUSG00000023913	9.93187	6.75263e-55	6.54341e-54
Rnf130	59044	ring finger protein 130	ENSMUSG00000020376	9.93075	1.1757e-150	4.12003e-149
Mylpf	17907	myosin light chain_ phosphorylatable_ fast skeletal muscle	ENSMUSG00000030672	9.92705	0	0
Prkcq	18761	protein kinase C_ theta	ENSMUSG00000026778	9.9268	2.02116e-281	2.05281e-279
Sgcd	24052	sarcoglycan_ delta (dystrophin-associated glycoprotein)	ENSMUSG00000020354	9.92593	1.1058e-46	9.11219e-46
S1pr1	13609	sphingosine-1-phosphate receptor 1	ENSMUSG00000045092	9.92477	1.26989e-135	3.756e-134
Prkd1	18760	protein kinase D1	ENSMUSG00000002688	9.92282	4.38782e-21	2.03953e-20
Dmrt2	226049	doublesex and mab-3 related transcription factor 2	ENSMUSG00000048138	9.9204	4.84642e-27	2.65124e-26
D830013O20Rik	380765	RIKEN cDNA D830013O20 gene	ENSMUSG00000056359	9.91954	7.06356e-21	3.26502e-20
Cav1	12389	caveolin 1_ caveolae protein	ENSMUSG00000007655	9.91564	2.41181e-72	3.15833e-71
Hspb1	15507	heat shock protein 1	ENSMUSG00000004951	9.91331	0	0
Scn4a	110880	sodium channel_ voltage-gated_ type IV_ alpha	ENSMUSG00000001027	9.91245	0	0
Myh11	17880	myosin_ heavy polypeptide 11_ smooth muscle	ENSMUSG00000018830	9.91201	4.00146e-60	4.28185e-59
Aqp1	11826	aquaporin 1	ENSMUSG00000004655	9.91089	0	0
C1s1	50908	complement component 1_ s subcomponent 1	ENSMUSG00000038521	9.90968	1.68683e-265	1.52231e-263
Fbln7	70370	fibulin 7	ENSMUSG00000027386	9.90726	4.91396e-44	3.85021e-43
Ly6c1	17067	lymphocyte antigen 6 complex_ locus C1	ENSMUSG00000079018	9.90148	2.04041e-226	1.35554e-224
Trim12c	319236	tripartite motif-containing 12C	ENSMUSG00000057143	9.89735	2.43774e-37	1.67177e-36
Pde7b	29863	phosphodiesterase 7B	ENSMUSG00000019990	9.89224	1.32111e-162	5.19464e-161
Myoc	17926	myocilin	ENSMUSG00000026697	9.88989	8.61973e-210	4.97619e-208
Sbk2	381836	SH3-binding domain kinase family_ member 2	ENSMUSG00000030433	9.88708	3.13948e-250	2.54919e-248
Hmcn1	545370	hemicentin 1	ENSMUSG00000066842	9.88223	2.16048e-27	1.19234e-26
Raver2	242570	ribonucleoprotein_ PTB-binding 2	ENSMUSG00000035275	9.88211	1e-22	4.88779e-22
Klf4	16600	Kruppel-like factor 4 (gut)	ENSMUSG00000003032	9.88141	6.10025e-24	3.07859e-23
Aspn	66695	asporin	ENSMUSG00000021388	9.88116	8.21842e-44	6.41585e-43
Adamts20	223838	a disintegrin-like and metallopeptidase (reprolysin type) with thrombospondin type 1 motif_ 20	ENSMUSG00000022449	9.8797	1.33628e-26	7.24272e-26
Emp2	13731	epithelial membrane protein 2	ENSMUSG00000022505	9.87645	9.73032e-70	1.22085e-68
Ust	338362	uronyl-2-sulfotransferase	ENSMUSG00000047712	9.8754	1.5306e-21	7.20159e-21
Capn3	12335	calpain 3	ENSMUSG00000079110	9.87214	0	0
Ikzf2	22779	IKAROS family zinc finger 2	ENSMUSG00000025997	9.87098	1.10371e-43	8.58275e-43
Gli3	14634	GLI-Kruppel family member GLI3	ENSMUSG00000021318	9.86985	1.07179e-22	5.22671e-22
Vegfc	22341	vascular endothelial growth factor C	ENSMUSG00000031520	9.85195	2.30046e-22	1.10868e-21
Gpx7	67305	glutathione peroxidase 7	ENSMUSG00000028597	9.85152	3.78133e-37	2.58195e-36
Sox18	20672	SRY (sex determining region Y)-box 18	ENSMUSG00000046470	9.84605	2.03586e-54	1.95759e-53
Alox5	11689	arachidonate 5-lipoxygenase	ENSMUSG00000025701	9.84513	6.19418e-20	2.76546e-19
Arhgap42	71544	Rho GTPase activating protein 42	ENSMUSG00000050730	9.84006	6.21507e-35	4.04641e-34
Serpina3c	16625	serine (or cysteine) peptidase inhibitor_ clade A_ member 3C	ENSMUSG00000066361	9.83843	1.36341e-20	6.2348e-20
Boc	117606	biregional cell adhesion molecule-related/down-regulated by oncogenes (Cdon) binding protein	ENSMUSG00000022687	9.83013	4.01964e-66	4.72114e-65
Arsi	545260	arylsulfatase i	ENSMUSG00000036412	9.82718	2.5003e-27	1.37684e-26
Cd209d	170779	CD209d antigen	ENSMUSG00000031495	9.82407	3.2883e-21	1.53256e-20
Actc1	11464	actin_ alpha_ cardiac muscle 1	ENSMUSG00000068614	9.82338	3.09303e-68	3.76262e-67
Rcsd1	226594	RCSD domain containing 1	ENSMUSG00000040723	9.82306	7.35186e-243	5.54853e-241
Prg4	96875	proteoglycan 4 (megakaryocyte stimulating factor_ articular superficial zone protein)	ENSMUSG00000006014	9.82206	6.11717e-16	2.39241e-15
St3gal1	20442	ST3 beta-galactoside alpha-2_3-sialyltransferase 1	ENSMUSG00000013846	9.82012	1.95862e-142	6.31691e-141
Csf2rb	12983	colony stimulating factor 2 receptor_ beta_ low-affinity (granulocyte-macrophage)	ENSMUSG00000071713	9.81995	2.02063e-26	1.09144e-25
Gm4861	229862	predicted gene 4861	ENSMUSG00000055138	9.81772	4.44532e-21	2.06593e-20
Dscr3	13185	Down syndrome critical region gene 3	ENSMUSG00000022898	9.8146	1.38684e-78	2.01711e-77
C3ar1	12267	complement component 3a receptor 1	ENSMUSG00000040552	9.81272	9.67404e-24	4.85436e-23
Tnfrsf10b	21933	tumor necrosis factor receptor superfamily_ member 10b	ENSMUSG00000022074	9.81265	3.19972e-21	1.49214e-20
Dhrs3	20148	dehydrogenase/reductase (SDR family) member 3	ENSMUSG00000066026	9.81215	1.95985e-29	1.13274e-28
Pik3cg	30955	phosphoinositide-3-kinase_ catalytic_ gamma polypeptide	ENSMUSG00000020573	9.80607	2.90577e-21	1.35654e-20
Smtnl1	68678	smoothelin-like 1	ENSMUSG00000027077	9.80481	8.24923e-55	7.97816e-54
Lmo7	380928	LIM domain only 7	ENSMUSG00000033060	9.80157	0	0
Trim34a	94094	tripartite motif-containing 34A	ENSMUSG00000056144	9.7987	2.89905e-27	1.5935e-26
Rasip1	69903	Ras interacting protein 1	ENSMUSG00000044562	9.7975	2.66507e-86	4.29305e-85
Ly6a	110454	lymphocyte antigen 6 complex_ locus A	ENSMUSG00000075602	9.79321	1.30929e-197	6.87023e-196
P2ry12	70839	purinergic receptor P2Y_ G-protein coupled 12	ENSMUSG00000036353	9.79271	2.74627e-20	1.24183e-19
Ifit3	15959	interferon-induced protein with tetratricopeptide repeats 3	ENSMUSG00000074896	9.78981	1.58619e-36	1.06488e-35
Pappa2	23850	pappalysin 2	ENSMUSG00000073530	9.78928	1.38789e-23	6.94457e-23
Panx1	55991	pannexin 1	ENSMUSG00000031934	9.78756	5.98969e-45	4.77677e-44
Lcp1	18826	lymphocyte cytosolic protein 1	ENSMUSG00000021998	9.78613	5.54729e-74	7.45997e-73
Ncf4	17972	neutrophil cytosolic factor 4	ENSMUSG00000071715	9.78596	9.95096e-21	4.57567e-20
Spp1	20750	secreted phosphoprotein 1	ENSMUSG00000029304	9.78522	2.22972e-12	7.59168e-12
Rgs2	19735	regulator of G-protein signaling 2	ENSMUSG00000026360	9.7852	3.37709e-25	1.76648e-24
Csrp3	13009	cysteine and glycine-rich protein 3	ENSMUSG00000030470	9.78434	4.43771e-28	2.48065e-27
Sin3b	20467	transcriptional regulator_ SIN3B (yeast)	ENSMUSG00000031622	9.78333	1.05839e-143	3.46572e-142
Asb5	76294	ankyrin repeat and SOCs box-containing 5	ENSMUSG00000031519	9.78035	2.10282e-277	2.07936e-275
P2ry13	74191	purinergic receptor P2Y_ G-protein coupled 13	ENSMUSG00000036362	9.78023	9.07381e-20	4.03008e-19
Jph1	57339	junctophilin 1	ENSMUSG00000042686	9.77887	9.20221e-275	8.89409e-273
Nog	18121	noggin	ENSMUSG00000048616	9.77876	7.90815e-22	3.75565e-21
Tns3	319939	tensin 3	ENSMUSG00000020422	9.76798	8.81992e-88	1.44406e-86
Sema3c	20348	sema domain_ immunoglobulin domain (Ig)_ short basic domain_ secreted_ (semaphorin) 3C	ENSMUSG00000028780	9.76466	6.41921e-230	4.37119e-228
Eif2s3y	26908	eukaryotic translation initiation factor 2_ subunit 3_ structural gene Y-linked	ENSMUSG00000069049	9.76264	7.64115e-262	6.65536e-260
Col14a1	12818	collagen_ type XIV_ alpha 1	ENSMUSG00000022371	9.75928	1.10868e-111	2.43536e-110
Mettl21e	403183	methyltransferase like 21E	ENSMUSG00000046828	9.75836	3.59712e-35	2.35424e-34
Timd4	276891	T cell immunoglobulin and mucin domain containing 4	ENSMUSG00000055546	9.75075	5.9369e-22	2.82935e-21
Irf4	16364	interferon regulatory factor 4	ENSMUSG00000021356	9.75072	1.21339e-21	5.72708e-21
Lipa	16889	lysosomal acid lipase A	ENSMUSG00000024781	9.74967	5.97517e-63	6.70517e-62
Myoz2	59006	myozenin 2	ENSMUSG00000028116	9.74963	2.0365e-32	1.25784e-31
Col27a1	373864	collagen_ type XXVII_ alpha 1	ENSMUSG00000045672	9.74771	9.15149e-37	6.17422e-36
Btc	12223	betacellulin_ epidermal growth factor family member	ENSMUSG00000082361	9.74667	8.66433e-21	3.99508e-20
Tek	21687	endothelial-specific receptor tyrosine kinase	ENSMUSG00000006386	9.74343	5.07532e-170	2.12979e-168
Gm9949	225609	predicted gene 9949	ENSMUSG00000054589	9.74193	4.0428e-21	1.88178e-20
Arhgap24	231532	Rho GTPase activating protein 24	ENSMUSG00000057315	9.74134	3.76015e-88	6.18e-87
C5ar1	12273	complement component 5a receptor 1	ENSMUSG00000049130	9.73798	3.45194e-21	1.60826e-20
Lrrk2	66725	leucine-rich repeat kinase 2	ENSMUSG00000036273	9.73779	5.01591e-45	4.00444e-44
Gbp2	14469	guanylate binding protein 2	ENSMUSG00000028270	9.7376	1.07517e-63	1.22395e-62
Asb15	78910	ankyrin repeat and SOCS box-containing 15	ENSMUSG00000029685	9.72969	1.11633e-238	8.15791e-237
Pcdh12	53601	protocadherin 12	ENSMUSG00000024440	9.72903	5.38478e-57	5.4396e-56
Trpm1	17364	transient receptor potential cation channel_ subfamily M_ member 1	ENSMUSG00000030523	9.72343	2.8679e-20	1.29527e-19
Ndrg1	17988	N-myc downstream regulated gene 1	ENSMUSG00000005125	9.72172	5.74681e-176	2.51e-174
Hoxd9	15438	homeobox D9	ENSMUSG00000043342	9.71958	4.18651e-25	2.18454e-24
Sox17	20671	SRY (sex determining region Y)-box 17	ENSMUSG00000025902	9.7142	3.51781e-44	2.76262e-43
Mgp	17313	matrix Gla protein	ENSMUSG00000030218	9.70949	3.13627e-62	3.47646e-61
Anxa8	11752	annexin A8	ENSMUSG00000021950	9.70786	4.3359e-11	1.39525e-10
9430020K01Rik	240185	RIKEN cDNA 9430020K01 gene	ENSMUSG00000033960	9.70601	5.32108e-202	2.90401e-200
Nmrk2	69564	nicotinamide riboside kinase 2	ENSMUSG00000004939	9.70572	2.43357e-41	1.80885e-40
Elmo1	140580	engulfment and cell motility 1	ENSMUSG00000041112	9.69894	5.63204e-43	4.31027e-42
Hoxb3	15410	homeobox B3	ENSMUSG00000048763	9.6937	4.56449e-21	2.12e-20
Apol6	71939	apolipoprotein L 6	ENSMUSG00000033576	9.69345	2.34494e-56	2.34197e-55
Fabp4	11770	fatty acid binding protein 4_ adipocyte	ENSMUSG00000062515	9.6905	0	0
Retnla	57262	resistin like alpha	ENSMUSG00000061100	9.68704	2.91856e-124	7.53845e-123
Dach1	13134	dachshund 1 (Drosophila)	ENSMUSG00000055639	9.68629	5.37119e-25	2.79444e-24
Sfrp4	20379	secreted frizzled-related protein 4	ENSMUSG00000021319	9.68616	3.92122e-23	1.9381e-22
Clec10a	17312	C-type lectin domain family 10_ member A	ENSMUSG00000000318	9.68603	6.45421e-43	4.93319e-42
Itga9	104099	integrin alpha 9	ENSMUSG00000039115	9.68517	9.00739e-63	1.00664e-61
Cdh11	12552	cadherin 11	ENSMUSG00000031673	9.68329	2.03492e-24	1.04062e-23
Il1rl1	17082	interleukin 1 receptor-like 1	ENSMUSG00000026069	9.68283	5.90681e-21	2.73666e-20
Klhl6	239743	kelch-like 6	ENSMUSG00000043008	9.6816	8.04998e-21	3.7141e-20
Trim30a	20128	tripartite motif-containing 30A	ENSMUSG00000030921	9.68012	1.25963e-35	8.31302e-35
Dock1	330662	dedicator of cytokinesis 1	ENSMUSG00000058325	9.68005	2.02965e-69	2.53596e-68
Cox8b	12869	cytochrome c oxidase subunit VIIIb	ENSMUSG00000025488	9.67819	0	0
Plcl1	227120	phospholipase C-like 1	ENSMUSG00000038349	9.67779	2.42297e-43	1.87106e-42
Gulp1	70676	GULP_ engulfment adaptor PTB domain containing 1	ENSMUSG00000056870	9.67752	2.18857e-26	1.18087e-25
Lcmt2	329504	leucine carboxyl methyltransferase 2	ENSMUSG00000074890	9.67744	4.10293e-26	2.20111e-25
Scube2	56788	signal peptide_ CUB domain_ EGF-like 2	ENSMUSG00000007279	9.67688	5.2663e-20	2.35682e-19
Npy1r	18166	neuropeptide Y receptor Y1	ENSMUSG00000036437	9.67665	2.18181e-18	9.28042e-18
Tshz3	243931	teashirt zinc finger family member 3	ENSMUSG00000021217	9.67059	1.87283e-26	1.01252e-25
Kcnf1	382571	potassium voltage-gated channel_ subfamily F_ member 1	ENSMUSG00000051726	9.66989	6.26947e-29	3.5719e-28
Col6a6	245026	collagen_ type VI_ alpha 6	ENSMUSG00000043719	9.66933	1.79211e-68	2.19164e-67
Zfp641	239652	zinc finger protein 641	ENSMUSG00000022987	9.66922	5.31238e-103	1.05341e-101
Clec4a3	73149	C-type lectin domain family 4_ member a3	ENSMUSG00000043832	9.66879	5.77734e-20	2.58205e-19
Tgtp1	21822	T cell specific GTPase 1	ENSMUSG00000078922	9.6683	1.20687e-20	5.52656e-20
Npr3	18162	natriuretic peptide receptor 3	ENSMUSG00000022206	9.66437	4.54835e-24	2.30238e-23
Antxr2	71914	anthrax toxin receptor 2	ENSMUSG00000029338	9.66388	5.34993e-147	1.81329e-145
Frmd7	385354	FERM domain containing 7	ENSMUSG00000036131	9.6634	1.45793e-19	6.43051e-19
Popdc2	64082	popeye domain containing 2	ENSMUSG00000022803	9.66018	1.62589e-158	6.13538e-157
Zfp518a	72672	zinc finger protein 518A	ENSMUSG00000049164	9.64715	1.39181e-52	1.29306e-51
Gprc5c	70355	G protein-coupled receptor_ family C_ group 5_ member C	ENSMUSG00000051043	9.6449	5.8228e-47	4.82875e-46
Arhgef5	54324	Rho guanine nucleotide exchange factor (GEF) 5	ENSMUSG00000033542	9.64143	5.67573e-70	7.14522e-69
Stxbp6	217517	syntaxin binding protein 6 (amisyn)	ENSMUSG00000046314	9.64032	1.72497e-52	1.59863e-51
Tekt1	21689	tektin 1	ENSMUSG00000020799	9.63995	1.1422e-20	5.23843e-20
Cped1	214642	cadherin-like and PC-esterase domain containing 1	ENSMUSG00000062980	9.63947	1.71097e-177	7.60595e-176
Hbb-bs	100503605	hemoglobin_ beta adult s chain	ENSMUSG00000052305	9.63937	1.23412e-188	5.993e-187
Edn1	13614	endothelin 1	ENSMUSG00000021367	9.63928	1.64217e-20	7.48558e-20
Cgnl1	68178	cingulin-like 1	ENSMUSG00000032232	9.63435	2.82826e-66	3.33624e-65
Penk	18619	preproenkephalin	ENSMUSG00000045573	9.62999	1.71229e-65	1.99547e-64
C3	12266	complement component 3	ENSMUSG00000024164	9.62963	9.0022e-239	6.59472e-237
Ryr1	20190	ryanodine receptor 1_ skeletal muscle	ENSMUSG00000030592	9.62554	0	0
Tigd4	403175	tigger transposable element derived 4	ENSMUSG00000047819	9.62425	3.96843e-59	4.18081e-58
Rnase4	58809	ribonuclease_ RNase A family 4	ENSMUSG00000021876	9.62397	1.13352e-167	4.65242e-166
Wdfy4	545030	WD repeat and FYVE domain containing 4	ENSMUSG00000051506	9.61998	1.39396e-25	7.37779e-25
Myl10	59310	myosin_ light chain 10_ regulatory	ENSMUSG00000005474	9.6171	1.12899e-19	5.00028e-19
Cnn1	12797	calponin 1	ENSMUSG00000001349	9.61137	6.05667e-18	2.53733e-17
Rtp3	235636	receptor transporter protein 3	ENSMUSG00000066319	9.60922	4.97251e-21	2.30772e-20
Palmd	114301	palmdelphin	ENSMUSG00000033377	9.60332	3.48819e-201	1.88993e-199
Krt10	16661	keratin 10	ENSMUSG00000019761	9.59684	7.41116e-21	3.4241e-20
Gpx8	69590	glutathione peroxidase 8 (putative)	ENSMUSG00000021760	9.59251	1.05384e-45	8.53152e-45
H2-Aa	14960	histocompatibility 2_ class II antigen A_ alpha	ENSMUSG00000036594	9.59222	5.60064e-61	6.05799e-60
Emx2	13797	empty spiracles homeobox 2	ENSMUSG00000043969	9.59149	2.99355e-19	1.30785e-18
Cd86	12524	CD86 antigen	ENSMUSG00000022901	9.59054	2.41005e-18	1.02324e-17
Ahr	11622	aryl-hydrocarbon receptor	ENSMUSG00000019256	9.58825	1.37451e-25	7.27802e-25
Hoxc11	109663	homeobox C11	ENSMUSG00000001656	9.58668	3.33758e-31	2.01006e-30
Eya4	14051	eyes absent 4 homolog (Drosophila)	ENSMUSG00000010461	9.58537	2.84061e-119	6.79252e-118
Ms4a6b	69774	membrane-spanning 4-domains_ subfamily A_ member 6B	ENSMUSG00000024677	9.58188	1.94738e-19	8.56034e-19
Itpkb	320404	inositol 1_4_5-trisphosphate 3-kinase B	ENSMUSG00000038855	9.58077	1.06194e-177	4.72777e-176
Dnmbp	71972	dynamin binding protein	ENSMUSG00000025195	9.57901	3.61418e-99	6.84501e-98
Ifi44	99899	interferon-induced protein 44	ENSMUSG00000028037	9.57709	1.37699e-20	6.29597e-20
Igsf1	209268	immunoglobulin superfamily_ member 1	ENSMUSG00000031111	9.57588	2.13334e-19	9.36683e-19
Ccl6	20305	chemokine (C-C motif) ligand 6	ENSMUSG00000018927	9.57498	1.04478e-65	1.22042e-64
Timp4	110595	tissue inhibitor of metalloproteinase 4	ENSMUSG00000030317	9.57481	6.04028e-108	1.26914e-106
Igf2	16002	insulin-like growth factor 2	ENSMUSG00000048583	9.57165	1.80658e-19	7.95076e-19
Hpgds	54486	hematopoietic prostaglandin D synthase	ENSMUSG00000029919	9.57159	1.11201e-18	4.78088e-18
Tifa	211550	TRAF-interacting protein with forkhead-associated domain	ENSMUSG00000046688	9.56923	3.6107e-20	1.62414e-19
Heph	15203	hephaestin	ENSMUSG00000031209	9.56756	1.80276e-18	7.69104e-18
Kcnc4	99738	potassium voltage gated channel_ Shaw-related subfamily_ member 4	ENSMUSG00000027895	9.56371	1.79525e-44	1.41849e-43
Rarres2	71660	retinoic acid receptor responder (tazarotene induced) 2	ENSMUSG00000009281	9.55968	7.93004e-142	2.52497e-140
Mab21l1	17116	mab-21-like 1 (C. elegans)	ENSMUSG00000056947	9.55915	2.37472e-19	1.04083e-18
Nnmt	18113	nicotinamide N-methyltransferase	ENSMUSG00000032271	9.55873	7.9677e-21	3.6767e-20
Cytl1	231162	cytokine-like 1	ENSMUSG00000062329	9.55676	5.60091e-14	2.03609e-13
Pag1	94212	phosphoprotein associated with glycosphingolipid microdomains 1	ENSMUSG00000027508	9.55578	1.95096e-31	1.1809e-30
Esrrb	26380	estrogen related receptor_ beta	ENSMUSG00000021255	9.5519	5.09548e-41	3.77151e-40
H2-Eb1	14969	histocompatibility 2_ class II antigen E beta	ENSMUSG00000060586	9.55029	2.11479e-204	1.17123e-202
Pik3ap1	83490	phosphoinositide-3-kinase adaptor protein 1	ENSMUSG00000025017	9.5479	2.0924e-20	9.50462e-20
Slc16a12	240638	solute carrier family 16 (monocarboxylic acid transporters)_ member 12	ENSMUSG00000009378	9.54764	2.63449e-20	1.19237e-19
St8sia5	225742	ST8 alpha-N-acetyl-neuraminide alpha-2_8-sialyltransferase 5	ENSMUSG00000025425	9.54595	7.50422e-39	5.32547e-38
Pid1	98496	phosphotyrosine interaction domain containing 1	ENSMUSG00000045658	9.54234	1.2339e-49	1.07753e-48
Dsel	319901	dermatan sulfate epimerase-like	ENSMUSG00000038702	9.54163	7.49656e-33	4.66097e-32
Smco4	170748	single-pass membrane protein with coiled-coil domains 4	ENSMUSG00000058173	9.53684	6.63899e-32	4.05623e-31
Gpc3	14734	glypican 3	ENSMUSG00000055653	9.53574	4.15553e-78	5.9975e-77
Rarb	218772	retinoic acid receptor_ beta	ENSMUSG00000017491	9.53544	4.92369e-51	4.4235e-50
Hcls1	15163	hematopoietic cell specific Lyn substrate 1	ENSMUSG00000022831	9.52982	5.47823e-34	3.48194e-33
Cdh5	12562	cadherin 5	ENSMUSG00000031871	9.52648	4.58436e-177	2.0289e-175
Ces1d	104158	carboxylesterase 1D	ENSMUSG00000056973	9.52554	3.80274e-99	7.19758e-98
Lypd6	320343	LY6/PLAUR domain containing 6	ENSMUSG00000050447	9.52066	4.09899e-20	1.84101e-19
Serping1	12258	serine (or cysteine) peptidase inhibitor_ clade G_ member 1	ENSMUSG00000023224	9.51976	0	0
Sema5a	20356	sema domain_ seven thrombospondin repeats (type 1 and type 1-like)_ transmembrane domain (TM) and short cytoplasmic domain_ (semaphorin) 5A	ENSMUSG00000022231	9.51088	3.92852e-46	3.20028e-45
Cd300lg	52685	CD300 antigen like family member G	ENSMUSG00000017309	9.50624	1.48614e-161	5.79035e-160
Pax7	18509	paired box 7	ENSMUSG00000028736	9.5033	4.25136e-25	2.21645e-24
Rgs7bp	52882	regulator of G-protein signalling 7 binding protein	ENSMUSG00000021719	9.49647	4.38771e-19	1.90777e-18
Clec4a2	26888	C-type lectin domain family 4_ member a2	ENSMUSG00000030148	9.49308	8.37736e-20	3.72407e-19
Itpripl2	319622	inositol 1_4_5-triphosphate receptor interacting protein-like 2	ENSMUSG00000095115	9.48867	6.07016e-137	1.82056e-135
Otud1	71198	OTU domain containing 1	ENSMUSG00000043415	9.48277	6.27552e-61	6.78309e-60
Pbxip1	229534	pre B cell leukemia transcription factor interacting protein 1	ENSMUSG00000042613	9.47974	0	0
Ccl9	20308	chemokine (C-C motif) ligand 9	ENSMUSG00000019122	9.47815	6.36552e-51	5.70176e-50
Myof	226101	myoferlin	ENSMUSG00000048612	9.47813	2.0532e-75	2.84147e-74
Fabp3	14077	fatty acid binding protein 3_ muscle and heart	ENSMUSG00000028773	9.47535	9.30144e-205	5.1705e-203
Arhgap15	76117	Rho GTPase activating protein 15	ENSMUSG00000049744	9.47062	1.49809e-20	6.83711e-20
Kcnk5	16529	potassium channel_ subfamily K_ member 5	ENSMUSG00000023243	9.4699	5.18096e-19	2.24811e-18
Adamtsl3	269959	ADAMTS-like 3	ENSMUSG00000070469	9.4696	3.36414e-51	3.02783e-50
Ntn4	57764	netrin 4	ENSMUSG00000020019	9.46938	3.38577e-76	4.72494e-75
Hspa1l	15482	heat shock protein 1-like	ENSMUSG00000007033	9.46748	1.24857e-135	3.69661e-134
Ildr2	100039795	immunoglobulin-like domain containing receptor 2	ENSMUSG00000040612	9.46689	6.22521e-23	3.05971e-22
Fam49a	76820	family with sequence similarity 49_ member A	ENSMUSG00000020589	9.4653	1.84532e-57	1.8838e-56
Lgi2	246316	leucine-rich repeat LGI family_ member 2	ENSMUSG00000039252	9.45533	5.9411e-63	6.66944e-62
Stab2	192188	stabilin 2	ENSMUSG00000035459	9.45524	9.52436e-91	1.62789e-89
Obscn	380698	obscurin_ cytoskeletal calmodulin and titin-interacting RhoGEF	ENSMUSG00000061462	9.45234	0	0
Rp1	19888	retinitis pigmentosa 1 (human)	ENSMUSG00000025900	9.45094	8.26029e-11	2.61955e-10
Cyp4v3	102294	cytochrome P450_ family 4_ subfamily v_ polypeptide 3	ENSMUSG00000079057	9.4498	2.04686e-20	9.30198e-20
Ms4a4d	66607	membrane-spanning 4-domains_ subfamily A_ member 4D	ENSMUSG00000024678	9.44732	8.87697e-50	7.78378e-49
S100a9	20202	S100 calcium binding protein A9 (calgranulin B)	ENSMUSG00000056071	9.44698	3.53845e-06	8.8261e-06
Igfbp3	16009	insulin-like growth factor binding protein 3	ENSMUSG00000020427	9.44691	4.4044e-88	7.23094e-87
Rspo3	72780	R-spondin 3 homolog (Xenopus laevis)	ENSMUSG00000019880	9.44295	7.33695e-10	2.23427e-09
Hbb-bt	101488143	hemoglobin_ beta adult t chain	ENSMUSG00000073940	9.44265	7.39261e-37	5.00559e-36
Atp1b4	67821	ATPase_ (Na+)/K+ transporting_ beta 4 polypeptide	ENSMUSG00000016327	9.43976	7.19342e-55	6.96379e-54
Ifit3b	667370	interferon-induced protein with tetratricopeptide repeats 3B	ENSMUSG00000062488	9.43201	1.93483e-41	1.44136e-40
Pln	18821	phospholamban	ENSMUSG00000038583	9.43121	4.02565e-20	1.80834e-19
Prss12	19142	protease_ serine 12 neurotrypsin (motopsin)	ENSMUSG00000027978	9.43075	8.22356e-20	3.65625e-19
Nrip1	268903	nuclear receptor interacting protein 1	ENSMUSG00000048490	9.43001	3.06073e-98	5.73519e-97
Ccl11	20292	chemokine (C-C motif) ligand 11	ENSMUSG00000020676	9.42792	2.9747e-105	6.03438e-104
Pgm5	226041	phosphoglucomutase 5	ENSMUSG00000041731	9.42749	1.22328e-96	2.2555e-95
Sh3bgr	50795	SH3-binding domain glutamic acid-rich protein	ENSMUSG00000040666	9.4229	0	0
Dpt	56429	dermatopontin	ENSMUSG00000026574	9.41897	9.76225e-257	8.2162e-255
Nlrc3	268857	NLR family_ CARD domain containing 3	ENSMUSG00000049871	9.41824	2.3097e-14	8.52153e-14
Avpr1a	54140	arginine vasopressin receptor 1A	ENSMUSG00000020123	9.40722	6.7686e-19	2.92558e-18
Alpk3	116904	alpha-kinase 3	ENSMUSG00000038763	9.40639	4.55683e-257	3.84597e-255
Adamts12	239337	a disintegrin-like and metallopeptidase (reprolysin type) with thrombospondin type 1 motif_ 12	ENSMUSG00000047497	9.40597	1.4028e-59	1.48728e-58
Prss55	71037	protease_ serine 55	ENSMUSG00000034623	9.40548	8.39611e-18	3.50075e-17
Kcng4	66733	potassium voltage-gated channel_ subfamily G_ member 4	ENSMUSG00000045246	9.40473	1.0318e-60	1.11284e-59
Zcchc3	67917	zinc finger_ CCHC domain containing 3	ENSMUSG00000074682	9.40335	7.71912e-20	3.43911e-19
Tm4sf1	17112	transmembrane 4 superfamily member 1	ENSMUSG00000027800	9.39838	4.34333e-112	9.61113e-111
Zcchc5	213436	zinc finger_ CCHC domain containing 5	ENSMUSG00000047686	9.39818	2.13632e-20	9.70118e-20
Sall4	99377	sal-like 4 (Drosophila)	ENSMUSG00000027547	9.39457	1.31867e-19	5.82398e-19
Adgre1	13733	adhesion G protein-coupled receptor E1	ENSMUSG00000004730	9.39306	3.5379e-46	2.88521e-45
Klf15	66277	Kruppel-like factor 15	ENSMUSG00000030087	9.39283	5.24923e-125	1.36763e-123
Kcna5	16493	potassium voltage-gated channel_ shaker-related subfamily_ member 5	ENSMUSG00000045534	9.39233	2.01337e-30	1.19125e-29
Myo18b	74376	myosin XVIIIb	ENSMUSG00000072720	9.38816	0	0
Bmp3	110075	bone morphogenetic protein 3	ENSMUSG00000029335	9.38782	2.10442e-19	9.24117e-19
Hp	15439	haptoglobin	ENSMUSG00000031722	9.3816	6.05514e-57	6.11061e-56
Myo1b	17912	myosin IB	ENSMUSG00000018417	9.37839	4.84148e-98	9.0324e-97
Pyhin1	236312	pyrin and HIN domain family_ member 1	ENSMUSG00000043263	9.37051	1.53577e-19	6.77084e-19
Dusp13	27389	dual specificity phosphatase 13	ENSMUSG00000021768	9.36951	0	0
S100a11	20195	S100 calcium binding protein A11	ENSMUSG00000027907	9.36888	9.53745e-127	2.53784e-125
Prdm5	70779	PR domain containing 5	ENSMUSG00000029913	9.36312	8.19477e-20	3.64399e-19
Abcg1	11307	ATP-binding cassette_ sub-family G (WHITE)_ member 1	ENSMUSG00000024030	9.36287	6.42644e-20	2.8683e-19
Ms4a7	109225	membrane-spanning 4-domains_ subfamily A_ member 7	ENSMUSG00000024672	9.34682	1.02903e-18	4.42604e-18
Des	13346	desmin	ENSMUSG00000026208	9.34638	0	0
Igf1	16000	insulin-like growth factor 1	ENSMUSG00000020053	9.34234	8.72009e-233	6.10447e-231
Col12a1	12816	collagen_ type XII_ alpha 1	ENSMUSG00000032332	9.33937	2.66364e-76	3.72587e-75
St8sia6	241230	ST8 alpha-N-acetyl-neuraminide alpha-2_8-sialyltransferase 6	ENSMUSG00000003418	9.33858	5.43058e-20	2.42889e-19
Aldh1a2	19378	aldehyde dehydrogenase family 1_ subfamily A2	ENSMUSG00000013584	9.33796	1.27251e-23	6.37044e-23
Cd209a	170786	CD209a antigen	ENSMUSG00000031494	9.3365	1.80924e-24	9.26323e-24
Klk8	259277	kallikrein related-peptidase 8	ENSMUSG00000064023	9.33311	2.04227e-19	8.97353e-19
Ccdc3	74186	coiled-coil domain containing 3	ENSMUSG00000026676	9.33203	1.27582e-40	9.37604e-40
Cd209f	69142	CD209f antigen	ENSMUSG00000051906	9.32791	1.31921e-31	8.01096e-31
Sptb	20741	spectrin beta_ erythrocytic	ENSMUSG00000021061	9.32557	0	0
Arhgdib	11857	Rho_ GDP dissociation inhibitor (GDI) beta	ENSMUSG00000030220	9.32329	4.45013e-96	8.14009e-95
Mettl11b	240879	methyltransferase like 11B	ENSMUSG00000040113	9.32112	1.05386e-116	2.46301e-115
Rnf144a	108089	ring finger protein 144A	ENSMUSG00000020642	9.32065	2.10244e-12	7.16485e-12
Zfp2	22678	zinc finger protein 2	ENSMUSG00000049321	9.32035	4.71347e-49	4.08047e-48
Gpr183	321019	G protein-coupled receptor 183	ENSMUSG00000051212	9.31868	4.10783e-17	1.67888e-16
Tceal5	331532	transcription elongation factor A (SII)-like 5	ENSMUSG00000054034	9.3178	1.36293e-65	1.59019e-64
Arnt2	11864	aryl hydrocarbon receptor nuclear translocator 2	ENSMUSG00000015709	9.31719	2.30699e-24	1.17775e-23
Egflam	268780	EGF-like_ fibronectin type III and laminin G domains	ENSMUSG00000042961	9.31215	1.83744e-105	3.74257e-104
Qpct	70536	glutaminyl-peptide cyclotransferase (glutaminyl cyclase)	ENSMUSG00000024084	9.31129	9.39669e-24	4.71914e-23
Pitx2	18741	paired-like homeodomain transcription factor 2	ENSMUSG00000028023	9.30626	2.55482e-55	2.4934e-54
Ripk3	56532	receptor-interacting serine-threonine kinase 3	ENSMUSG00000022221	9.30555	4.00511e-19	1.74293e-18
Slc1a1	20510	solute carrier family 1 (neuronal/epithelial high affinity glutamate transporter_ system Xag)_ member 1	ENSMUSG00000024935	9.29222	6.70256e-24	3.37857e-23
Sqrdl	59010	sulfide quinone reductase-like (yeast)	ENSMUSG00000005803	9.28993	6.90962e-182	3.19979e-180
Sgca	20391	sarcoglycan_ alpha (dystrophin-associated glycoprotein)	ENSMUSG00000001508	9.28969	9.79764e-184	4.60843e-182
Prelp	116847	proline arginine-rich end leucine-rich repeat	ENSMUSG00000041577	9.28489	1.90738e-207	1.08032e-205
Abcb1a	18671	ATP-binding cassette_ sub-family B (MDR/TAP)_ member 1A	ENSMUSG00000040584	9.28335	2.817e-90	4.76315e-89
Cdkn2b	12579	cyclin-dependent kinase inhibitor 2B (p15_ inhibits CDK4)	ENSMUSG00000073802	9.28326	2.29232e-19	1.0056e-18
Hhip	15245	Hedgehog-interacting protein	ENSMUSG00000064325	9.27949	7.66384e-17	3.10596e-16
Gm10032	791407	predicted gene 10032	ENSMUSG00000057913	9.27906	3.63969e-19	1.58576e-18
Msc	17681	musculin	ENSMUSG00000025930	9.27848	1.22699e-18	5.26313e-18
Ism1	319909	isthmin 1 homolog (zebrafish)	ENSMUSG00000074766	9.26917	4.08939e-17	1.67157e-16
Csf2ra	12982	colony stimulating factor 2 receptor_ alpha_ low-affinity (granulocyte-macrophage)	ENSMUSG00000059326	9.26767	2.86885e-38	2.01539e-37
Fcgr1	14129	Fc receptor_ IgG_ high affinity I	ENSMUSG00000015947	9.26452	4.28036e-19	1.86164e-18
Xdh	22436	xanthine dehydrogenase	ENSMUSG00000024066	9.26331	4.72859e-233	3.32578e-231
Hsd11b1	15483	hydroxysteroid 11-beta dehydrogenase 1	ENSMUSG00000016194	9.26283	5.45142e-54	5.18854e-53
Sncaip	67847	synuclein_ alpha interacting protein (synphilin)	ENSMUSG00000024534	9.25821	5.11693e-31	3.07118e-30
A230050P20Rik	319278	RIKEN cDNA A230050P20 gene	ENSMUSG00000038884	9.25812	7.75119e-49	6.6832e-48
Adap2	216991	ArfGAP with dual PH domains 2	ENSMUSG00000020709	9.25736	7.56862e-32	4.62043e-31
Art3	109979	ADP-ribosyltransferase 3	ENSMUSG00000034842	9.25304	0	0
P3h2	210530	prolyl 3-hydroxylase 2	ENSMUSG00000038168	9.25227	1.78721e-31	1.08222e-30
Arhgap44	216831	Rho GTPase activating protein 44	ENSMUSG00000033389	9.25071	2.65093e-56	2.64493e-55
Mmp3	17392	matrix metallopeptidase 3	ENSMUSG00000043613	9.25022	4.34964e-18	1.82962e-17
En1	13798	engrailed 1	ENSMUSG00000058665	9.25008	4.63817e-43	3.55874e-42
Has2	15117	hyaluronan synthase 2	ENSMUSG00000022367	9.24869	2.20959e-17	9.10516e-17
Pdzd2	68070	PDZ domain containing 2	ENSMUSG00000022197	9.24834	1.00879e-57	1.03511e-56
Aoah	27052	acyloxyacyl hydrolase	ENSMUSG00000021322	9.24573	3.7118e-18	1.56528e-17
Tspan6	56496	tetraspanin 6	ENSMUSG00000067377	9.24197	5.45458e-38	3.79629e-37
Pm20d1	212933	peptidase M20 domain containing 1	ENSMUSG00000042251	9.24129	2.95898e-17	1.21598e-16
Sema3a	20346	sema domain_ immunoglobulin domain (Ig)_ short basic domain_ secreted_ (semaphorin) 3A	ENSMUSG00000028883	9.23859	4.16087e-35	2.71785e-34
Prkch	18755	protein kinase C_ eta	ENSMUSG00000021108	9.22648	1.39308e-61	1.52501e-60
Ifih1	71586	interferon induced with helicase C domain 1	ENSMUSG00000026896	9.22108	3.17253e-48	2.69355e-47
Adamtsl1	77739	ADAMTS-like 1	ENSMUSG00000066113	9.22066	2.90226e-36	1.94058e-35
Mcpt4	17227	mast cell protease 4	ENSMUSG00000061068	9.21703	7.87983e-52	7.19803e-51
Myl2	17906	myosin_ light polypeptide 2_ regulatory_ cardiac_ slow	ENSMUSG00000013936	9.21688	2.37838e-23	1.18177e-22
Csgalnact1	234356	chondroitin sulfate N-acetylgalactosaminyltransferase 1	ENSMUSG00000036356	9.21514	4.51011e-23	2.22586e-22
Srpx	51795	sushi-repeat-containing protein	ENSMUSG00000090084	9.21466	4.47655e-47	3.72057e-46
Nav2	78286	neuron navigator 2	ENSMUSG00000052512	9.2134	2.02241e-167	8.27805e-166
Fabp3-ps1	14074	fatty acid binding protein 3_ muscle and heart_ pseudogene 1	ENSMUSG00000056366	9.21254	1.62392e-32	1.00487e-31
Srl	106393	sarcalumenin	ENSMUSG00000022519	9.21104	0	0
Pla2g16	225845	phospholipase A2_ group XVI	ENSMUSG00000060675	9.20383	0	0
Aldh1a7	26358	aldehyde dehydrogenase family 1_ subfamily A7	ENSMUSG00000024747	9.20382	3.53912e-16	1.39783e-15
Sned1	208777	sushi_ nidogen and EGF-like domains 1	ENSMUSG00000047793	9.20124	8.84566e-127	2.35585e-125
Adamts1	11504	a disintegrin-like and metallopeptidase (reprolysin type) with thrombospondin type 1 motif_ 1	ENSMUSG00000022893	9.197	5.27933e-155	1.94085e-153
Fam174b	100038347	family with sequence similarity 174_ member B	ENSMUSG00000078670	9.19558	1.19639e-18	5.13556e-18
Cd300lb	217304	CD300 antigen like family member B	ENSMUSG00000063193	9.19197	1.76555e-18	7.53339e-18
Frem2	242022	Fras1 related extracellular matrix protein 2	ENSMUSG00000037016	9.1912	3.07239e-09	9.06054e-09
Sdr42e1	74032	short chain dehydrogenase/reductase family 42E_ member 1	ENSMUSG00000034308	9.19055	9.8408e-19	4.23574e-18
Rin2	74030	Ras and Rab interactor 2	ENSMUSG00000001768	9.18793	6.32793e-115	1.43852e-113
Ikzf1	22778	IKAROS family zinc finger 1	ENSMUSG00000018654	9.18774	3.26661e-19	1.42549e-18
Fam213a	70564	family with sequence similarity 213_ member A	ENSMUSG00000021792	9.18698	1.20948e-151	4.29364e-150
Hfe2	69585	hemochromatosis type 2 (juvenile) (human homolog)	ENSMUSG00000038403	9.18665	0	0
Samd12	320679	sterile alpha motif domain containing 12	ENSMUSG00000058656	9.18333	4.85692e-19	2.10995e-18
Gja1	14609	gap junction protein_ alpha 1	ENSMUSG00000050953	9.18157	1.50589e-118	3.58374e-117
Gm5617	434402	predicted gene 5617	ENSMUSG00000042293	9.17901	1.6881e-23	8.41439e-23
1190002N15Rik	68861	RIKEN cDNA 1190002N15 gene	ENSMUSG00000045414	9.17772	1.08382e-60	1.16853e-59
Nudt12	67993	nudix (nucleoside diphosphate linked moiety X)-type motif 12	ENSMUSG00000024228	9.17361	4.05862e-63	4.57159e-62
Rassf9	237504	Ras association (RalGDS/AF-6) domain family (N-terminal) member 9	ENSMUSG00000044921	9.16843	1.85595e-50	1.64618e-49
Wscd1	216881	WSC domain containing 1	ENSMUSG00000020811	9.16666	7.12772e-31	4.26184e-30
Lyz1	17110	lysozyme 1	ENSMUSG00000069515	9.16545	1.70414e-44	1.34721e-43
Ifi203	15950	interferon activated gene 203	ENSMUSG00000039997	9.16464	4.21136e-103	8.36742e-102
Gm590	235634	predicted gene 590	ENSMUSG00000096393	9.163	4.87722e-16	1.91723e-15
Myzap	102371	myocardial zonula adherens protein	ENSMUSG00000041361	9.16045	1.33992e-18	5.73854e-18
8430408G22Rik	213393	RIKEN cDNA 8430408G22 gene	ENSMUSG00000048489	9.15282	3.67597e-27	2.01499e-26
Arap2	212285	ArfGAP with RhoGAP domain_ ankyrin repeat and PH domain 2	ENSMUSG00000037999	9.15041	3.02887e-23	1.50151e-22
St8sia4	20452	ST8 alpha-N-acetyl-neuraminide alpha-2_8-sialyltransferase 4	ENSMUSG00000040710	9.14732	1.04813e-47	8.80902e-47
Il1r2	16178	interleukin 1 receptor_ type II	ENSMUSG00000026073	9.14693	1.31683e-18	5.64205e-18
Fam180a	208164	family with sequence similarity 180_ member A	ENSMUSG00000047420	9.14654	5.61066e-16	2.20092e-15
Cebpa	12606	CCAAT/enhancer binding protein (C/EBP)_ alpha	ENSMUSG00000034957	9.14644	7.69621e-49	6.63771e-48
Gabre	14404	gamma-aminobutyric acid (GABA) A receptor_ subunit epsilon	ENSMUSG00000031340	9.13831	4.34279e-19	1.88851e-18
Mfsd9	211798	major facilitator superfamily domain containing 9	ENSMUSG00000041945	9.136	1.98581e-18	8.45515e-18
Sestd1	228071	SEC14 and spectrin domains 1	ENSMUSG00000042272	9.13576	4.82123e-96	8.80815e-95
Tlr8	170744	toll-like receptor 8	ENSMUSG00000040522	9.13283	5.97235e-18	2.50271e-17
Tnfrsf11b	18383	tumor necrosis factor receptor superfamily_ member 11b (osteoprotegerin)	ENSMUSG00000063727	9.12685	6.60869e-07	1.72137e-06
Col4a3	12828	collagen_ type IV_ alpha 3	ENSMUSG00000079465	9.12508	4.47316e-33	2.79219e-32
Myadml2	68515	myeloid-associated differentiation marker-like 2	ENSMUSG00000025141	9.12459	3.03079e-246	2.3648e-244
Inhbb	16324	inhibin beta-B	ENSMUSG00000037035	9.12356	7.61243e-18	3.17931e-17
Osr1	23967	odd-skipped related 1 (Drosophila)	ENSMUSG00000048387	9.12233	9.14103e-31	5.45259e-30
Fzd1	14362	frizzled homolog 1 (Drosophila)	ENSMUSG00000044674	9.1139	4.06009e-37	2.77041e-36
Rin3	217835	Ras and Rab interactor 3	ENSMUSG00000044456	9.11143	1.97828e-68	2.41636e-67
Mpz	17528	myelin protein zero	ENSMUSG00000056569	9.10784	4.80961e-38	3.35753e-37
Nxpe4	244853	neurexophilin and PC-esterase domain family_ member 4	ENSMUSG00000044229	9.10403	1.11757e-73	1.49686e-72
Clec14a	66864	C-type lectin domain family 14_ member a	ENSMUSG00000045930	9.1035	4.2746e-53	4.00737e-52
Alx4	11695	aristaless-like homeobox 4	ENSMUSG00000040310	9.10165	1.07361e-17	4.46276e-17
Pde1a	18573	phosphodiesterase 1A_ calmodulin-dependent	ENSMUSG00000059173	9.10109	1.13964e-22	5.54945e-22
2010107G23Rik	69894	RIKEN cDNA 2010107G23 gene	ENSMUSG00000020083	9.09962	7.16383e-18	2.99487e-17
Arhgap32	330914	Rho GTPase activating protein 32	ENSMUSG00000041444	9.09774	2.00138e-62	2.22588e-61
Prex2	109294	phosphatidylinositol-3_4_5-trisphosphate-dependent Rac exchange factor 2	ENSMUSG00000048960	9.09591	8.63653e-83	1.32497e-81
Ndn	17984	necdin	ENSMUSG00000033585	9.09214	1.0767e-51	9.79362e-51
Ccdc71l	72123	coiled-coil domain containing 71 like	ENSMUSG00000090946	9.09187	1.78383e-61	1.9492e-60
Fcna	14133	ficolin A	ENSMUSG00000026938	9.086	1.1516e-29	6.68814e-29
Cp	12870	ceruloplasmin	ENSMUSG00000003617	9.08423	1.54591e-95	2.80378e-94
Scn7a	20272	sodium channel_ voltage-gated_ type VII_ alpha	ENSMUSG00000034810	9.08333	1.40286e-67	1.68602e-66
Akip1	57373	A kinase (PRKA) interacting protein 1	ENSMUSG00000031023	9.08293	3.65778e-46	2.98216e-45
Apod	11815	apolipoprotein D	ENSMUSG00000022548	9.08199	1.35733e-277	1.35111e-275
Col4a5	12830	collagen_ type IV_ alpha 5	ENSMUSG00000031274	9.07981	9.34753e-44	7.28402e-43
Igsf10	242050	immunoglobulin superfamily_ member 10	ENSMUSG00000036334	9.07798	1.91134e-57	1.95053e-56
Myo1d	338367	myosin ID	ENSMUSG00000035441	9.07165	4.10999e-92	7.12224e-91
Hnmt	140483	histamine N-methyltransferase	ENSMUSG00000026986	9.06906	8.29566e-39	5.88295e-38
Dio2	13371	deiodinase_ iodothyronine_ type II	ENSMUSG00000007682	9.06725	1.73705e-16	6.94682e-16
Tcaf2	232748	TRPM8 channel-associated factor 2	ENSMUSG00000029851	9.06586	1.93015e-22	9.32459e-22
Gpx3	14778	glutathione peroxidase 3	ENSMUSG00000018339	9.06436	0	0
Il3ra	16188	interleukin 3 receptor_ alpha chain	ENSMUSG00000068758	9.05706	7.33793e-23	3.60188e-22
Dennd1c	70785	DENN/MADD domain containing 1C	ENSMUSG00000002668	9.0552	1.15644e-20	5.30129e-20
Adh7	11529	alcohol dehydrogenase 7 (class IV)_ mu or sigma polypeptide	ENSMUSG00000055301	9.05189	5.19629e-16	2.04051e-15
Pi15	94227	peptidase inhibitor 15	ENSMUSG00000067780	9.0515	1.0818e-20	4.96675e-20
Casp12	12364	caspase 12	ENSMUSG00000025887	9.04855	4.8477e-152	1.72913e-150
C1ra	50909	complement component 1_ r subcomponent A	ENSMUSG00000055172	9.04808	1.03174e-146	3.48118e-145
Gm34302	102637511	predicted gene_ 34302	ENSMUSG00000103476	9.04629	3.06018e-06	7.66375e-06
F2r	14062	coagulation factor II (thrombin) receptor	ENSMUSG00000048376	9.04396	1.0349e-66	1.22898e-65
Trp63	22061	transformation related protein 63	ENSMUSG00000022510	9.0432	3.94818e-38	2.76327e-37
Htr7	15566	5-hydroxytryptamine (serotonin) receptor 7	ENSMUSG00000024798	9.04248	6.41155e-18	2.6845e-17
Aldh1l1	107747	aldehyde dehydrogenase 1 family_ member L1	ENSMUSG00000030088	9.03994	5.22483e-72	6.80636e-71
Il2ra	16184	interleukin 2 receptor_ alpha chain	ENSMUSG00000026770	9.03771	2.63581e-16	1.04712e-15
Pcdh7	54216	protocadherin 7	ENSMUSG00000029108	9.03759	2.15194e-37	1.47746e-36
Shisa2	219134	shisa family member 2	ENSMUSG00000044461	9.03742	9.84632e-169	4.08043e-167
Moxd1	59012	monooxygenase_ DBH-like 1	ENSMUSG00000020000	9.0364	7.94223e-18	3.31428e-17
Ankrd29	225187	ankyrin repeat domain 29	ENSMUSG00000057766	9.03364	5.98339e-15	2.259e-14
Mc5r	17203	melanocortin 5 receptor	ENSMUSG00000007480	9.03339	4.437e-17	1.81243e-16
AI607873	226691	expressed sequence AI607873	ENSMUSG00000073490	9.03238	6.43116e-60	6.85731e-59
Agmo	319660	alkylglycerol monooxygenase	ENSMUSG00000050103	9.03133	2.68819e-30	1.58613e-29
Lyz2	17105	lysozyme 2	ENSMUSG00000069516	9.02862	8.42989e-155	3.08773e-153
Cachd1	320508	cache domain containing 1	ENSMUSG00000028532	9.02371	1.49343e-35	9.83429e-35
Synpo2	118449	synaptopodin 2	ENSMUSG00000050315	9.02137	0	0
Zfp366	238803	zinc finger protein 366	ENSMUSG00000050919	9.0207	1.01936e-80	1.52178e-79
Tmod4	50874	tropomodulin 4	ENSMUSG00000005628	9.01852	0	0
Gimap1	16205	GTPase_ IMAP family member 1	ENSMUSG00000090019	9.00952	7.35004e-22	3.49337e-21
Ldhb	16832	lactate dehydrogenase B	ENSMUSG00000030246	9.0079	4.20357e-50	3.70542e-49
Gm4070	100042856	predicted gene 4070	ENSMUSG00000078606	9.00473	6.35777e-18	2.66236e-17
Fmo1	14261	flavin containing monooxygenase 1	ENSMUSG00000040181	9.00345	3.89128e-209	2.23353e-207
A930003A15Rik	68162	RIKEN cDNA A930003A15 gene	ENSMUSG00000075330	9.00035	1.30785e-16	5.25842e-16
Foxo1	56458	forkhead box O1	ENSMUSG00000044167	8.99991	1.31873e-138	4.06083e-137
Ccl8	20307	chemokine (C-C motif) ligand 8	ENSMUSG00000009185	8.99294	9.81224e-18	4.08496e-17
Zfp750	319530	zinc finger protein 750	ENSMUSG00000039238	8.99172	1.42661e-17	5.91288e-17
Chrna2	110902	cholinergic receptor_ nicotinic_ alpha polypeptide 2 (neuronal)	ENSMUSG00000022041	8.99166	1.61201e-14	5.99169e-14
Ccr1	12768	chemokine (C-C motif) receptor 1	ENSMUSG00000025804	8.99102	9.63262e-16	3.73899e-15
Slc4a10	94229	solute carrier family 4_ sodium bicarbonate cotransporter-like_ member 10	ENSMUSG00000026904	8.98562	5.9854e-17	2.43562e-16
P2ry14	140795	purinergic receptor P2Y_ G-protein coupled_ 14	ENSMUSG00000036381	8.97576	1.9946e-18	8.49136e-18
Cox6a2	12862	cytochrome c oxidase subunit VIa polypeptide 2	ENSMUSG00000030785	8.97391	0	0
C1qtnf7	109323	C1q and tumor necrosis factor related protein 7	ENSMUSG00000061535	8.96917	3.53013e-14	1.29319e-13
Myod1	17927	myogenic differentiation 1	ENSMUSG00000009471	8.96782	6.61789e-141	2.08941e-139
Agbl1	244071	ATP/GTP binding protein-like 1	ENSMUSG00000025754	8.95824	5.81194e-22	2.77024e-21
Sod3	20657	superoxide dismutase 3_ extracellular	ENSMUSG00000072941	8.9551	4.34159e-39	3.09573e-38
Fez1	235180	fasciculation and elongation protein zeta 1 (zygin I)	ENSMUSG00000032118	8.95321	9.00375e-44	7.01796e-43
Rap2b	74012	RAP2B_ member of RAS oncogene family	ENSMUSG00000036894	8.95175	1.13502e-37	7.84307e-37
Kcna7	16495	potassium voltage-gated channel_ shaker-related subfamily_ member 7	ENSMUSG00000038201	8.95129	0	0
Car4	12351	carbonic anhydrase 4	ENSMUSG00000000805	8.95076	5.96324e-60	6.36065e-59
Flt1	14254	FMS-like tyrosine kinase 1	ENSMUSG00000029648	8.94933	2.90272e-215	1.75346e-213
Actn2	11472	actinin alpha 2	ENSMUSG00000052374	8.94925	4.53607e-189	2.22075e-187
Ppp1r3c	53412	protein phosphatase 1_ regulatory (inhibitor) subunit 3C	ENSMUSG00000067279	8.94624	0	0
Siglech	233274	sialic acid binding Ig-like lectin H	ENSMUSG00000051504	8.93838	6.71993e-18	2.81244e-17
Fibin	67606	fin bud initiation factor homolog (zebrafish)	ENSMUSG00000074971	8.93728	3.30476e-23	1.63665e-22
Slc43a3	58207	solute carrier family 43_ member 3	ENSMUSG00000027074	8.9366	1.0118e-36	6.81707e-36
Cd209b	69165	CD209b antigen	ENSMUSG00000065987	8.93502	1.19207e-16	4.79743e-16
Cysltr1	58861	cysteinyl leukotriene receptor 1	ENSMUSG00000052821	8.93282	3.81943e-22	1.83012e-21
Fli1	14247	Friend leukemia integration 1	ENSMUSG00000016087	8.93063	2.12883e-15	8.17219e-15
Ptpn14	19250	protein tyrosine phosphatase_ non-receptor type 14	ENSMUSG00000026604	8.92796	2.95197e-199	1.57659e-197
Vsig2	57276	V-set and immunoglobulin domain containing 2	ENSMUSG00000001943	8.92315	1.2367e-44	9.80266e-44
Tnnc1	21924	troponin C_ cardiac/slow skeletal	ENSMUSG00000091898	8.91421	3.33645e-20	1.5019e-19
Fam19a5	106014	family with sequence similarity 19_ member A5	ENSMUSG00000054863	8.91201	2.98912e-36	1.99732e-35
Ly86	17084	lymphocyte antigen 86	ENSMUSG00000021423	8.9073	7.03242e-27	3.83171e-26
Gstk1	76263	glutathione S-transferase kappa 1	ENSMUSG00000029864	8.90569	1.53492e-161	5.97265e-160
Kcnk2	16526	potassium channel_ subfamily K_ member 2	ENSMUSG00000037624	8.90544	2.05092e-17	8.4595e-17
Gpr182	11536	G protein-coupled receptor 182	ENSMUSG00000058396	8.90241	6.71153e-17	2.72666e-16
Clec5a	23845	C-type lectin domain family 5_ member a	ENSMUSG00000029915	8.90149	1.13008e-15	4.37348e-15
Hspb7	29818	heat shock protein family_ member 7 (cardiovascular)	ENSMUSG00000006221	8.89675	4.42298e-51	3.97723e-50
Hecw2	329152	HECT_ C2 and WW domain containing E3 ubiquitin protein ligase 2	ENSMUSG00000042807	8.89159	5.45592e-29	3.1149e-28
Vstm4	320736	V-set and transmembrane domain containing 4	ENSMUSG00000050666	8.89042	3.6951e-29	2.12134e-28
Sytl4	27359	synaptotagmin-like 4	ENSMUSG00000031255	8.88723	3.04453e-17	1.25045e-16
Nrk	27206	Nik related kinase	ENSMUSG00000052854	8.88632	1.00293e-15	3.88892e-15
Slamf7	75345	SLAM family member 7	ENSMUSG00000038179	8.88515	2.9674e-16	1.17589e-15
Mn1	433938	meningioma 1	ENSMUSG00000070576	8.88394	6.7152e-190	3.32564e-188
Dock10	210293	dedicator of cytokinesis 10	ENSMUSG00000038608	8.88229	8.09206e-51	7.23312e-50
Sp100	20684	nuclear antigen Sp100	ENSMUSG00000026222	8.87421	4.5713e-166	1.85842e-164
Tnfsf10	22035	tumor necrosis factor (ligand) superfamily_ member 10	ENSMUSG00000039304	8.87024	2.10285e-75	2.90885e-74
Vopp1	232023	vesicular_ overexpressed in cancer_ prosurvival protein 1	ENSMUSG00000037788	8.869	1.18316e-51	1.07521e-50
Pxdc1	66895	PX domain containing 1	ENSMUSG00000021411	8.86754	6.54231e-41	4.8281e-40
Slc9a4	110895	solute carrier family 9 (sodium/hydrogen exchanger)_ member 4	ENSMUSG00000026065	8.86747	1.85863e-08	5.25112e-08
Dnaja4	58233	DnaJ (Hsp40) homolog_ subfamily A_ member 4	ENSMUSG00000032285	8.8673	3.33521e-134	9.7019e-133
Rbp1	19659	retinol binding protein 1_ cellular	ENSMUSG00000046402	8.86211	2.19685e-36	1.4722e-35
Lhfp	108927	lipoma HMGIC fusion partner	ENSMUSG00000048332	8.85848	6.63435e-130	1.84054e-128
H2-Ob	15002	histocompatibility 2_ O region beta locus	ENSMUSG00000041538	8.85397	5.00983e-17	2.04335e-16
Cyp1b1	13078	cytochrome P450_ family 1_ subfamily b_ polypeptide 1	ENSMUSG00000024087	8.85132	2.0124e-12	6.86425e-12
Runx1t1	12395	runt-related transcription factor 1; translocated to_ 1 (cyclin D-related)	ENSMUSG00000006586	8.85124	4.88743e-29	2.79567e-28
Cdh23	22295	cadherin 23 (otocadherin)	ENSMUSG00000012819	8.84837	9.94141e-69	1.22226e-67
Lama3	16774	laminin_ alpha 3	ENSMUSG00000024421	8.8481	5.18488e-29	2.96186e-28
Csf2rb2	12984	colony stimulating factor 2 receptor_ beta 2_ low-affinity (granulocyte-macrophage)	ENSMUSG00000071714	8.84716	2.56044e-33	1.60695e-32
Ntrk2	18212	neurotrophic tyrosine kinase_ receptor_ type 2	ENSMUSG00000055254	8.8459	9.8351e-74	1.31966e-72
Mpeg1	17476	macrophage expressed gene 1	ENSMUSG00000046805	8.84395	1.04121e-61	1.14232e-60
Msr1	20288	macrophage scavenger receptor 1	ENSMUSG00000025044	8.84204	2.85039e-16	1.13057e-15
Slc15a5	277898	solute carrier family 15_ member 5	ENSMUSG00000044378	8.84023	1.73136e-47	1.45227e-46
4632428N05Rik	74048	RIKEN cDNA 4632428N05 gene	ENSMUSG00000020101	8.83856	3.54011e-150	1.23479e-148
Lrrc3b	218763	leucine rich repeat containing 3B	ENSMUSG00000045201	8.83005	3.9584e-15	1.50262e-14
Muc4	140474	mucin 4	ENSMUSG00000079620	8.82857	7.49553e-17	3.03981e-16
Inmt	21743	indolethylamine N-methyltransferase	ENSMUSG00000003477	8.82845	6.24426e-120	1.5223e-118
Igfbp5	16011	insulin-like growth factor binding protein 5	ENSMUSG00000026185	8.82734	0	0
Itgb8	320910	integrin beta 8	ENSMUSG00000025321	8.82702	1.9804e-16	7.9021e-16
Tslp	53603	thymic stromal lymphopoietin	ENSMUSG00000024379	8.82691	5.14349e-17	2.09673e-16
Chst1	76969	carbohydrate (keratan sulfate Gal-6) sulfotransferase 1	ENSMUSG00000027221	8.82671	2.16422e-32	1.33534e-31
Prrg1	546336	proline rich Gla (G-carboxyglutamic acid) 1	ENSMUSG00000047996	8.82433	2.91274e-36	1.94715e-35
Ms4a6d	68774	membrane-spanning 4-domains_ subfamily A_ member 6D	ENSMUSG00000024679	8.81949	7.51948e-16	2.92938e-15
Nfam1	74039	Nfat activating molecule with ITAM motif 1	ENSMUSG00000058099	8.81689	1.76717e-35	1.16267e-34
Nek5	330721	NIMA (never in mitosis gene a)-related expressed kinase 5	ENSMUSG00000037738	8.81538	9.63224e-16	3.73899e-15
Trpc1	22063	transient receptor potential cation channel_ subfamily C_ member 1	ENSMUSG00000032839	8.81429	1.11046e-17	4.61429e-17
Ibsp	15891	integrin binding sialoprotein	ENSMUSG00000029306	8.81051	8.2655e-07	2.14083e-06
Pitx3	18742	paired-like homeodomain transcription factor 3	ENSMUSG00000025229	8.80803	5.83258e-43	4.46261e-42
Bmp2	12156	bone morphogenetic protein 2	ENSMUSG00000027358	8.80533	7.02809e-21	3.24962e-20
Tnni1	21952	troponin I_ skeletal_ slow 1	ENSMUSG00000026418	8.8031	4.28835e-18	1.80409e-17
Cacna2d4	319734	calcium channel_ voltage-dependent_ alpha 2/delta subunit 4	ENSMUSG00000041460	8.80128	2.48452e-68	3.0273e-67
Eva1a	232146	eva-1 homolog A (C. elegans)	ENSMUSG00000035104	8.80122	3.18387e-17	1.30642e-16
Dgat2l6	668257	diacylglycerol O-acyltransferase 2-like 6	ENSMUSG00000067597	8.79997	1.44588e-17	5.99026e-17
9930111J21Rik2	245240	RIKEN cDNA 9930111J21 gene 2	ENSMUSG00000069892	8.79882	4.23001e-20	1.89929e-19
Helt	234219	helt bHLH transcription factor	ENSMUSG00000047171	8.79126	1.24579e-15	4.81691e-15
Ctss	13040	cathepsin S	ENSMUSG00000038642	8.7906	1.52141e-36	1.02207e-35
Reln	19699	reelin	ENSMUSG00000042453	8.79034	2.26035e-75	3.12239e-74
Tceal7	100040972	transcription elongation factor A (SII)-like 7	ENSMUSG00000079428	8.78724	8.72042e-96	1.58641e-94
Col5a1	12831	collagen_ type V_ alpha 1	ENSMUSG00000026837	8.77835	1.96851e-296	2.25117e-294
Col4a4	12829	collagen_ type IV_ alpha 4	ENSMUSG00000067158	8.77792	5.924e-40	4.30499e-39
Pdgfd	71785	platelet-derived growth factor_ D polypeptide	ENSMUSG00000032006	8.77757	6.19834e-40	4.50109e-39
Ebf2	13592	early B cell factor 2	ENSMUSG00000022053	8.7692	1.988e-76	2.78598e-75
Ephb6	13848	Eph receptor B6	ENSMUSG00000029869	8.76874	1.98854e-17	8.20443e-17
Pla2g4e	329502	phospholipase A2_ group IVE	ENSMUSG00000050211	8.7658	1.95123e-145	6.49587e-144
Adig	246747	adipogenin	ENSMUSG00000044405	8.7656	4.39424e-37	2.99636e-36
Trhde	237553	TRH-degrading enzyme	ENSMUSG00000050663	8.76504	8.02838e-17	3.2515e-16
Jam2	67374	junction adhesion molecule 2	ENSMUSG00000053062	8.76146	2.34858e-300	2.7704e-298
B4galt4	56375	UDP-Gal:betaGlcNAc beta 1_4-galactosyltransferase_ polypeptide 4	ENSMUSG00000022793	8.75907	1.5217e-42	1.15601e-41
Clec2e	232409	C-type lectin domain family 2_ member e	ENSMUSG00000030155	8.74896	6.05714e-16	2.36955e-15
Myf5	17877	myogenic factor 5	ENSMUSG00000000435	8.74837	2.91669e-17	1.19893e-16
Abcg3	27405	ATP-binding cassette_ sub-family G (WHITE)_ member 3	ENSMUSG00000029299	8.74515	3.45632e-16	1.36638e-15
Pon1	18979	paraoxonase 1	ENSMUSG00000002588	8.74458	5.54268e-08	1.5313e-07
F830016B08Rik	240328	RIKEN cDNA F830016B08 gene	ENSMUSG00000090942	8.74358	7.93236e-60	8.43996e-59
Kmo	98256	kynurenine 3-monooxygenase (kynurenine 3-hydroxylase)	ENSMUSG00000039783	8.74307	3.29901e-16	1.30488e-15
Pla1a	85031	phospholipase A1 member A	ENSMUSG00000002847	8.74161	6.90491e-72	8.9716e-71
Epha3	13837	Eph receptor A3	ENSMUSG00000052504	8.74093	9.33151e-14	3.36047e-13
Sorl1	20660	sortilin-related receptor_ LDLR class A repeats-containing	ENSMUSG00000049313	8.74026	1.19437e-257	1.02245e-255
Ddx60	234311	DEAD (Asp-Glu-Ala-Asp) box polypeptide 60	ENSMUSG00000037921	8.73922	6.89415e-21	3.18868e-20
Cep126	234915	centrosomal protein 126	ENSMUSG00000040729	8.73673	9.91994e-16	3.84852e-15
Rerg	232441	RAS-like_ estrogen-regulated_ growth-inhibitor	ENSMUSG00000030222	8.73382	1.92706e-16	7.69335e-16
Efhd1	98363	EF hand domain containing 1	ENSMUSG00000026255	8.72104	2.68257e-69	3.34201e-68
Nexn	68810	nexilin	ENSMUSG00000039103	8.71837	0	0
Tbx18	76365	T-box18	ENSMUSG00000032419	8.71426	8.56463e-23	4.19577e-22
Wnt4	22417	wingless-type MMTV integration site family_ member 4	ENSMUSG00000036856	8.71357	1.16578e-63	1.32658e-62
Vtn	22370	vitronectin	ENSMUSG00000017344	8.70963	1.34361e-156	5.0009e-155
Bmp5	12160	bone morphogenetic protein 5	ENSMUSG00000032179	8.70956	1.51335e-76	2.12678e-75
Pstpip2	19201	proline-serine-threonine phosphatase-interacting protein 2	ENSMUSG00000025429	8.70942	1.85013e-44	1.46147e-43
Emilin3	280635	elastin microfibril interfacer 3	ENSMUSG00000050700	8.70404	3.80415e-14	1.39153e-13
Sec14l5	665119	SEC14-like 5 (S. cerevisiae)	ENSMUSG00000091712	8.7029	0	0
Fzd10	93897	frizzled homolog 10 (Drosophila)	ENSMUSG00000081683	8.69355	2.04994e-15	7.87237e-15
Esm1	71690	endothelial cell-specific molecule 1	ENSMUSG00000042379	8.68987	1.71642e-16	6.86616e-16
Fam134b	66270	family with sequence similarity 134_ member B	ENSMUSG00000022270	8.6874	3.83158e-255	3.16258e-253
Gvin1	74558	GTPase_ very large interferon inducible 1	ENSMUSG00000045868	8.68738	6.36408e-16	2.48703e-15
Slc16a7	20503	solute carrier family 16 (monocarboxylic acid transporters)_ member 7	ENSMUSG00000020102	8.68552	7.31571e-17	2.96809e-16
Cds1	74596	CDP-diacylglycerol synthase 1	ENSMUSG00000029330	8.68243	3.31025e-20	1.49078e-19
Ptpro	19277	protein tyrosine phosphatase_ receptor type_ O	ENSMUSG00000030223	8.68128	1.7303e-24	8.86514e-24
Ifi27l2a	76933	interferon_ alpha-inducible protein 27 like 2A	ENSMUSG00000079017	8.66247	1.69016e-39	1.21586e-38
Tnfaip6	21930	tumor necrosis factor alpha induced protein 6	ENSMUSG00000053475	8.65189	5.70177e-16	2.23579e-15
Tmem98	103743	transmembrane protein 98	ENSMUSG00000035413	8.64347	8.71032e-17	3.52341e-16
Megf10	70417	multiple EGF-like-domains 10	ENSMUSG00000024593	8.64144	2.5553e-18	1.08414e-17
Bmx	12169	BMX non-receptor tyrosine kinase	ENSMUSG00000031377	8.63942	2.97838e-16	1.18009e-15
Rapgef4	56508	Rap guanine nucleotide exchange factor (GEF) 4	ENSMUSG00000049044	8.63915	1.99623e-22	9.6407e-22
Pilra	231805	paired immunoglobin-like type 2 receptor alpha	ENSMUSG00000046245	8.63696	1.11008e-15	4.29776e-15
Pld5	319455	phospholipase D family_ member 5	ENSMUSG00000055214	8.6331	7.07402e-17	2.87198e-16
Tll1	21892	tolloid-like	ENSMUSG00000053626	8.62315	4.81229e-16	1.8922e-15
Ttc9	69480	tetratricopeptide repeat domain 9	ENSMUSG00000042734	8.62245	1.45441e-36	9.78157e-36
Fxyd1	56188	FXYD domain-containing ion transport regulator 1	ENSMUSG00000036570	8.61564	0	0
Lep	16846	leptin	ENSMUSG00000059201	8.60859	2.54703e-15	9.74885e-15
Btbd11	74007	BTB (POZ) domain containing 11	ENSMUSG00000020042	8.60737	6.23571e-16	2.4375e-15
Slc2a4	20528	solute carrier family 2 (facilitated glucose transporter)_ member 4	ENSMUSG00000018566	8.60537	0	0
Btbd6	399566	BTB (POZ) domain containing 6	ENSMUSG00000002803	8.59582	3.23754e-133	9.28259e-132
Mmp13	17386	matrix metallopeptidase 13	ENSMUSG00000050578	8.59543	1.83991e-05	4.38912e-05
Stab1	192187	stabilin 1	ENSMUSG00000042286	8.59458	2.66649e-266	2.42102e-264
Itih2	16425	inter-alpha trypsin inhibitor_ heavy chain 2	ENSMUSG00000037254	8.59334	4.79837e-16	1.88698e-15
Bche	12038	butyrylcholinesterase	ENSMUSG00000027792	8.59319	3.31501e-71	4.25919e-70
Epb41l4b	54357	erythrocyte membrane protein band 4.1 like 4b	ENSMUSG00000028434	8.59221	3.56684e-44	2.7991e-43
Ly6c2	100041546	lymphocyte antigen 6 complex_ locus C2	ENSMUSG00000022584	8.58747	2.49671e-15	9.56236e-15
Ramp1	51801	receptor (calcitonin) activity modifying protein 1	ENSMUSG00000034353	8.58684	2.58894e-289	2.85183e-287
Twist1	22160	twist basic helix-loop-helix transcription factor 1	ENSMUSG00000035799	8.5828	4.93337e-18	2.07341e-17
Nwd1	319555	NACHT and WD repeat domain containing 1	ENSMUSG00000048148	8.57637	5.62349e-31	3.36982e-30
Prdm11	100042784	PR domain containing 11	ENSMUSG00000075028	8.57306	1.16298e-19	5.14852e-19
Rarres1	109222	retinoic acid receptor responder (tazarotene induced) 1	ENSMUSG00000049404	8.56935	1.27097e-15	4.91365e-15
Layn	244864	layilin	ENSMUSG00000060594	8.56702	2.19483e-16	8.73907e-16
Cytip	227929	cytohesin 1 interacting protein	ENSMUSG00000026832	8.56581	2.32241e-16	9.23967e-16
Hoxb5	15413	homeobox B5	ENSMUSG00000038700	8.56085	1.00552e-16	4.05865e-16
Slc35f1	215085	solute carrier family 35_ member F1	ENSMUSG00000038602	8.56065	1.01071e-16	4.07904e-16
Gimap4	107526	GTPase_ IMAP family member 4	ENSMUSG00000054435	8.55996	9.17779e-81	1.37218e-79
C1qa	12259	complement component 1_ q subcomponent_ alpha polypeptide	ENSMUSG00000036887	8.55658	8.87791e-128	2.39209e-126
Rgs16	19734	regulator of G-protein signaling 16	ENSMUSG00000026475	8.55364	7.92943e-16	3.08708e-15
Adipoq	11450	adiponectin_ C1Q and collagen domain containing	ENSMUSG00000022878	8.55304	1.36625e-17	5.66503e-17
Il15	16168	interleukin 15	ENSMUSG00000031712	8.55256	6.20777e-55	6.01933e-54
Laptm5	16792	lysosomal-associated protein transmembrane 5	ENSMUSG00000028581	8.54495	5.54262e-98	1.0334e-96
Trem2	83433	triggering receptor expressed on myeloid cells 2	ENSMUSG00000023992	8.54338	2.01112e-11	6.56682e-11
Tnnt1	21955	troponin T1_ skeletal_ slow	ENSMUSG00000064179	8.54164	6.76652e-19	2.9251e-18
Qprt	67375	quinolinate phosphoribosyltransferase	ENSMUSG00000030674	8.53773	1.75809e-16	7.02814e-16
Clca2	229933	chloride channel calcium activated 2	ENSMUSG00000036960	8.53636	4.88578e-14	1.78001e-13
Abca5	217265	ATP-binding cassette_ sub-family A (ABC1)_ member 5	ENSMUSG00000018800	8.52311	3.55452e-108	7.49305e-107
Mfsd7c	217721	major facilitator superfamily domain containing 7C	ENSMUSG00000034258	8.51294	2.42535e-14	8.93719e-14
Hoxb4	15412	homeobox B4	ENSMUSG00000038692	8.51146	2.21704e-16	8.82631e-16
H2-T24	15042	histocompatibility 2_ T region locus 24	ENSMUSG00000053835	8.50365	2.95927e-24	1.50638e-23
Fhl2	14200	four and a half LIM domains 2	ENSMUSG00000008136	8.49649	3.63341e-11	1.17463e-10
Cacnb2	12296	calcium channel_ voltage-dependent_ beta 2 subunit	ENSMUSG00000057914	8.49384	7.15961e-15	2.69764e-14
Phf11b	236451	PHD finger protein 11B	ENSMUSG00000091649	8.49288	5.35068e-15	2.02242e-14
Ngf	18049	nerve growth factor	ENSMUSG00000027859	8.49049	1.52978e-15	5.90052e-15
Fmo4	226564	flavin containing monooxygenase 4	ENSMUSG00000026692	8.48832	1.65591e-15	6.38126e-15
Arl4c	320982	ADP-ribosylation factor-like 4C	ENSMUSG00000049866	8.48494	3.45818e-24	1.75759e-23
C5ar2	319430	complement component 5a receptor 2	ENSMUSG00000074361	8.48431	2.73305e-15	1.04515e-14
Vrk2	69922	vaccinia related kinase 2	ENSMUSG00000064090	8.48216	4.15763e-10	1.27883e-09
Cd28	12487	CD28 antigen	ENSMUSG00000026012	8.48166	2.21112e-15	8.48483e-15
Fam217b	71532	family with sequence similarity 217_ member B	ENSMUSG00000070476	8.48158	3.87852e-32	2.38034e-31
Wnt16	93735	wingless-type MMTV integration site family_ member 16	ENSMUSG00000029671	8.48128	1.21094e-13	4.33944e-13
Nepn	66650	nephrocan	ENSMUSG00000038624	8.4812	3.66376e-15	1.39431e-14
Btnl2	547431	butyrophilin-like 2	ENSMUSG00000024340	8.47371	7.99392e-14	2.88745e-13
Cyp2j9	74519	cytochrome P450_ family 2_ subfamily j_ polypeptide 9	ENSMUSG00000015224	8.47252	2.61958e-19	1.14581e-18
Cyp2e1	13106	cytochrome P450_ family 2_ subfamily e_ polypeptide 1	ENSMUSG00000025479	8.46897	6.74764e-24	3.40072e-23
Kctd12b	207474	potassium channel tetramerisation domain containing 12b	ENSMUSG00000041633	8.46858	2.68797e-71	3.45652e-70
Card11	108723	caspase recruitment domain family_ member 11	ENSMUSG00000036526	8.46567	6.22e-16	2.43167e-15
Adra1d	11550	adrenergic receptor_ alpha 1d	ENSMUSG00000027335	8.46355	1.07676e-14	4.03174e-14
Rab27b	80718	RAB27B_ member RAS oncogene family	ENSMUSG00000024511	8.46096	4.34871e-16	1.71172e-15
Ms4a14	383435	membrane-spanning 4-domains_ subfamily A_ member 14	ENSMUSG00000099398	8.46036	4.92064e-15	1.86222e-14
Foxp2	114142	forkhead box P2	ENSMUSG00000029563	8.45845	4.77301e-19	2.07379e-18
Fmn1	14260	formin 1	ENSMUSG00000044042	8.45832	4.95552e-15	1.87471e-14
Whrn	73750	whirlin	ENSMUSG00000039137	8.44895	1.80229e-19	7.93422e-19
Fmod	14264	fibromodulin	ENSMUSG00000041559	8.44698	2.71347e-119	6.49887e-118
Adamts3	330119	a disintegrin-like and metallopeptidase (reprolysin type) with thrombospondin type 1 motif_ 3	ENSMUSG00000043635	8.44399	5.77039e-19	2.49989e-18
Mill2	243864	MHC I like leukocyte 2	ENSMUSG00000040987	8.44221	6.15775e-29	3.50958e-28
Cap2	67252	CAP_ adenylate cyclase-associated protein_ 2 (yeast)	ENSMUSG00000021373	8.44074	0	0
Adra1a	11549	adrenergic receptor_ alpha 1a	ENSMUSG00000045875	8.43762	1.19015e-18	5.11023e-18
Plekhb1	27276	pleckstrin homology domain containing_ family B (evectins) member 1	ENSMUSG00000030701	8.43273	1.61269e-146	5.42304e-145
Clec3b	21922	C-type lectin domain family 3_ member b	ENSMUSG00000025784	8.43021	3.00028e-170	1.26256e-168
Ang	11727	angiogenin_ ribonuclease_ RNase A family_ 5	ENSMUSG00000072115	8.42977	1.4351e-23	7.17596e-23
Lsr	54135	lipolysis stimulated lipoprotein receptor	ENSMUSG00000001247	8.4232	1.78247e-14	6.6105e-14
Ces1e	13897	carboxylesterase 1E	ENSMUSG00000061959	8.42251	1.25267e-14	4.6781e-14
Gria3	53623	glutamate receptor_ ionotropic_ AMPA3 (alpha 3)	ENSMUSG00000001986	8.42181	1.63271e-25	8.61862e-25
Kcnmb1	16533	potassium large conductance calcium-activated channel_ subfamily M_ beta member 1	ENSMUSG00000020155	8.41557	7.49203e-15	2.82041e-14
Acss1	68738	acyl-CoA synthetase short-chain family member 1	ENSMUSG00000027452	8.41133	3.45253e-103	6.86884e-102
Sparcl1	13602	SPARC-like 1	ENSMUSG00000029309	8.4046	0	0
Themis3	74556	thymocyte selection associated family member 3	ENSMUSG00000024105	8.39831	6.01829e-12	2.00757e-11
Abtb2	99382	ankyrin repeat and BTB (POZ) domain containing 2	ENSMUSG00000032724	8.39788	4.67063e-131	1.30909e-129
Ace2	70008	angiotensin I converting enzyme (peptidyl-dipeptidase A) 2	ENSMUSG00000015405	8.39031	8.06908e-15	3.03535e-14
Prr5l	72446	proline rich 5 like	ENSMUSG00000032841	8.38955	1.04235e-14	3.9058e-14
Hcar1	243270	hydrocarboxylic acid receptor 1	ENSMUSG00000049241	8.38747	5.05008e-12	1.68968e-11
Lrrc17	74511	leucine rich repeat containing 17	ENSMUSG00000039883	8.38684	1.51113e-36	1.0154e-35
Lpcat2	270084	lysophosphatidylcholine acyltransferase 2	ENSMUSG00000033192	8.38383	2.27348e-14	8.39305e-14
Maob	109731	monoamine oxidase B	ENSMUSG00000040147	8.37626	6.67485e-215	4.02398e-213
Sntb1	20649	syntrophin_ basic 1	ENSMUSG00000060429	8.37563	6.56544e-45	5.23453e-44
Insc	233752	inscuteable homolog (Drosophila)	ENSMUSG00000048782	8.37335	3.57181e-14	1.30798e-13
Synpo2l	68760	synaptopodin 2-like	ENSMUSG00000039376	8.37291	8.65768e-268	7.9571e-266
Gm5105	329763	predicted gene 5105	ENSMUSG00000049349	8.37225	8.28258e-27	4.50141e-26
Pde3b	18576	phosphodiesterase 3B_ cGMP-inhibited	ENSMUSG00000030671	8.36965	1.45472e-28	8.22696e-28
Zfp612	234725	zinc finger protein 612	ENSMUSG00000044676	8.36908	6.09401e-69	7.51703e-68
Slc15a2	57738	solute carrier family 15 (H+/peptide transporter)_ member 2	ENSMUSG00000022899	8.36644	8.39895e-25	4.34327e-24
Six1	20471	sine oculis-related homeobox 1	ENSMUSG00000051367	8.36466	2.07903e-223	1.36008e-221
Nxpe2	78252	neurexophilin and PC-esterase domain family_ member 2	ENSMUSG00000032028	8.36179	1.43623e-14	5.35162e-14
Morc2b	240069	microrchidia 2B	ENSMUSG00000048602	8.35958	6.43255e-15	2.42705e-14
Rgcc	66214	regulator of cell cycle	ENSMUSG00000022018	8.35923	7.95476e-238	5.75702e-236
Ms4a8a	64381	membrane-spanning 4-domains_ subfamily A_ member 8A	ENSMUSG00000024730	8.35817	4.51019e-14	1.64477e-13
Nos2	18126	nitric oxide synthase 2_ inducible	ENSMUSG00000020826	8.35556	3.9303e-52	3.61004e-51
Cyp2f2	13107	cytochrome P450_ family 2_ subfamily f_ polypeptide 2	ENSMUSG00000052974	8.35458	2.49452e-24	1.27283e-23
Slc7a10	53896	solute carrier family 7 (cationic amino acid transporter_ y+ system)_ member 10	ENSMUSG00000030495	8.35267	4.40603e-14	1.60776e-13
Epha7	13841	Eph receptor A7	ENSMUSG00000028289	8.34356	1.05081e-17	4.36857e-17
Exph5	320051	exophilin 5	ENSMUSG00000034584	8.34136	6.56586e-16	2.56521e-15
Plcb1	18795	phospholipase C_ beta 1	ENSMUSG00000051177	8.34132	6.15858e-38	4.27831e-37
Mustn1	66175	musculoskeletal_ embryonic nuclear protein 1	ENSMUSG00000042485	8.33926	1.13436e-206	6.4007e-205
Ptprd	19266	protein tyrosine phosphatase_ receptor type_ D	ENSMUSG00000028399	8.33312	1.0733e-58	1.12206e-57
Acta2	11475	actin_ alpha 2_ smooth muscle_ aorta	ENSMUSG00000035783	8.3326	2.5152e-125	6.57596e-124
F13a1	74145	coagulation factor XIII_ A1 subunit	ENSMUSG00000039109	8.33036	1.46746e-103	2.93119e-102
Col9a1	12839	collagen_ type IX_ alpha 1	ENSMUSG00000026147	8.32527	2.80157e-15	1.07095e-14
Amy1	11722	amylase 1_ salivary	ENSMUSG00000074264	8.32351	3.06617e-212	1.8005e-210
Gm11756	623281	predicted gene 11756	ENSMUSG00000093962	8.32341	1.46944e-14	5.47331e-14
Casq2	12373	calsequestrin 2	ENSMUSG00000027861	8.32261	1.44664e-46	1.19012e-45
Rasgrf2	19418	RAS protein-specific guanine nucleotide-releasing factor 2	ENSMUSG00000021708	8.32214	7.31347e-70	9.1954e-69
Sh2d4a	72281	SH2 domain containing 4A	ENSMUSG00000053886	8.32125	4.0263e-17	1.64668e-16
Cdyl2	75796	chromodomain protein_ Y chromosome-like 2	ENSMUSG00000031758	8.32053	2.14437e-15	8.2308e-15
Adgre4	52614	adhesion G protein-coupled receptor E4	ENSMUSG00000032915	8.31872	1.02553e-14	3.84326e-14
Eno3	13808	enolase 3_ beta muscle	ENSMUSG00000060600	8.31119	0	0
Hoxb7	15415	homeobox B7	ENSMUSG00000038721	8.30648	2.6399e-15	1.00992e-14
Mrgprb1	233231	MAS-related GPR_ member B1	ENSMUSG00000070547	8.30117	2.10245e-14	7.77506e-14
Ces2c	234671	carboxylesterase 2C	ENSMUSG00000061825	8.30005	8.29101e-13	2.87119e-12
Murc	68016	muscle-related coiled-coil protein	ENSMUSG00000028348	8.29601	0	0
Cxadr	13052	coxsackie virus and adenovirus receptor	ENSMUSG00000022865	8.29492	1.63168e-14	6.06254e-14
Ntn1	18208	netrin 1	ENSMUSG00000020902	8.28946	7.2146e-138	2.19233e-136
Clca3a1	12722	chloride channel calcium activated 3A1	ENSMUSG00000056025	8.28894	2.99629e-14	1.10072e-13
Lsmem1	380755	leucine-rich single-pass membrane protein 1	ENSMUSG00000071342	8.28786	2.16453e-192	1.09181e-190
AU021092	239691	expressed sequence AU021092	ENSMUSG00000051669	8.28626	2.97444e-24	1.51385e-23
Tmem38a	74166	transmembrane protein 38A	ENSMUSG00000031791	8.28578	0	0
4921507P07Rik	70821	RIKEN cDNA 4921507P07 gene	ENSMUSG00000029828	8.28295	1.7669e-13	6.29413e-13
Gm2174	100039346	predicted gene 2174	ENSMUSG00000058932	8.28242	8.96981e-14	3.23293e-13
Rassf10	78748	Ras association (RalGDS/AF-6) domain family (N-terminal) member 10	ENSMUSG00000098132	8.27769	1.79256e-15	6.89901e-15
Pcdhga10	93722	protocadherin gamma subfamily A_ 10	ENSMUSG00000102222	8.2749	1.36226e-14	5.07976e-14
Ccdc141	545428	coiled-coil domain containing 141	ENSMUSG00000044033	8.27259	3.72048e-31	2.23752e-30
Kcnt2	240776	potassium channel_ subfamily T_ member 2	ENSMUSG00000052726	8.27027	4.29228e-14	1.56683e-13
Zfp354b	27274	zinc finger protein 354B	ENSMUSG00000020335	8.26595	1.15384e-24	5.94316e-24
Rgs18	64214	regulator of G-protein signaling 18	ENSMUSG00000026357	8.26515	9.11832e-15	3.42489e-14
Ebi3	50498	Epstein-Barr virus induced gene 3	ENSMUSG00000003206	8.26234	2.39082e-14	8.81539e-14
Prelid2	77619	PRELI domain containing 2	ENSMUSG00000056671	8.26166	1.65213e-13	5.89087e-13
Ackr4	252837	atypical chemokine receptor 4	ENSMUSG00000079355	8.2576	2.09456e-12	7.14041e-12
G630090E17Rik	100041085	RIKEN cDNA G630090E17 gene	ENSMUSG00000071335	8.25571	7.0242e-31	4.20162e-30
Podxl2	319655	podocalyxin-like 2	ENSMUSG00000033152	8.25523	8.10592e-213	4.79033e-211
Klhdc7a	242721	kelch domain containing 7A	ENSMUSG00000078234	8.25319	9.37688e-14	3.3764e-13
Fhl5	57756	four and a half LIM domains 5	ENSMUSG00000028259	8.24969	2.27377e-14	8.3931e-14
Cxcl9	17329	chemokine (C-X-C motif) ligand 9	ENSMUSG00000029417	8.24864	2.82952e-18	1.19844e-17
Dusp27	240892	dual specificity phosphatase 27 (putative)	ENSMUSG00000026564	8.24572	0	0
Sema3d	108151	sema domain_ immunoglobulin domain (Ig)_ short basic domain_ secreted_ (semaphorin) 3D	ENSMUSG00000040254	8.24571	5.36533e-25	2.79187e-24
Pilrb2	545812	paired immunoglobin-like type 2 receptor beta 2	ENSMUSG00000066682	8.24557	2.34002e-13	8.2894e-13
Pvrl3	58998	poliovirus receptor-related 3	ENSMUSG00000022656	8.24462	2.79322e-39	2.00073e-38
Cfd	11537	complement factor D (adipsin)	ENSMUSG00000061780	8.2419	6.20422e-33	3.86709e-32
Cx3cr1	13051	chemokine (C-X3-C motif) receptor 1	ENSMUSG00000052336	8.23984	1.30784e-14	4.87988e-14
Tmem117	320709	transmembrane protein 117	ENSMUSG00000063296	8.23911	4.92863e-144	1.61921e-142
Gnai1	14677	guanine nucleotide binding protein (G protein)_ alpha inhibiting 1	ENSMUSG00000057614	8.23771	1.67848e-22	8.13371e-22
Dgkb	217480	diacylglycerol kinase_ beta	ENSMUSG00000036095	8.23305	1.1092e-13	3.98105e-13
Tbc1d8	54610	TBC1 domain family_ member 8	ENSMUSG00000003134	8.23262	1.89324e-137	5.71827e-136
Hsbp1l1	66255	heat shock factor binding protein 1-like 1	ENSMUSG00000078963	8.23095	3.46367e-18	1.46249e-17
Rbm47	245945	RNA binding motif protein 47	ENSMUSG00000070780	8.23043	1.12458e-13	4.03579e-13
Dazl	13164	deleted in azoospermia-like	ENSMUSG00000010592	8.22461	7.25054e-12	2.41137e-11
Timp3	21859	tissue inhibitor of metalloproteinase 3	ENSMUSG00000020044	8.21923	0	0
Apcdd1	494504	adenomatosis polyposis coli down-regulated 1	ENSMUSG00000071847	8.21707	4.09778e-24	2.07641e-23
Chmp4c	66371	charged multivesicular body protein 4C	ENSMUSG00000027536	8.21355	9.51908e-16	3.69731e-15
Npl	74091	N-acetylneuraminate pyruvate lyase	ENSMUSG00000042684	8.21104	9.39827e-31	5.60269e-30
Acss3	380660	acyl-CoA synthetase short-chain family member 3	ENSMUSG00000035948	8.20933	4.10593e-61	4.46055e-60
Robo1	19876	roundabout homolog 1 (Drosophila)	ENSMUSG00000022883	8.20883	5.03547e-34	3.20324e-33
Tpm1	22003	tropomyosin 1_ alpha	ENSMUSG00000032366	8.20318	1.00368e-305	1.24265e-303
Flrt2	399558	fibronectin leucine rich transmembrane protein 2	ENSMUSG00000047414	8.20284	6.27927e-25	3.26009e-24
Ano4	320091	anoctamin 4	ENSMUSG00000035189	8.19892	5.69512e-14	2.06933e-13
Bfsp1	12075	beaded filament structural protein 1_ in lens-CP94	ENSMUSG00000027420	8.19839	7.6731e-12	2.54936e-11
Clec4n	56620	C-type lectin domain family 4_ member n	ENSMUSG00000023349	8.19772	2.94082e-14	1.08087e-13
Adssl1	11565	adenylosuccinate synthetase like 1	ENSMUSG00000011148	8.19624	0	0
Ccdc85a	216613	coiled-coil domain containing 85A	ENSMUSG00000032878	8.19523	7.2784e-97	1.34366e-95
Kcna2	16490	potassium voltage-gated channel_ shaker-related subfamily_ member 2	ENSMUSG00000040724	8.19305	1.00716e-30	5.99811e-30
Clstn2	64085	calsyntenin 2	ENSMUSG00000032452	8.19031	2.60425e-13	9.20717e-13
Chrnd	11447	cholinergic receptor_ nicotinic_ delta polypeptide	ENSMUSG00000026251	8.1877	2.40159e-31	1.45015e-30
Tyrobp	22177	TYRO protein tyrosine kinase binding protein	ENSMUSG00000030579	8.18559	2.69977e-21	1.26076e-20
Hoxb2	103889	homeobox B2	ENSMUSG00000075588	8.18395	7.59221e-13	2.63376e-12
Lvrn	74574	laeverin	ENSMUSG00000024481	8.17856	5.17156e-30	3.0317e-29
Fras1	231470	Fraser syndrome 1 homolog (human)	ENSMUSG00000034687	8.17715	1.50612e-30	8.93594e-30
Ntng1	80883	netrin G1	ENSMUSG00000059857	8.17199	5.00855e-14	1.82385e-13
Pilrb1	170741	paired immunoglobin-like type 2 receptor beta 1	ENSMUSG00000066684	8.17001	3.78812e-13	1.33122e-12
Tagln	21345	transgelin	ENSMUSG00000032085	8.16592	4.12103e-182	1.91136e-180
Hs3st3a1	15478	heparan sulfate (glucosamine) 3-O-sulfotransferase 3A1	ENSMUSG00000047759	8.16216	8.12127e-14	2.93239e-13
Nme5	75533	NME/NM23 family member 5	ENSMUSG00000035984	8.16079	1.74174e-14	6.46108e-14
Slc39a8	67547	solute carrier family 39 (metal ion transporter)_ member 8	ENSMUSG00000053897	8.15613	2.29578e-14	8.47225e-14
En2	13799	engrailed 2	ENSMUSG00000039095	8.15503	6.64563e-12	2.21363e-11
Kank1	107351	KN motif and ankyrin repeat domains 1	ENSMUSG00000032702	8.14977	5.85427e-193	2.97298e-191
Mob3b	214944	MOB kinase activator 3B	ENSMUSG00000073910	8.14753	9.57542e-15	3.59387e-14
Fam83g	69640	family with sequence similarity 83_ member G	ENSMUSG00000042377	8.147	1.08829e-15	4.21449e-15
Zbp1	58203	Z-DNA binding protein 1	ENSMUSG00000027514	8.14685	1.59268e-14	5.92279e-14
Car14	23831	carbonic anhydrase 14	ENSMUSG00000038526	8.14618	1.00877e-194	5.2022e-193
Olfr558	259097	olfactory receptor 558	ENSMUSG00000070423	8.14569	4.65074e-43	3.56747e-42
Tmem45b	235135	transmembrane protein 45b	ENSMUSG00000041737	8.14484	5.86475e-09	1.70337e-08
Mum1l1	245631	melanoma associated antigen (mutated) 1-like 1	ENSMUSG00000042515	8.14022	1.5661e-60	1.68486e-59
Fgl2	14190	fibrinogen-like protein 2	ENSMUSG00000039899	8.13616	2.25558e-40	1.65318e-39
Sphkap	77629	SPHK1 interactor_ AKAP domain containing	ENSMUSG00000026163	8.13486	2.8049e-13	9.90692e-13
Fam46c	74645	family with sequence similarity 46_ member C	ENSMUSG00000044468	8.13412	6.35323e-29	3.61824e-28
Sbspon	226866	somatomedin B and thrombospondin_ type 1 domain containing	ENSMUSG00000032719	8.12918	9.41038e-14	3.38805e-13
Casr	12374	calcium-sensing receptor	ENSMUSG00000051980	8.12738	3.83057e-07	1.01165e-06
Fam19a4	320701	family with sequence similarity 19_ member A4	ENSMUSG00000046500	8.12423	4.57901e-11	1.47175e-10
Fcgr3	14131	Fc receptor_ IgG_ low affinity III	ENSMUSG00000059498	8.11903	1.27163e-67	1.52953e-66
Cd48	12506	CD48 antigen	ENSMUSG00000015355	8.11853	3.10738e-25	1.62711e-24
Kcnc2	268345	potassium voltage gated channel_ Shaw-related subfamily_ member 2	ENSMUSG00000035681	8.11798	4.93919e-12	1.65368e-11
Zfp454	237758	zinc finger protein 454	ENSMUSG00000048728	8.10884	6.00659e-35	3.91238e-34
Pydc3	100033459	pyrin domain containing 3	ENSMUSG00000066677	8.10804	9.82645e-17	3.96793e-16
Lin7a	108030	lin-7 homolog A (C. elegans)	ENSMUSG00000019906	8.10588	1.87389e-13	6.66889e-13
Alox12	11684	arachidonate 12-lipoxygenase	ENSMUSG00000000320	8.10382	1.45316e-32	8.99579e-32
Clec9a	232414	C-type lectin domain family 9_ member a	ENSMUSG00000046080	8.10213	7.36312e-13	2.55547e-12
Aff3	16764	AF4/FMR2 family_ member 3	ENSMUSG00000037138	8.09927	8.58948e-39	6.08987e-38
Susd3	66329	sushi domain containing 3	ENSMUSG00000021384	8.09785	4.18433e-13	1.46787e-12
Ms4a6c	73656	membrane-spanning 4-domains_ subfamily A_ member 6C	ENSMUSG00000079419	8.0971	1.73538e-25	9.15254e-25
Scin	20259	scinderin	ENSMUSG00000002565	8.09697	3.90835e-37	2.66808e-36
Adcy5	224129	adenylate cyclase 5	ENSMUSG00000022840	8.09275	6.40715e-29	3.64756e-28
Blnk	17060	B cell linker	ENSMUSG00000061132	8.09175	2.09909e-29	1.21274e-28
Myh8	17885	myosin_ heavy polypeptide 8_ skeletal muscle_ perinatal	ENSMUSG00000055775	8.09152	2.06973e-45	1.66568e-44
Tmem144	70652	transmembrane protein 144	ENSMUSG00000027956	8.08221	1.63113e-17	6.74563e-17
Rusc2	100213	RUN and SH3 domain containing 2	ENSMUSG00000035969	8.082	2.84189e-215	1.72018e-213
Klra9	16640	killer cell lectin-like receptor subfamily A_ member 9	ENSMUSG00000033024	8.08044	1.68854e-12	5.77205e-12
Col6a1	12833	collagen_ type VI_ alpha 1	ENSMUSG00000001119	8.07758	0	0
1700016C15Rik	69428	RIKEN cDNA 1700016C15 gene	ENSMUSG00000015962	8.07327	2.03088e-12	6.92571e-12
Hoxd10	15430	homeobox D10	ENSMUSG00000050368	8.06883	8.43155e-13	2.91783e-12
Sprn	212518	shadow of prion protein	ENSMUSG00000045733	8.06737	2.32995e-13	8.2547e-13
Nsg1	18196	neuron specific gene family member 1	ENSMUSG00000029126	8.06654	6.4713e-22	3.08109e-21
Pcdhga11	93723	protocadherin gamma subfamily A_ 11	ENSMUSG00000102742	8.06596	1.55484e-13	5.54862e-13
Nts	67405	neurotensin	ENSMUSG00000019890	8.06336	1.8686e-13	6.65167e-13
E130012A19Rik	103551	RIKEN cDNA E130012A19 gene	ENSMUSG00000043439	8.06283	5.28339e-14	1.92276e-13
Arhgef6	73341	Rac/Cdc42 guanine nucleotide exchange factor (GEF) 6	ENSMUSG00000031133	8.06115	0	0
B3galt2	26878	UDP-Gal:betaGlcNAc beta 1_3-galactosyltransferase_ polypeptide 2	ENSMUSG00000033849	8.05611	1.20229e-40	8.83997e-40
Hba-a1	15122	hemoglobin alpha_ adult chain 1	ENSMUSG00000069919	8.05526	1.70016e-137	5.14027e-136
Adcy1	432530	adenylate cyclase 1	ENSMUSG00000020431	8.05519	1.05068e-22	5.12628e-22
Tmem30b	238257	transmembrane protein 30B	ENSMUSG00000034435	8.05463	1.10367e-12	3.80226e-12
Slc24a3	94249	solute carrier family 24 (sodium/potassium/calcium exchanger)_ member 3	ENSMUSG00000063873	8.05378	4.04985e-29	2.32144e-28
Gbp3	55932	guanylate binding protein 3	ENSMUSG00000028268	8.04853	3.79896e-82	5.78965e-81
Best3	382427	bestrophin 3	ENSMUSG00000020169	8.04737	9.54698e-123	2.43237e-121
Jazf1	231986	JAZF zinc finger 1	ENSMUSG00000063568	8.04353	5.35999e-14	1.95017e-13
Clec3a	403395	C-type lectin domain family 3_ member a	ENSMUSG00000008874	8.04299	0.000346488	0.000753208
Ssu2	243612	ssu-2 homolog (C. elegans)	ENSMUSG00000034387	8.0398	1.87167e-22	9.04791e-22
Slc1a3	20512	solute carrier family 1 (glial high affinity glutamate transporter)_ member 3	ENSMUSG00000005360	8.0338	4.37865e-30	2.56939e-29
Krt80	74127	keratin 80	ENSMUSG00000037185	8.03247	1.937e-45	1.56011e-44
Sell	20343	selectin_ lymphocyte	ENSMUSG00000026581	8.03153	2.50456e-13	8.86283e-13
Zfp618	72701	zinc finger protein 618	ENSMUSG00000028358	8.03093	2.12101e-14	7.84177e-14
Serpina3n	20716	serine (or cysteine) peptidase inhibitor_ clade A_ member 3N	ENSMUSG00000021091	8.0274	4.14477e-46	3.37461e-45
Ttpa	50500	tocopherol (alpha) transfer protein	ENSMUSG00000073988	8.02497	6.47266e-13	2.24955e-12
Lynx1	23936	Ly6/neurotoxin 1	ENSMUSG00000022594	8.02315	3.72547e-299	4.32645e-297
Mertk	17289	c-mer proto-oncogene tyrosine kinase	ENSMUSG00000014361	8.02088	2.84215e-67	3.39404e-66
Tmem140	68487	transmembrane protein 140	ENSMUSG00000057137	8.02012	3.37377e-280	3.40353e-278
Cadps2	320405	Ca2+-dependent activator protein for secretion 2	ENSMUSG00000017978	8.02011	4.41565e-13	1.54648e-12
Thsd4	207596	thrombospondin_ type I_ domain containing 4	ENSMUSG00000032289	8.0172	9.71224e-23	4.75021e-22
Plin4	57435	perilipin 4	ENSMUSG00000002831	8.01692	5.20454e-221	3.33915e-219
Eya1	14048	eyes absent 1 homolog (Drosophila)	ENSMUSG00000025932	8.01593	8.84345e-144	2.90216e-142
Ms4a2	14126	membrane-spanning 4-domains_ subfamily A_ member 2	ENSMUSG00000024680	8.01325	1.15247e-12	3.96808e-12
Pex5l	58869	peroxisomal biogenesis factor 5-like	ENSMUSG00000027674	8.00947	1.01446e-12	3.49853e-12
Glipr1	73690	GLI pathogenesis-related 1 (glioma)	ENSMUSG00000056888	8.00946	9.90488e-13	3.41743e-12
Ldhd	52815	lactate dehydrogenase D	ENSMUSG00000031958	8.00889	2.93524e-228	1.96746e-226
Klhl33	546611	kelch-like 33	ENSMUSG00000090799	8.00878	0	0
Sult1a1	20887	sulfotransferase family 1A_ phenol-preferring_ member 1	ENSMUSG00000030711	8.00693	9.8417e-130	2.72278e-128
Rnf180	71816	ring finger protein 180	ENSMUSG00000021720	7.99588	1.47412e-10	4.61906e-10
Lair1	52855	leukocyte-associated Ig-like receptor 1	ENSMUSG00000055541	7.99097	1.88409e-18	8.03004e-18
Catsper4	329954	cation channel_ sperm associated 4	ENSMUSG00000048003	7.99039	2.09674e-32	1.29477e-31
Retnlg	245195	resistin like gamma	ENSMUSG00000022651	7.98983	4.83346e-10	1.48412e-09
Dmp1	13406	dentin matrix protein 1	ENSMUSG00000029307	7.98818	1.28464e-10	4.03886e-10
Gpr160	71862	G protein-coupled receptor 160	ENSMUSG00000037661	7.98462	5.57243e-13	1.94389e-12
Sbk3	381835	SH3 domain binding kinase family_ member 3	ENSMUSG00000085272	7.98167	3.70837e-18	1.56405e-17
Grap	71520	GRB2-related adaptor protein	ENSMUSG00000004837	7.98046	3.54004e-69	4.39746e-68
AF251705	140497	cDNA sequence AF251705	ENSMUSG00000044811	7.9731	8.19344e-10	2.48894e-09
Ddo	70503	D-aspartate oxidase	ENSMUSG00000063428	7.97008	4.29597e-299	4.96972e-297
Sv2b	64176	synaptic vesicle glycoprotein 2 b	ENSMUSG00000053025	7.96534	7.58636e-06	1.85538e-05
Tmem252	226040	transmembrane protein 252	ENSMUSG00000048572	7.96191	6.94546e-12	2.31171e-11
Gbx2	14472	gastrulation brain homeobox 2	ENSMUSG00000034486	7.96116	1.22591e-12	4.2132e-12
Kcnj3	16519	potassium inwardly-rectifying channel_ subfamily J_ member 3	ENSMUSG00000026824	7.95459	1.38693e-11	4.5575e-11
Gm16181		predicted gene 16181	ENSMUSG00000081650	7.95187	2.60977e-11	8.48642e-11
Gpm6a	234267	glycoprotein m6a	ENSMUSG00000031517	7.94714	3.9574e-21	1.8426e-20
Ecm2	407800	extracellular matrix protein 2_ female organ and adipocyte specific	ENSMUSG00000043631	7.94682	7.69364e-134	2.23369e-132
C1qtnf2	69183	C1q and tumor necrosis factor related protein 2	ENSMUSG00000046491	7.94532	3.61536e-56	3.59759e-55
Ankrd1	107765	ankyrin repeat domain 1 (cardiac muscle)	ENSMUSG00000024803	7.94407	1.1996e-69	1.50324e-68
Naaladl2	635702	N-acetylated alpha-linked acidic dipeptidase-like 2	ENSMUSG00000102758	7.93937	7.10479e-11	2.26245e-10
Kirrel	170643	kin of IRRE like (Drosophila)	ENSMUSG00000041734	7.93731	1.44699e-137	4.38369e-136
Gys2	232493	glycogen synthase 2	ENSMUSG00000030244	7.93421	2.9946e-12	1.01269e-11
Cml3	93674	camello-like 3	ENSMUSG00000051262	7.92977	5.85823e-13	2.04074e-12
Epb41l4a	13824	erythrocyte membrane protein band 4.1 like 4a	ENSMUSG00000024376	7.92713	1.01462e-33	6.41619e-33
Hpcal1	53602	hippocalcin-like 1	ENSMUSG00000071379	7.92606	8.46835e-71	1.08154e-69
Ablim3	319713	actin binding LIM protein family_ member 3	ENSMUSG00000032735	7.92432	5.10785e-176	2.24072e-174
Ces2g	72361	carboxylesterase 2G	ENSMUSG00000031877	7.92309	2.29132e-16	9.11841e-16
Scel	64929	sciellin	ENSMUSG00000022123	7.922	5.41504e-12	1.80936e-11
Cd2	12481	CD2 antigen	ENSMUSG00000027863	7.92113	6.51116e-12	2.16957e-11
Tmem171	380863	transmembrane protein 171	ENSMUSG00000052485	7.92055	1.23337e-08	3.51509e-08
Rbm24	666794	RNA binding motif protein 24	ENSMUSG00000038132	7.91469	0	0
Slc2a13	239606	solute carrier family 2 (facilitated glucose transporter)_ member 13	ENSMUSG00000036298	7.91378	4.8191e-16	1.89463e-15
Kcna1	16485	potassium voltage-gated channel_ shaker-related subfamily_ member 1	ENSMUSG00000047976	7.91069	7.11359e-15	2.68063e-14
Rftn2	74013	raftlin family member 2	ENSMUSG00000025978	7.90167	2.35266e-70	2.98182e-69
Lmx1a	110648	LIM homeobox transcription factor 1 alpha	ENSMUSG00000026686	7.89854	6.43733e-13	2.23805e-12
Mid1	17318	midline 1	ENSMUSG00000035299	7.89401	2.31953e-35	1.52174e-34
Tcea3	21401	transcription elongation factor A (SII)_ 3	ENSMUSG00000001604	7.89315	0	0
Evx2	14029	even skipped homeotic gene 2 homolog	ENSMUSG00000001815	7.89284	4.47425e-12	1.50036e-11
Ms4a4a	666907	membrane-spanning 4-domains_ subfamily A_ member 4A	ENSMUSG00000101389	7.88903	2.37669e-11	7.74193e-11
Thrb	21834	thyroid hormone receptor beta	ENSMUSG00000021779	7.88728	6.13194e-192	3.07747e-190
Stac3	237611	SH3 and cysteine rich domain 3	ENSMUSG00000040287	7.88693	0	0
Sln	66402	sarcolipin	ENSMUSG00000042045	7.88654	1.13237e-22	5.51586e-22
Cd209c	170776	CD209c antigen	ENSMUSG00000040165	7.88584	1.41411e-11	4.64526e-11
Trim63	433766	tripartite motif-containing 63	ENSMUSG00000028834	7.88508	2.14944e-160	8.27784e-159
Lrrc2	74249	leucine rich repeat containing 2	ENSMUSG00000032495	7.88367	1.42953e-209	8.23684e-208
Med12l	329650	mediator complex subunit 12-like	ENSMUSG00000056476	7.87802	1.47654e-13	5.27485e-13
Esam	69524	endothelial cell-specific adhesion molecule	ENSMUSG00000001946	7.87725	6.294e-221	4.02092e-219
Apoc1	11812	apolipoprotein C-I	ENSMUSG00000040564	7.87593	1.25124e-17	5.19104e-17
Tmem132c	208213	transmembrane protein 132C	ENSMUSG00000034324	7.87181	1.99734e-12	6.81443e-12
Aplnr	23796	apelin receptor	ENSMUSG00000044338	7.87175	3.12601e-128	8.4532e-127
Rtp4	67775	receptor transporter protein 4	ENSMUSG00000033355	7.87105	8.75982e-47	7.23434e-46
Gm684	100502940	predicted gene 684	ENSMUSG00000079559	7.8647	3.40336e-13	1.19882e-12
Fam150b	100294583	family with sequence similarity 150_ member B	ENSMUSG00000054204	7.86434	1.95161e-13	6.93645e-13
Grb14	50915	growth factor receptor bound protein 14	ENSMUSG00000026888	7.86088	8.07577e-141	2.54433e-139
Ahnak2	100041194	AHNAK nucleoprotein 2	ENSMUSG00000072812	7.86084	1.96292e-11	6.41224e-11
Folr2	14276	folate receptor 2 (fetal)	ENSMUSG00000032725	7.85997	9.76627e-102	1.90258e-100
Cdh19	227485	cadherin 19_ type 2	ENSMUSG00000047216	7.85917	3.32133e-16	1.31337e-15
Tnfrsf26	244237	tumor necrosis factor receptor superfamily_ member 26	ENSMUSG00000045362	7.85692	1.61067e-12	5.50902e-12
6330403A02Rik	381310	RIKEN cDNA 6330403A02 gene	ENSMUSG00000053963	7.85464	3.09225e-16	1.22456e-15
Prox1	19130	prospero homeobox 1	ENSMUSG00000010175	7.8499	2.3728e-20	1.07555e-19
Spinkl	77424	serine protease inhibitor_ Kazal type-like	ENSMUSG00000053729	7.84954	7.14245e-11	2.27372e-10
Mlph	171531	melanophilin	ENSMUSG00000026303	7.84163	9.37728e-13	3.23838e-12
Serpinb6b	20708	serine (or cysteine) peptidase inhibitor_ clade B_ member 6b	ENSMUSG00000042842	7.8389	4.1617e-16	1.6394e-15
Proser2	227545	proline and serine rich 2	ENSMUSG00000045319	7.83667	3.50591e-13	1.23349e-12
A630033H20Rik	213438	RIKEN cDNA A630033H20 gene	ENSMUSG00000054293	7.83315	2.22193e-11	7.2465e-11
Chil3	12655	chitinase-like 3	ENSMUSG00000040809	7.8302	8.39686e-09	2.41608e-08
Syt15	319508	synaptotagmin XV	ENSMUSG00000041479	7.82933	1.20402e-22	5.85726e-22
Cd22	12483	CD22 antigen	ENSMUSG00000030577	7.82564	1.51042e-12	5.1738e-12
Lilra6	18726	leukocyte immunoglobulin-like receptor_ subfamily A (with TM domain)_ member 6	ENSMUSG00000030427	7.82276	1.60497e-12	5.49076e-12
Parm1	231440	prostate androgen-regulated mucin-like protein 1	ENSMUSG00000034981	7.8202	3.40781e-36	2.27455e-35
Lxn	17035	latexin	ENSMUSG00000047557	7.81971	2.871e-27	1.57894e-26
1700113H08Rik	76640	RIKEN cDNA 1700113H08 gene	ENSMUSG00000047129	7.80967	6.98574e-16	2.72499e-15
Ctsk	13038	cathepsin K	ENSMUSG00000028111	7.80933	2.19434e-59	2.31993e-58
Clec4b1	69810	C-type lectin domain family 4_ member b1	ENSMUSG00000030147	7.8066	2.74971e-12	9.31766e-12
Chst2	54371	carbohydrate sulfotransferase 2	ENSMUSG00000033350	7.80507	1.09037e-22	5.3156e-22
Phf11d	219132	PHD finger protein 11D	ENSMUSG00000068245	7.80167	2.44668e-46	2.00458e-45
Rdh14	105014	retinol dehydrogenase 14 (all-trans and 9-cis)	ENSMUSG00000020621	7.8013	0	0
Gm5084	100503759	predicted gene 5084	ENSMUSG00000050765	7.80027	6.84312e-12	2.2779e-11
Cd84	12523	CD84 antigen	ENSMUSG00000038147	7.79889	7.84448e-23	3.84738e-22
Nxpe5	381680	neurexophilin and PC-esterase domain family_ member 5	ENSMUSG00000047592	7.79404	5.49383e-12	1.83507e-11
Ifit1	15957	interferon-induced protein with tetratricopeptide repeats 1	ENSMUSG00000034459	7.79091	5.25971e-37	3.57837e-36
Tnfsf9	21950	tumor necrosis factor (ligand) superfamily_ member 9	ENSMUSG00000035678	7.78443	2.98309e-10	9.22959e-10
Tlr1	21897	toll-like receptor 1	ENSMUSG00000044827	7.78238	3.3308e-11	1.07831e-10
Fam184a	75906	family with sequence similarity 184_ member A	ENSMUSG00000019856	7.77802	6.68643e-12	2.22698e-11
Capn12	60594	calpain 12	ENSMUSG00000054083	7.77638	2.88781e-11	9.37223e-11
C6	12274	complement component 6	ENSMUSG00000022181	7.77523	9.46298e-12	3.13293e-11
Sash3	74131	SAM and SH3 domain containing 3	ENSMUSG00000031101	7.7733	1.44319e-19	6.36642e-19
Aim1	11630	absent in melanoma 1	ENSMUSG00000019866	7.76992	4.53128e-41	3.3564e-40
Pou3f1	18991	POU domain_ class 3_ transcription factor 1	ENSMUSG00000090125	7.76857	3.23107e-10	9.97931e-10
Samd9l	209086	sterile alpha motif domain containing 9-like	ENSMUSG00000047735	7.76843	1.79979e-110	3.89352e-109
Twist2	13345	twist basic helix-loop-helix transcription factor 2	ENSMUSG00000007805	7.76635	5.36089e-13	1.87119e-12
Cidec	14311	cell death-inducing DFFA-like effector c	ENSMUSG00000030278	7.76368	9.74245e-19	4.19582e-18
2610028H24Rik	76964	RIKEN cDNA 2610028H24 gene	ENSMUSG00000009114	7.75742	6.48238e-09	1.87712e-08
Fam110b	242297	family with sequence similarity 110_ member B	ENSMUSG00000049119	7.75661	9.38118e-73	1.23551e-71
Trim6	94088	tripartite motif-containing 6	ENSMUSG00000072244	7.75548	3.1004e-11	1.0047e-10
Tnfaip8l3	244882	tumor necrosis factor_ alpha-induced protein 8-like 3	ENSMUSG00000074345	7.75134	4.3076e-11	1.3863e-10
Gm12185	620913	predicted gene 12185	ENSMUSG00000048852	7.75046	4.77788e-11	1.53452e-10
Ephb1	270190	Eph receptor B1	ENSMUSG00000032537	7.74762	4.63509e-15	1.75571e-14
Skint3	195564	selection and upkeep of intraepithelial T cells 3	ENSMUSG00000070868	7.74312	3.65926e-12	1.23176e-11
Klhl34	245683	kelch-like 34	ENSMUSG00000047485	7.7365	1.96935e-25	1.03719e-24
Cldn22	75677	claudin 22	ENSMUSG00000038064	7.73426	4.01263e-11	1.29387e-10
Ptprr	19279	protein tyrosine phosphatase_ receptor type_ R	ENSMUSG00000020151	7.73277	1.67648e-15	6.4597e-15
Cacna2d3	12294	calcium channel_ voltage-dependent_ alpha2/delta subunit 3	ENSMUSG00000021991	7.73267	2.41578e-12	8.20932e-12
Glis3	226075	GLIS family zinc finger 3	ENSMUSG00000052942	7.73179	2.09107e-12	7.12933e-12
Acacb	100705	acetyl-Coenzyme A carboxylase beta	ENSMUSG00000042010	7.7295	0	0
Cox7a1	12865	cytochrome c oxidase subunit VIIa 1	ENSMUSG00000074218	7.7273	0	0
Gm525	217071	predicted gene 525	ENSMUSG00000072553	7.7261	1.70838e-10	5.33692e-10
0610040J01Rik	76261	RIKEN cDNA 0610040J01 gene	ENSMUSG00000060512	7.71927	3.35237e-115	7.65577e-114
Kcna6	16494	potassium voltage-gated channel_ shaker-related_ subfamily_ member 6	ENSMUSG00000038077	7.71642	1.48514e-12	5.08953e-12
Ifi205	226695	interferon activated gene 205	ENSMUSG00000054203	7.71359	4.16385e-68	5.04681e-67
Slc9a9	331004	solute carrier family 9 (sodium/hydrogen exchanger)_ member 9	ENSMUSG00000031129	7.71284	8.14107e-52	7.42987e-51
Afap1l2	226250	actin filament associated protein 1-like 2	ENSMUSG00000025083	7.70714	1.40392e-55	1.37555e-54
Ankrd2	56642	ankyrin repeat domain 2 (stretch responsive muscle)	ENSMUSG00000025172	7.70679	4.1946e-41	3.10854e-40
AB124611	382062	cDNA sequence AB124611	ENSMUSG00000057191	7.70407	1.13491e-15	4.39068e-15
Gldn	235379	gliomedin	ENSMUSG00000046167	7.70037	3.31645e-12	1.11938e-11
Dse	212898	dermatan sulfate epimerase	ENSMUSG00000039497	7.69945	3.92872e-77	5.60001e-76
Xpnpep2	170745	X-prolyl aminopeptidase (aminopeptidase P) 2_ membrane-bound	ENSMUSG00000037005	7.69902	5.04663e-22	2.41006e-21
Gpr65	14744	G-protein coupled receptor 65	ENSMUSG00000021886	7.6987	3.92599e-11	1.26689e-10
Acot4	171282	acyl-CoA thioesterase 4	ENSMUSG00000052392	7.6931	1.73079e-10	5.40526e-10
Btla	208154	B and T lymphocyte associated	ENSMUSG00000052013	7.68968	7.57185e-13	2.627e-12
Rac2	19354	RAS-related C3 botulinum substrate 2	ENSMUSG00000033220	7.68823	7.67929e-14	2.77581e-13
Rspo2	239405	R-spondin 2 homolog (Xenopus laevis)	ENSMUSG00000051920	7.6836	0.000253287	0.000556662
Trpm6	225997	transient receptor potential cation channel_ subfamily M_ member 6	ENSMUSG00000024727	7.6783	1.06235e-12	3.66158e-12
Nr5a2	26424	nuclear receptor subfamily 5_ group A_ member 2	ENSMUSG00000026398	7.6728	3.97436e-11	1.2818e-10
5031414D18Rik	271221	RIKEN cDNA 5031414D18 gene	ENSMUSG00000034959	7.66921	1.4006e-10	4.3956e-10
Tceal3	594844	transcription elongation factor A (SII)-like 3	ENSMUSG00000044550	7.66919	3.19225e-11	1.03401e-10
Bcl2l11	12125	BCL2-like 11 (apoptosis facilitator)	ENSMUSG00000027381	7.66519	4.88525e-96	8.90882e-95
Mylk	107589	myosin_ light polypeptide kinase	ENSMUSG00000022836	7.66306	5.73549e-176	2.50871e-174
Ccdc80	67896	coiled-coil domain containing 80	ENSMUSG00000022665	7.66182	8.03755e-127	2.14254e-125
Ifitm6	213002	interferon induced transmembrane protein 6	ENSMUSG00000059108	7.66069	7.18815e-11	2.28778e-10
Rasgef1b	320292	RasGEF domain family_ member 1B	ENSMUSG00000089809	7.65769	2.14845e-12	7.31832e-12
Slc41a3	71699	solute carrier family 41_ member 3	ENSMUSG00000030089	7.65683	1.49403e-196	7.78505e-195
1700040L02Rik	73287	RIKEN cDNA 1700040L02 gene	ENSMUSG00000019945	7.65575	2.21587e-10	6.8907e-10
Cd19	12478	CD19 antigen	ENSMUSG00000030724	7.65335	1.28846e-09	3.87172e-09
Amph	218038	amphiphysin	ENSMUSG00000021314	7.64951	2.63274e-12	8.93343e-12
Fam13a	58909	family with sequence similarity 13_ member A	ENSMUSG00000037709	7.64665	4.81755e-33	3.00403e-32
Il2rg	16186	interleukin 2 receptor_ gamma chain	ENSMUSG00000031304	7.64316	1.25553e-24	6.45916e-24
Snai3	30927	snail family zinc finger 3	ENSMUSG00000006587	7.64299	1.29817e-55	1.2736e-54
Kcne4	57814	potassium voltage-gated channel_ Isk-related subfamily_ gene 4	ENSMUSG00000047330	7.62367	2.41704e-22	1.1643e-21
Heyl	56198	hairy/enhancer-of-split related with YRPW motif-like	ENSMUSG00000032744	7.61568	4.39089e-20	1.97005e-19
Lsamp	268890	limbic system-associated membrane protein	ENSMUSG00000061080	7.61005	1.16652e-19	5.16268e-19
Btk	12229	Bruton agammaglobulinemia tyrosine kinase	ENSMUSG00000031264	7.60929	1.20667e-14	4.51027e-14
Gimap3	83408	GTPase_ IMAP family member 3	ENSMUSG00000039264	7.60676	2.6403e-12	8.95806e-12
Gata6	14465	GATA binding protein 6	ENSMUSG00000005836	7.60391	2.04751e-10	6.37509e-10
Pcdh20	219257	protocadherin 20	ENSMUSG00000050505	7.6037	3.17323e-12	1.07177e-11
Alcam	11658	activated leukocyte cell adhesion molecule	ENSMUSG00000022636	7.60186	2.42673e-12	8.24372e-12
AI317395	215929	expressed sequence AI317395	ENSMUSG00000038522	7.60119	4.85486e-69	6.00831e-68
D430041D05Rik	241589	RIKEN cDNA D430041D05 gene	ENSMUSG00000068373	7.60031	1.6125e-65	1.87991e-64
Pde8b	218461	phosphodiesterase 8B	ENSMUSG00000021684	7.59976	1.66325e-25	8.77827e-25
Col4a6	94216	collagen_ type IV_ alpha 6	ENSMUSG00000031273	7.59937	1.31987e-08	3.75842e-08
Myo10	17909	myosin X	ENSMUSG00000022272	7.59877	7.72623e-190	3.82002e-188
Mcoln2	68279	mucolipin 2	ENSMUSG00000011008	7.59741	1.37212e-11	4.5103e-11
Klrk1	27007	killer cell lectin-like receptor subfamily K_ member 1	ENSMUSG00000030149	7.59035	1.8265e-11	5.97898e-11
Ptprz1	19283	protein tyrosine phosphatase_ receptor type Z_ polypeptide 1	ENSMUSG00000068748	7.585	3.96249e-13	1.39086e-12
Dcn	13179	decorin	ENSMUSG00000019929	7.58359	3.72783e-289	4.09132e-287
Stap1	56792	signal transducing adaptor family member 1	ENSMUSG00000029254	7.58137	1.91771e-11	6.26727e-11
Lilra5	232801	leukocyte immunoglobulin-like receptor_ subfamily A (with TM domain)_ member 5	ENSMUSG00000070873	7.58097	4.12743e-10	1.26967e-09
Mtap7d3	320923	MAP7 domain containing 3	ENSMUSG00000067878	7.57853	6.3104e-11	2.01419e-10
Fgd5	232237	FYVE_ RhoGEF and PH domain containing 5	ENSMUSG00000034037	7.57422	4.99633e-183	2.32815e-181
Wwtr1	97064	WW domain containing transcription regulator 1	ENSMUSG00000027803	7.56737	3.77396e-301	4.48712e-299
Tspyl5	239364	testis-specific protein_ Y-encoded-like 5	ENSMUSG00000038984	7.56661	2.6632e-14	9.79921e-14
Gpd1	14555	glycerol-3-phosphate dehydrogenase 1 (soluble)	ENSMUSG00000023019	7.56356	1.00974e-119	2.44771e-118
Dhdh	71755	dihydrodiol dehydrogenase (dimeric)	ENSMUSG00000011382	7.5623	3.54413e-113	7.92458e-112
Nnat	18111	neuronatin	ENSMUSG00000067786	7.56177	1.42029e-11	4.66506e-11
Shroom2	110380	shroom family member 2	ENSMUSG00000045180	7.56083	2.53976e-25	1.33362e-24
Calcr	12311	calcitonin receptor	ENSMUSG00000023964	7.55878	1.19651e-10	3.76691e-10
Spon2	100689	spondin 2_ extracellular matrix protein	ENSMUSG00000037379	7.55614	1.09039e-55	1.07186e-54
Myo5b	17919	myosin VB	ENSMUSG00000025885	7.54922	1.58617e-17	6.56149e-17
Gimap8	243374	GTPase_ IMAP family member 8	ENSMUSG00000064262	7.53711	3.86918e-87	6.28338e-86
Gm7276	639653	predicted gene 7276	ENSMUSG00000073532	7.53348	5.01434e-10	1.53902e-09
Pllp	67801	plasma membrane proteolipid	ENSMUSG00000031775	7.53013	8.20449e-19	3.54008e-18
Car8	12319	carbonic anhydrase 8	ENSMUSG00000041261	7.52759	3.33349e-105	6.75765e-104
Vsig4	278180	V-set and immunoglobulin domain containing 4	ENSMUSG00000044206	7.52507	6.95148e-05	0.000159394
Sh3d19	27059	SH3 domain protein D19	ENSMUSG00000028082	7.51826	2.10117e-113	4.70518e-112
Rnf113a2	66381	ring finger protein 113A2	ENSMUSG00000098134	7.51702	4.54168e-97	8.39986e-96
Fam159b	77803	family with sequence similarity 159_ member B	ENSMUSG00000042655	7.51596	1.03839e-09	3.13443e-09
Ryr3	20192	ryanodine receptor 3	ENSMUSG00000057378	7.51282	1.36322e-18	5.83663e-18
Gm3646	100042065	predicted gene 3646	ENSMUSG00000091937	7.50982	3.86092e-09	1.13357e-08
Rxfp2	140498	relaxin/insulin-like family peptide receptor 2	ENSMUSG00000053368	7.509	6.49062e-11	2.07105e-10
Slc40a1	53945	solute carrier family 40 (iron-regulated transporter)_ member 1	ENSMUSG00000025993	7.50272	8.18948e-126	2.15429e-124
Sytl2	83671	synaptotagmin-like 2	ENSMUSG00000030616	7.50104	2.49147e-77	3.55982e-76
Fbn2	14119	fibrillin 2	ENSMUSG00000024598	7.50085	2.97414e-10	9.20379e-10
Spink11	433181	serine peptidase inhibitor_ Kazal type 11	ENSMUSG00000073573	7.49902	4.45615e-09	1.3036e-08
F2rl1	14063	coagulation factor II (thrombin) receptor-like 1	ENSMUSG00000021678	7.49218	5.13759e-11	1.64634e-10
Hrh2	15466	histamine receptor H2	ENSMUSG00000034987	7.49035	1.37203e-11	4.5103e-11
Galnt16	108760	UDP-N-acetyl-alpha-D-galactosamine:polypeptide N-acetylgalactosaminyltransferase 16	ENSMUSG00000021130	7.48002	1.54133e-23	7.69946e-23
Chrna1	11435	cholinergic receptor_ nicotinic_ alpha polypeptide 1 (muscle)	ENSMUSG00000027107	7.47623	2.80808e-126	7.42592e-125
Gm21188	100861753	predicted gene_ 21188	ENSMUSG00000095609	7.47495	1.33305e-10	4.18931e-10
Kcnj15	16516	potassium inwardly-rectifying channel_ subfamily J_ member 15	ENSMUSG00000062609	7.47163	1.54431e-10	4.83496e-10
Pdgfrl	68797	platelet-derived growth factor receptor-like	ENSMUSG00000031595	7.46865	4.62471e-38	3.22997e-37
Gm266	212539	predicted gene 266	ENSMUSG00000010529	7.46863	6.29041e-11	2.00802e-10
5430427O19Rik	71398	RIKEN cDNA 5430427O19 gene	ENSMUSG00000025058	7.46835	5.52565e-10	1.69301e-09
Cnr2	12802	cannabinoid receptor 2 (macrophage)	ENSMUSG00000062585	7.46782	5.79332e-11	1.8527e-10
Tlr11	239081	toll-like receptor 11	ENSMUSG00000051969	7.46424	1.7557e-09	5.24103e-09
Cspg4	121021	chondroitin sulfate proteoglycan 4	ENSMUSG00000032911	7.46118	6.1531e-152	2.19214e-150
Lypd2	68311	Ly6/Plaur domain containing 2	ENSMUSG00000022595	7.45991	6.72552e-11	2.14418e-10
Lims2	225341	LIM and senescent cell antigen like domains 2	ENSMUSG00000024395	7.45733	2.34848e-241	1.75474e-239
Hephl1	244698	hephaestin-like 1	ENSMUSG00000031936	7.45415	8.58502e-08	2.34994e-07
Zfp536	243937	zinc finger protein 536	ENSMUSG00000043456	7.45381	7.14263e-10	2.17687e-09
Cryab	12955	crystallin_ alpha B	ENSMUSG00000032060	7.45329	5.80561e-277	5.72197e-275
Cst6	73720	cystatin E/M	ENSMUSG00000024846	7.4507	1.32236e-199	7.12602e-198
Arl11	219144	ADP-ribosylation factor-like 11	ENSMUSG00000043157	7.44858	1.24805e-13	4.46975e-13
Phka1	18679	phosphorylase kinase alpha 1	ENSMUSG00000034055	7.44401	5.8292e-138	1.77314e-136
Sp110	109032	Sp110 nuclear body protein	ENSMUSG00000070034	7.444	2.60969e-52	2.40812e-51
Ip6k3	271424	inositol hexaphosphate kinase 3	ENSMUSG00000024210	7.44165	2.42673e-105	4.93282e-104
D830039M14Rik	320949	RIKEN cDNA D830039M14 gene	ENSMUSG00000043126	7.4381	2.17316e-144	7.17886e-143
Zfpm2	22762	zinc finger protein_ multitype 2	ENSMUSG00000022306	7.43346	8.19403e-10	2.48894e-09
Oaf	102644	OAF homolog (Drosophila)	ENSMUSG00000032014	7.43149	5.24681e-127	1.40111e-125
Adamts18	208936	a disintegrin-like and metallopeptidase (reprolysin type) with thrombospondin type 1 motif_ 18	ENSMUSG00000053399	7.42892	7.33394e-11	2.33269e-10
Prrx1	18933	paired related homeobox 1	ENSMUSG00000026586	7.4284	5.69762e-199	3.03219e-197
Myo1g	246177	myosin IG	ENSMUSG00000020437	7.42818	9.76433e-44	7.60486e-43
Hoxb8	15416	homeobox B8	ENSMUSG00000056648	7.42698	7.55334e-11	2.40044e-10
Pdzrn4	239618	PDZ domain containing RING finger 4	ENSMUSG00000036218	7.42507	1.24702e-11	4.1072e-11
Olfr1033	258571	olfactory receptor 1033	ENSMUSG00000045392	7.42355	2.15733e-09	6.41504e-09
1500015O10Rik	78896	RIKEN cDNA 1500015O10 gene	ENSMUSG00000026051	7.42063	7.71888e-10	2.34962e-09
Hykk	235386	hydroxylysine kinase 1	ENSMUSG00000035878	7.41621	1.55802e-22	7.55364e-22
Mrc1	17533	mannose receptor_ C type 1	ENSMUSG00000026712	7.41528	1.94076e-134	5.67861e-133
Hspb3	56534	heat shock protein 3	ENSMUSG00000051456	7.41207	1.27622e-220	8.10129e-219
Sdk1	330222	sidekick homolog 1 (chicken)	ENSMUSG00000039683	7.41106	6.98068e-38	4.84268e-37
Klb	83379	klotho beta	ENSMUSG00000029195	7.40903	6.46301e-09	1.87187e-08
Kcnj11	16514	potassium inwardly rectifying channel_ subfamily J_ member 11	ENSMUSG00000096146	7.40861	7.79159e-206	4.36358e-204
Ctgf	14219	connective tissue growth factor	ENSMUSG00000019997	7.40288	2.97065e-25	1.55715e-24
Fut4	14345	fucosyltransferase 4	ENSMUSG00000049307	7.40019	7.49543e-12	2.49171e-11
C4b	12268	complement component 4B (Chido blood group)	ENSMUSG00000073418	7.39797	4.29388e-113	9.58669e-112
Dnase1	13419	deoxyribonuclease I	ENSMUSG00000005980	7.39231	5.43295e-10	1.66563e-09
Gjb2	14619	gap junction protein_ beta 2	ENSMUSG00000046352	7.39167	1.19991e-11	3.95464e-11
Negr1	320840	neuronal growth regulator 1	ENSMUSG00000040037	7.38796	1.89698e-13	6.74946e-13
Spi1	20375	spleen focus forming virus (SFFV) proviral integration oncogene	ENSMUSG00000002111	7.38706	5.50104e-11	1.76036e-10
Htr2a	15558	5-hydroxytryptamine (serotonin) receptor 2A	ENSMUSG00000034997	7.37954	3.32008e-10	1.0251e-09
Piezo2	667742	piezo-type mechanosensitive ion channel component 2	ENSMUSG00000041482	7.3722	1.36479e-07	3.69793e-07
Hspa1a	193740	heat shock protein 1A	ENSMUSG00000091971	7.37111	3.36089e-14	1.23149e-13
Fgfr2	14183	fibroblast growth factor receptor 2	ENSMUSG00000030849	7.36904	5.20131e-09	1.51508e-08
Dupd1	435391	dual specificity phosphatase and pro isomerase domain containing 1	ENSMUSG00000063821	7.36438	1.25521e-148	4.32779e-147
Frk	14302	fyn-related kinase	ENSMUSG00000019779	7.36346	1.05032e-16	4.23606e-16
Gm3252	100041283	predicted gene 3252	ENSMUSG00000094628	7.36081	6.71259e-10	2.04747e-09
Il18rap	16174	interleukin 18 receptor accessory protein	ENSMUSG00000026068	7.36037	1.23017e-08	3.50632e-08
Nipal2	223473	NIPA-like domain containing 2	ENSMUSG00000038879	7.35416	2.42836e-11	7.90594e-11
1500011B03Rik	66236	RIKEN cDNA 1500011B03 gene	ENSMUSG00000072694	7.34482	9.79275e-14	3.52191e-13
Adra1b	11548	adrenergic receptor_ alpha 1b	ENSMUSG00000050541	7.33976	4.30528e-08	1.19539e-07
Zp2	22787	zona pellucida glycoprotein 2	ENSMUSG00000030911	7.33932	0.000205339	0.000454049
Has1	15116	hyaluronan synthase1	ENSMUSG00000003665	7.33447	0.000554765	0.00118398
Rtn1	104001	reticulon 1	ENSMUSG00000021087	7.33442	4.31148e-22	2.06293e-21
Medag	70717	mesenteric estrogen dependent adipogenesis	ENSMUSG00000029659	7.33166	1.71747e-18	7.33138e-18
Cox6b2	333182	cytochrome c oxidase subunit VIb polypeptide 2	ENSMUSG00000051811	7.32331	5.26321e-11	1.68605e-10
Rnase6	78416	ribonuclease_ RNase A family_ 6	ENSMUSG00000021880	7.32146	1.68665e-11	5.52783e-11
Chia1	81600	chitinase_ acidic 1	ENSMUSG00000062778	7.3206	4.31294e-10	1.32633e-09
Ces1f	234564	carboxylesterase 1F	ENSMUSG00000031725	7.32018	1.9402e-09	5.77754e-09
Agt	11606	angiotensinogen (serpin peptidase inhibitor_ clade A_ member 8)	ENSMUSG00000031980	7.3185	2.68487e-64	3.08215e-63
Fgf2	14173	fibroblast growth factor 2	ENSMUSG00000037225	7.3177	3.60359e-25	1.88201e-24
Cyba	13057	cytochrome b-245_ alpha polypeptide	ENSMUSG00000006519	7.30287	2.34481e-87	3.82654e-86
Cdkn1c	12577	cyclin-dependent kinase inhibitor 1C (P57)	ENSMUSG00000037664	7.28809	1.92095e-124	4.97455e-123
Siglecg	243958	sialic acid binding Ig-like lectin G	ENSMUSG00000030468	7.28085	6.98417e-11	2.22475e-10
Clec2i	93675	C-type lectin domain family 2_ member i	ENSMUSG00000030365	7.28033	2.69676e-10	8.36182e-10
Mgam	232714	maltase-glucoamylase	ENSMUSG00000068587	7.27809	9.08583e-11	2.87557e-10
Ngp	18054	neutrophilic granule protein	ENSMUSG00000032484	7.27759	0.00339663	0.00673124
Rasal3	320484	RAS protein activator like 3	ENSMUSG00000052142	7.27361	2.54289e-09	7.53461e-09
Col19a1	12823	collagen_ type XIX_ alpha 1	ENSMUSG00000026141	7.27212	5.73765e-10	1.75599e-09
Alb	11657	albumin	ENSMUSG00000029368	7.27029	2.52945e-11	8.23239e-11
Tmem26	327766	transmembrane protein 26	ENSMUSG00000060044	7.27001	7.16636e-11	2.28108e-10
Acan	11595	aggrecan	ENSMUSG00000030607	7.26749	0.00104431	0.00217531
Pck1	18534	phosphoenolpyruvate carboxykinase 1_ cytosolic	ENSMUSG00000027513	7.26061	5.95124e-10	1.82024e-09
Gm5431	432555	predicted gene 5431	ENSMUSG00000058163	7.26049	8.08984e-10	2.4583e-09
Trpv1	193034	transient receptor potential cation channel_ subfamily V_ member 1	ENSMUSG00000005952	7.25934	2.95234e-08	8.25785e-08
Adck3	67426	aarF domain containing kinase 3	ENSMUSG00000026489	7.255	1.21293e-186	5.77771e-185
Hsf4	26386	heat shock transcription factor 4	ENSMUSG00000033249	7.25483	1.22759e-88	2.03322e-87
C530008M17Rik	320827	RIKEN cDNA C530008M17 gene	ENSMUSG00000036377	7.25119	3.16228e-49	2.74394e-48
Fcer1g	14127	Fc receptor_ IgE_ high affinity I_ gamma polypeptide	ENSMUSG00000058715	7.24781	4.32687e-74	5.83445e-73
Pip5k1b	18719	phosphatidylinositol-4-phosphate 5-kinase_ type 1 beta	ENSMUSG00000024867	7.24674	4.27186e-10	1.31383e-09
Ccdc68	381175	coiled-coil domain containing 68	ENSMUSG00000038903	7.24381	7.1422e-09	2.06379e-08
Ccdc149	100503884	coiled-coil domain containing 149	ENSMUSG00000045790	7.24315	2.08254e-26	1.12427e-25
Btnl9	237754	butyrophilin-like 9	ENSMUSG00000040283	7.24217	8.91883e-86	1.42597e-84
Camk1g	215303	calcium/calmodulin-dependent protein kinase I gamma	ENSMUSG00000016179	7.233	7.15694e-08	1.96604e-07
Gm2115	100039239	predicted gene 2115	ENSMUSG00000097789	7.23223	1.94547e-08	5.49077e-08
Dock8	76088	dedicator of cytokinesis 8	ENSMUSG00000052085	7.22993	2.06346e-10	6.42343e-10
Bmpr1b	12167	bone morphogenetic protein receptor_ type 1B	ENSMUSG00000052430	7.22942	2.33693e-91	4.02408e-90
Sult5a1	57429	sulfotransferase family 5A_ member 1	ENSMUSG00000000739	7.22791	5.00693e-45	3.99834e-44
Sh3gl3	20408	SH3-domain GRB2-like 3	ENSMUSG00000030638	7.22779	4.83862e-08	1.34e-07
Itgb2	16414	integrin beta 2	ENSMUSG00000000290	7.22634	2.32903e-56	2.32686e-55
Siglec1	20612	sialic acid binding Ig-like lectin 1_ sialoadhesin	ENSMUSG00000027322	7.22494	9.11093e-50	7.98192e-49
Ankrd23	78321	ankyrin repeat domain 23	ENSMUSG00000067653	7.22469	8.81747e-230	5.97713e-228
Mamstr	74490	MEF2 activating motif and SAP domain containing transcriptional regulator	ENSMUSG00000042918	7.21557	1.2861e-37	8.87272e-37
Chst10	98388	carbohydrate sulfotransferase 10	ENSMUSG00000026080	7.20903	5.48931e-10	1.68222e-09
Pkib	18768	protein kinase inhibitor beta_ cAMP dependent_ testis specific	ENSMUSG00000019876	7.20754	3.63353e-08	1.01207e-07
Fcer2a	14128	Fc receptor_ IgE_ low affinity II_ alpha polypeptide	ENSMUSG00000005540	7.20726	4.1503e-09	1.2171e-08
Ch25h	12642	cholesterol 25-hydroxylase	ENSMUSG00000050370	7.2068	3.0367e-07	8.0754e-07
Il7r	16197	interleukin 7 receptor	ENSMUSG00000003882	7.20502	2.58943e-09	7.67023e-09
Emilin2	246707	elastin microfibril interfacer 2	ENSMUSG00000024053	7.2042	1.0396e-174	4.52741e-173
Ccrl2	54199	chemokine (C-C motif) receptor-like 2	ENSMUSG00000043953	7.20286	4.27489e-68	5.1793e-67
Hoxd13	15433	homeobox D13	ENSMUSG00000001819	7.2027	4.67215e-09	1.36586e-08
Tc2n	74413	tandem C2 domains_ nuclear	ENSMUSG00000021187	7.20106	8.15424e-10	2.47736e-09
Gabra3	14396	gamma-aminobutyric acid (GABA) A receptor_ subunit alpha 3	ENSMUSG00000031343	7.19809	1.43311e-20	6.54854e-20
St8sia2	20450	ST8 alpha-N-acetyl-neuraminide alpha-2_8-sialyltransferase 2	ENSMUSG00000025789	7.1902	4.00274e-09	1.1744e-08
9130008F23Rik	71583	RIKEN cDNA 9130008F23 gene	ENSMUSG00000054951	7.18902	1.66765e-09	4.98314e-09
Ptprm	19274	protein tyrosine phosphatase_ receptor type_ M	ENSMUSG00000033278	7.18579	4.12858e-140	1.28855e-138
Bcl6b	12029	B cell CLL/lymphoma 6_ member B	ENSMUSG00000000317	7.17377	9.07575e-152	3.22954e-150
Ccser1	232035	coiled-coil serine rich 1	ENSMUSG00000039578	7.17329	2.45601e-10	7.62481e-10
Fam19a3	329731	family with sequence similarity 19_ member A3	ENSMUSG00000055865	7.17269	1.50651e-84	2.36697e-83
P2rx5	94045	purinergic receptor P2X_ ligand-gated ion channel_ 5	ENSMUSG00000005950	7.15823	2.06294e-92	3.58942e-91
Grid2	14804	glutamate receptor_ ionotropic_ delta 2	ENSMUSG00000071424	7.15669	1.25341e-09	3.76903e-09
Myh13	544791	myosin_ heavy polypeptide 13_ skeletal muscle	ENSMUSG00000060180	7.15642	2.34397e-72	3.07083e-71
St3gal6	54613	ST3 beta-galactoside alpha-2_3-sialyltransferase 6	ENSMUSG00000022747	7.1551	1.5035e-216	9.19344e-215
Myocd	214384	myocardin	ENSMUSG00000020542	7.15277	3.45057e-08	9.62088e-08
Perp	64058	PERP_ TP53 apoptosis effector	ENSMUSG00000019851	7.14821	1.57902e-17	6.53282e-17
Nlrp1b	637515	NLR family_ pyrin domain containing 1B	ENSMUSG00000070390	7.14703	7.88565e-09	2.27314e-08
Map3k15	270672	mitogen-activated protein kinase kinase kinase 15	ENSMUSG00000031303	7.13777	3.82288e-35	2.5009e-34
Cxcl13	55985	chemokine (C-X-C motif) ligand 13	ENSMUSG00000023078	7.1327	2.20441e-10	6.85577e-10
Kcnh7	170738	potassium voltage-gated channel_ subfamily H (eag-related)_ member 7	ENSMUSG00000059742	7.13263	1.18286e-09	3.56158e-09
Rgs5	19737	regulator of G-protein signaling 5	ENSMUSG00000026678	7.13133	0	0
Hcar2	80885	hydroxycarboxylic acid receptor 2	ENSMUSG00000045502	7.12833	7.01582e-07	1.82504e-06
Arsj	271970	arylsulfatase J	ENSMUSG00000046561	7.12752	3.65808e-12	1.2315e-11
Lrrc4	192198	leucine rich repeat containing 4	ENSMUSG00000049939	7.12317	3.66007e-09	1.07555e-08
Atp8b5	320571	ATPase_ class I_ type 8B_ member 5	ENSMUSG00000028457	7.11299	9.89792e-10	2.99255e-09
Hoxa13	15398	homeobox A13	ENSMUSG00000038203	7.11256	2.43146e-10	7.55014e-10
Slc6a7	240332	solute carrier family 6 (neurotransmitter transporter_ L-proline)_ member 7	ENSMUSG00000052026	7.11157	3.58302e-12	1.20677e-11
Scarf1	380713	scavenger receptor class F_ member 1	ENSMUSG00000038188	7.11081	5.49184e-188	2.6412e-186
Tmem200c	622645	transmembrane protein 200C	ENSMUSG00000095407	7.10774	1.9743e-08	5.57112e-08
Hic1	15248	hypermethylated in cancer 1	ENSMUSG00000043099	7.10753	2.80874e-119	6.72169e-118
I830077J02Rik	433638	RIKEN cDNA I830077J02 gene	ENSMUSG00000074342	7.10689	1.44137e-15	5.56454e-15
Hepacam2	101202	HEPACAM family member 2	ENSMUSG00000044156	7.1067	1.0852e-12	3.73948e-12
Tpm2	22004	tropomyosin 2_ beta	ENSMUSG00000028464	7.10529	0	0
Slc26a7	208890	solute carrier family 26_ member 7	ENSMUSG00000040569	7.1039	6.37891e-08	1.75699e-07
Pdgfc	54635	platelet-derived growth factor_ C polypeptide	ENSMUSG00000028019	7.10201	6.23397e-25	3.23713e-24
Sulf1	240725	sulfatase 1	ENSMUSG00000016918	7.09883	3.22854e-148	1.10806e-146
Ptgs2	19225	prostaglandin-endoperoxide synthase 2	ENSMUSG00000032487	7.09783	4.71938e-09	1.37899e-08
Pik3r5	320207	phosphoinositide-3-kinase_ regulatory subunit 5_ p101	ENSMUSG00000020901	7.09628	5.06698e-24	2.56145e-23
Sox13	20668	SRY (sex determining region Y)-box 13	ENSMUSG00000070643	7.09619	4.54116e-98	8.48268e-97
Slc16a8	57274	solute carrier family 16 (monocarboxylic acid transporters)_ member 8	ENSMUSG00000032988	7.09563	5.3826e-09	1.56728e-08
Gjc3	118446	gap junction protein_ gamma 3	ENSMUSG00000056966	7.09412	7.94967e-22	3.77417e-21
Gkn3	68888	gastrokine 3	ENSMUSG00000030048	7.09363	6.78445e-12	2.25912e-11
Cd180	17079	CD180 antigen	ENSMUSG00000021624	7.09271	1.06944e-14	4.00481e-14
Pthlh	19227	parathyroid hormone-like peptide	ENSMUSG00000048776	7.09109	8.55504e-25	4.42323e-24
Zfp711	245595	zinc finger protein 711	ENSMUSG00000025529	7.08903	2.50514e-09	7.42645e-09
Myh6	17888	myosin_ heavy polypeptide 6_ cardiac muscle_ alpha	ENSMUSG00000040752	7.08669	6.66055e-19	2.88053e-18
Slc44a5	242259	solute carrier family 44_ member 5	ENSMUSG00000028360	7.08347	6.91374e-09	1.99951e-08
Tspan5	56224	tetraspanin 5	ENSMUSG00000028152	7.07667	2.59884e-52	2.39884e-51
Mrgprx2	243978	MAS-related GPR_ member X2	ENSMUSG00000074109	7.07597	6.92773e-09	2.00317e-08
Cdnf	227526	cerebral dopamine neurotrophic factor	ENSMUSG00000039496	7.0758	8.98729e-245	6.95807e-243
Peg12	27412	paternally expressed 12	ENSMUSG00000070526	7.07395	2.24618e-08	6.32103e-08
Il18	16173	interleukin 18	ENSMUSG00000039217	7.07233	1.25519e-20	5.74694e-20
Clec4d	17474	C-type lectin domain family 4_ member d	ENSMUSG00000030144	7.07145	3.84852e-07	1.0163e-06
LOC100534287	100534287	dachsous 1 (Drosophila) pseudogene	ENSMUSG00000102692	7.07054	2.90722e-12	9.83806e-12
Klk10	69540	kallikrein related-peptidase 10	ENSMUSG00000030693	7.07029	4.42474e-09	1.29517e-08
Tecta	21683	tectorin alpha	ENSMUSG00000037705	7.06783	7.01278e-09	2.02679e-08
Atp6v0d2	242341	ATPase_ H+ transporting_ lysosomal V0 subunit D2	ENSMUSG00000028238	7.06752	1.83334e-07	4.93581e-07
Dhrs9	241452	dehydrogenase/reductase (SDR family) member 9	ENSMUSG00000027068	7.06735	5.04805e-09	1.47187e-08
Pitpnm3	327958	PITPNM family member 3	ENSMUSG00000040543	7.06428	3.16462e-80	4.69165e-79
Pced1b	239647	PC-esterase domain containing 1B	ENSMUSG00000044250	7.05404	3.02309e-30	1.78092e-29
Klk1b26	16618	kallikrein 1-related petidase b26	ENSMUSG00000053719	7.05111	1.81652e-08	5.13701e-08
Tgtp2	100039796	T cell specific GTPase 2	ENSMUSG00000078921	7.04839	2.41323e-09	7.15892e-09
Slfn2	20556	schlafen 2	ENSMUSG00000072620	7.04652	6.87701e-16	2.68363e-15
Aox3	71724	aldehyde oxidase 3	ENSMUSG00000064294	7.04609	2.53238e-09	7.50497e-09
Ltc4s	17001	leukotriene C4 synthase	ENSMUSG00000020377	7.04282	2.63156e-29	1.51687e-28
Rab38	72433	RAB38_ member RAS oncogene family	ENSMUSG00000030559	7.04031	8.32336e-09	2.39516e-08
A530099J19Rik	319293	RIKEN cDNA A530099J19 gene	ENSMUSG00000047462	7.03988	4.01374e-08	1.11599e-07
Pycard	66824	PYD and CARD domain containing	ENSMUSG00000030793	7.03652	1.09293e-07	2.97694e-07
Pydc4	623121	pyrin domain containing 4	ENSMUSG00000073491	7.03571	5.46775e-11	1.75008e-10
Cd300a	217303	CD300A antigen	ENSMUSG00000034652	7.03302	3.06459e-06	7.67351e-06
Heg1	77446	HEG homolog 1 (zebrafish)	ENSMUSG00000075254	7.02943	1.7035e-266	1.55138e-264
Nckap5	210356	NCK-associated protein 5	ENSMUSG00000049690	7.02791	2.15114e-10	6.6915e-10
Cttnbp2	30785	cortactin binding protein 2	ENSMUSG00000000416	7.02665	4.48216e-20	2.0101e-19
Nol4	319211	nucleolar protein 4	ENSMUSG00000041923	7.02547	2.64383e-08	7.4136e-08
Plxnb3	140571	plexin B3	ENSMUSG00000031385	7.02499	2.51762e-40	1.84117e-39
Dusp22	105352	dual specificity phosphatase 22	ENSMUSG00000069255	7.02136	0	0
Prrg4	228413	proline rich Gla (G-carboxyglutamic acid) 4 (transmembrane)	ENSMUSG00000027171	7.01727	9.68618e-09	2.77693e-08
Gm765	330390	predicted gene 765	ENSMUSG00000090667	7.01578	3.59036e-07	9.5022e-07
Cd27	21940	CD27 antigen	ENSMUSG00000030336	7.0141	4.55533e-06	1.12911e-05
Ly6d	17068	lymphocyte antigen 6 complex_ locus D	ENSMUSG00000034634	7.01407	2.28239e-08	6.41992e-08
Hs6st2	50786	heparan sulfate 6-O-sulfotransferase 2	ENSMUSG00000062184	7.0133	7.54768e-33	4.69177e-32
Lrp2bp	67620	Lrp2 binding protein	ENSMUSG00000031637	7.0113	1.8921e-61	2.06601e-60
Rilp	280408	Rab interacting lysosomal protein	ENSMUSG00000038195	7.01089	1.0762e-301	1.28981e-299
Lrrc18	67580	leucine rich repeat containing 18	ENSMUSG00000041673	7.00941	7.31301e-09	2.11193e-08
Myom3	242702	myomesin family_ member 3	ENSMUSG00000037139	7.006	2.90077e-20	1.30952e-19
Ugt1a7c	394432	UDP glucuronosyltransferase 1 family_ polypeptide A7C	ENSMUSG00000090124	7.00519	3.43546e-08	9.58232e-08
Htr2b	15559	5-hydroxytryptamine (serotonin) receptor 2B	ENSMUSG00000026228	7.00463	9.93566e-09	2.84682e-08
Lepr	16847	leptin receptor	ENSMUSG00000057722	6.99998	5.89926e-40	4.28805e-39
Cib2	56506	calcium and integrin binding family member 2	ENSMUSG00000037493	6.9991	5.17733e-90	8.72458e-89
Jsrp1	71912	junctional sarcoplasmic reticulum protein 1	ENSMUSG00000020216	6.9976	0	0
Scrg1	20284	scrapie responsive gene 1	ENSMUSG00000031610	6.99598	0.00502035	0.00977322
Col10a1	12813	collagen_ type X_ alpha 1	ENSMUSG00000039462	6.9903	0.00142412	0.00292558
Iffo2	212632	intermediate filament family orphan 2	ENSMUSG00000041025	6.98805	2.59817e-57	2.64604e-56
Cyp4f39	320997	cytochrome P450_ family 4_ subfamily f_ polypeptide 39	ENSMUSG00000061126	6.98539	2.85986e-37	1.95812e-36
Il1b	16176	interleukin 1 beta	ENSMUSG00000027398	6.98207	6.10691e-08	1.68454e-07
Dnah7b	227058	dynein_ axonemal_ heavy chain 7B	ENSMUSG00000041144	6.98008	1.56223e-08	4.43043e-08
Grb10	14783	growth factor receptor bound protein 10	ENSMUSG00000020176	6.97929	6.64062e-129	1.81704e-127
Slc15a3	65221	solute carrier family 15_ member 3	ENSMUSG00000024737	6.97461	5.56257e-20	2.48755e-19
Atp1a4	27222	ATPase_ Na+/K+ transporting_ alpha 4 polypeptide	ENSMUSG00000007107	6.97294	3.19234e-12	1.0781e-11
Kcne3	57442	potassium voltage-gated channel_ Isk-related subfamily_ gene 3	ENSMUSG00000035165	6.97119	7.11639e-10	2.16909e-09
Wdr86	269633	WD repeat domain 86	ENSMUSG00000055235	6.96712	1.44945e-07	3.92342e-07
Dsc2	13506	desmocollin 2	ENSMUSG00000024331	6.96675	2.032e-08	5.72961e-08
Vstm2b	58188	V-set and transmembrane domain containing 2B	ENSMUSG00000039257	6.96292	1.35408e-08	3.85325e-08
Tlcd2	380712	TLC domain containing 2	ENSMUSG00000038217	6.96062	1.56195e-30	9.25434e-30
Ms4a1	12482	membrane-spanning 4-domains_ subfamily A_ member 1	ENSMUSG00000024673	6.95993	6.42428e-09	1.86137e-08
Atp8a2	50769	ATPase_ aminophospholipid transporter-like_ class I_ type 8A_ member 2	ENSMUSG00000021983	6.9583	7.45703e-49	6.43698e-48
Tnfrsf8	21941	tumor necrosis factor receptor superfamily_ member 8	ENSMUSG00000028602	6.95742	1.22543e-08	3.49348e-08
Tmem100	67888	transmembrane protein 100	ENSMUSG00000069763	6.9569	1.11322e-28	6.31231e-28
1700019D03Rik	67080	RIKEN cDNA 1700019D03 gene	ENSMUSG00000043629	6.95688	5.25912e-07	1.37812e-06
Clec4a1	269799	C-type lectin domain family 4_ member a1	ENSMUSG00000049037	6.95392	2.52789e-32	1.55621e-31
Igsf11	207683	immunoglobulin superfamily_ member 11	ENSMUSG00000022790	6.95183	3.52487e-07	9.33547e-07
Ros1	19886	Ros1 proto-oncogene	ENSMUSG00000019893	6.94846	4.00217e-07	1.05576e-06
Lrrtm3	216028	leucine rich repeat transmembrane neuronal 3	ENSMUSG00000042846	6.93957	1.84165e-06	4.67425e-06
Sntg2	268534	syntrophin_ gamma 2	ENSMUSG00000020672	6.93303	1.59829e-09	4.78162e-09
Blk	12143	B lymphoid kinase	ENSMUSG00000014453	6.92883	2.41387e-08	6.78339e-08
Pla2g4a	18783	phospholipase A2_ group IVA (cytosolic_ calcium-dependent)	ENSMUSG00000056220	6.92843	3.90826e-25	2.04041e-24
Gm4951	240327	predicted gene 4951	ENSMUSG00000073555	6.92828	1.5999e-11	5.2464e-11
Kcnma1	16531	potassium large conductance calcium-activated channel_ subfamily M_ alpha member 1	ENSMUSG00000063142	6.92346	1.0184e-168	4.21455e-167
C1ql3	227580	C1q-like 3	ENSMUSG00000049630	6.91821	4.10312e-08	1.14053e-07
Tfec	21426	transcription factor EC	ENSMUSG00000029553	6.91606	2.19417e-08	6.17815e-08
Ndnf	68169	neuron-derived neurotrophic factor	ENSMUSG00000049001	6.91524	1.40999e-10	4.42276e-10
Serpinb1a	66222	serine (or cysteine) peptidase inhibitor_ clade B_ member 1a	ENSMUSG00000044734	6.90862	2.39685e-47	2.00375e-46
Cuzd1	16433	CUB and zona pellucida-like domains 1	ENSMUSG00000040205	6.90719	4.10117e-26	2.20056e-25
Erbb4	13869	v-erb-a erythroblastic leukemia viral oncogene homolog 4 (avian)	ENSMUSG00000062209	6.90692	3.0193e-08	8.44121e-08
Sox10	20665	SRY (sex determining region Y)-box 10	ENSMUSG00000033006	6.9051	1.21064e-17	5.0261e-17
Col25a1	77018	collagen_ type XXV_ alpha 1	ENSMUSG00000058897	6.90259	1.17704e-07	3.20075e-07
Il18r1	16182	interleukin 18 receptor 1	ENSMUSG00000026070	6.90214	8.97203e-10	2.71975e-09
Fbxo32	67731	F-box protein 32	ENSMUSG00000022358	6.89432	0	0
Tfpi2	21789	tissue factor pathway inhibitor 2	ENSMUSG00000029664	6.89307	8.90254e-10	2.69923e-09
Galnt10	171212	UDP-N-acetyl-alpha-D-galactosamine:polypeptide N-acetylgalactosaminyltransferase 10	ENSMUSG00000020520	6.88862	6.91614e-176	3.01632e-174
3110079O15Rik	73234	RIKEN cDNA 3110079O15 gene	ENSMUSG00000026258	6.88552	0.00158915	0.00325055
Gm16503	100038537	predicted gene 16503	ENSMUSG00000078160	6.87976	1.04841e-08	3.00082e-08
Vnn1	22361	vanin 1	ENSMUSG00000037440	6.87218	3.89076e-07	1.02709e-06
Ccdc166	223648	coiled-coil domain containing 166	ENSMUSG00000098176	6.87017	5.05175e-11	1.61952e-10
St5	76954	suppression of tumorigenicity 5	ENSMUSG00000031024	6.86695	5.52874e-133	1.57914e-131
Arhgap30	226652	Rho GTPase activating protein 30	ENSMUSG00000048865	6.86676	1.48016e-55	1.44977e-54
Ckb	12709	creatine kinase_ brain	ENSMUSG00000001270	6.86675	1.7879e-21	8.39379e-21
Car1	12346	carbonic anhydrase 1	ENSMUSG00000027556	6.86593	5.74032e-07	1.50054e-06
Coro6	216961	coronin 6	ENSMUSG00000020836	6.86561	3.06237e-185	1.44724e-183
Lmod1	93689	leiomodin 1 (smooth muscle)	ENSMUSG00000048096	6.85993	2.41309e-54	2.31586e-53
Epas1	13819	endothelial PAS domain protein 1	ENSMUSG00000024140	6.85583	0	0
Tmem150b	330460	transmembrane protein 150B	ENSMUSG00000046456	6.85069	6.19847e-08	1.70901e-07
Tnip3	414084	TNFAIP3 interacting protein 3	ENSMUSG00000044162	6.84585	2.36326e-08	6.64428e-08
Synm	233335	synemin_ intermediate filament protein	ENSMUSG00000030554	6.84385	1.2052e-140	3.78118e-139
Il21r	60504	interleukin 21 receptor	ENSMUSG00000030745	6.84082	4.22535e-08	1.17385e-07
Cyp3a13	13113	cytochrome P450_ family 3_ subfamily a_ polypeptide 13	ENSMUSG00000029727	6.83987	8.05938e-06	1.96737e-05
Ppp4r4	74521	protein phosphatase 4_ regulatory subunit 4	ENSMUSG00000021209	6.82695	5.5472e-09	1.61302e-08
Schip1	30953	schwannomin interacting protein 1	ENSMUSG00000027777	6.82658	3.51551e-75	4.84284e-74
1190003K10Rik	68880	RIKEN cDNA 1190003K10 gene	ENSMUSG00000096537	6.82578	4.0321e-09	1.18267e-08
Gapt	238875	Grb2-binding adaptor_ transmembrane	ENSMUSG00000046006	6.82379	1.68004e-08	4.76049e-08
Adamts8	30806	a disintegrin-like and metallopeptidase (reprolysin type) with thrombospondin type 1 motif_ 8	ENSMUSG00000031994	6.82324	6.60682e-14	2.39479e-13
Serpinh1	12406	serine (or cysteine) peptidase inhibitor_ clade H_ member 1	ENSMUSG00000070436	6.81981	1.14897e-142	3.72569e-141
Fam81a	76886	family with sequence similarity 81_ member A	ENSMUSG00000032224	6.81832	5.91402e-11	1.89029e-10
Gpr165	76206	G protein-coupled receptor 165	ENSMUSG00000031210	6.81376	1.69513e-07	4.57068e-07
Tmem40	94346	transmembrane protein 40	ENSMUSG00000059900	6.8111	7.1639e-09	2.06986e-08
Ccm2l	228788	cerebral cavernous malformation 2-like	ENSMUSG00000027474	6.80935	1.17675e-220	7.4857e-219
Cd226	225825	CD226 antigen	ENSMUSG00000034028	6.807	2.59736e-08	7.28603e-08
S100b	20203	S100 protein_ beta polypeptide_ neural	ENSMUSG00000033208	6.80472	5.34116e-35	3.48425e-34
Gpc2	71951	glypican 2 (cerebroglycan)	ENSMUSG00000029510	6.78164	2.96295e-08	8.28596e-08
Cpne8	66871	copine VIII	ENSMUSG00000052560	6.77793	1.59102e-55	1.55734e-54
Samsn1	67742	SAM domain_ SH3 domain and nuclear localization signals_ 1	ENSMUSG00000022876	6.77753	7.68172e-08	2.1073e-07
Adam22	11496	a disintegrin and metallopeptidase domain 22	ENSMUSG00000040537	6.77279	5.07223e-57	5.12733e-56
Dclk3	245038	doublecortin-like kinase 3	ENSMUSG00000032500	6.77234	8.90528e-17	3.6013e-16
Sycp2	320558	synaptonemal complex protein 2	ENSMUSG00000060445	6.77155	2.69068e-08	7.54288e-08
Cyp4b1	13120	cytochrome P450_ family 4_ subfamily b_ polypeptide 1	ENSMUSG00000028713	6.76762	1.4495e-62	1.61509e-61
Tusc5	237858	tumor suppressor candidate 5	ENSMUSG00000046275	6.76744	5.22945e-37	3.55859e-36
Hspb6	243912	heat shock protein_ alpha-crystallin-related_ B6	ENSMUSG00000036854	6.76724	8.10578e-277	7.9628e-275
Dach2	93837	dachshund 2 (Drosophila)	ENSMUSG00000025592	6.76524	8.32761e-51	7.44145e-50
Grip2	243547	glutamate receptor interacting protein 2	ENSMUSG00000030098	6.75814	3.35815e-181	1.5432e-179
Zdbf2	73884	zinc finger_ DBF-type containing 2	ENSMUSG00000027520	6.75749	7.66309e-22	3.641e-21
Adrb1	11554	adrenergic receptor_ beta 1	ENSMUSG00000035283	6.7568	1.30583e-07	3.54204e-07
Eif4e3	66892	eukaryotic translation initiation factor 4E member 3	ENSMUSG00000093661	6.7556	1.69187e-150	5.92194e-149
Cd300lh	382551	CD300 antigen like family member H	ENSMUSG00000069607	6.75503	1.32039e-08	3.75953e-08
BC035044	232406	cDNA sequence BC035044	ENSMUSG00000090164	6.75357	1.05595e-07	2.87779e-07
Gm8281	666772	predicted pseudogene 8281	ENSMUSG00000095681	6.75309	4.66392e-08	1.29293e-07
Npepl1	228961	aminopeptidase-like 1	ENSMUSG00000039263	6.75162	0	0
Tgm7	640543	transglutaminase 7	ENSMUSG00000079103	6.74732	1.99387e-07	5.35836e-07
Ly6g6e	70274	lymphocyte antigen 6 complex_ locus G6E	ENSMUSG00000013766	6.74635	2.14943e-10	6.68685e-10
9930111J21Rik1	667214	RIKEN cDNA 9930111J21 gene 1	ENSMUSG00000069893	6.73569	2.1054e-07	5.64997e-07
Tmem35	67564	transmembrane protein 35	ENSMUSG00000033578	6.73498	1.02816e-07	2.80512e-07
Spic	20728	Spi-C transcription factor (Spi-1/PU.1 related)	ENSMUSG00000004359	6.73352	4.00793e-08	1.11448e-07
Vwa5a	67776	von Willebrand factor A domain containing 5A	ENSMUSG00000023186	6.73231	4.43241e-301	5.24916e-299
Msln	56047	mesothelin	ENSMUSG00000063011	6.73197	4.97065e-08	1.37555e-07
Klhl40	72330	kelch-like 40	ENSMUSG00000074001	6.73174	0	0
Adgrg2	237175	adhesion G protein-coupled receptor G2	ENSMUSG00000031298	6.72717	7.81391e-07	2.02719e-06
Wdr66	269701	WD repeat domain 66	ENSMUSG00000029442	6.72207	1.18598e-61	1.29972e-60
Ccdc67	234964	coiled-coil domain containing 67	ENSMUSG00000039977	6.71973	8.01029e-08	2.19563e-07
Fgf10	14165	fibroblast growth factor 10	ENSMUSG00000021732	6.71362	5.47598e-07	1.43369e-06
C1rb	667277	complement component 1_ r subcomponent B	ENSMUSG00000098470	6.71343	1.39022e-07	3.76549e-07
Ly9	17085	lymphocyte antigen 9	ENSMUSG00000004707	6.71143	3.01159e-08	8.42043e-08
Tinag	26944	tubulointerstitial nephritis antigen	ENSMUSG00000032357	6.70945	8.30999e-08	2.27632e-07
Ear2	13587	eosinophil-associated_ ribonuclease A family_ member 2	ENSMUSG00000072596	6.70891	6.0022e-14	2.17959e-13
Car5b	56078	carbonic anhydrase 5b_ mitochondrial	ENSMUSG00000031373	6.70796	4.83567e-36	3.21398e-35
Csf3r	12986	colony stimulating factor 3 receptor (granulocyte)	ENSMUSG00000028859	6.70698	2.12548e-14	7.85732e-14
Gm3854	100416477	zinc finger protein 72 pseudogene	ENSMUSG00000109398	6.70688	6.84922e-10	2.08871e-09
Slc22a3	20519	solute carrier family 22 (organic cation transporter)_ member 3	ENSMUSG00000023828	6.70562	6.42523e-13	2.2341e-12
Krt7	110310	keratin 7	ENSMUSG00000023039	6.70301	7.89897e-08	2.16571e-07
Selplg	20345	selectin_ platelet (p-selectin) ligand	ENSMUSG00000048163	6.70257	2.07504e-62	2.3061e-61
Angptl7	654812	angiopoietin-like 7	ENSMUSG00000028989	6.70177	9.91882e-23	4.84888e-22
Slurp1	57277	secreted Ly6/Plaur domain containing 1	ENSMUSG00000022596	6.69838	0.00140382	0.00288645
Nrep	27528	neuronal regeneration related protein	ENSMUSG00000042834	6.69727	1.06506e-133	3.08025e-132
Cyp1a1	13076	cytochrome P450_ family 1_ subfamily a_ polypeptide 1	ENSMUSG00000032315	6.69624	4.7705e-08	1.32187e-07
Hist1h3d	319149	histone cluster 1_ H3d	ENSMUSG00000099583	6.69607	6.82036e-42	5.12802e-41
Pde4dip	83679	phosphodiesterase 4D interacting protein (myomegalin)	ENSMUSG00000038170	6.69579	0	0
Tppp2	219038	tubulin polymerization-promoting protein family member 2	ENSMUSG00000008813	6.69418	4.5965e-11	1.47721e-10
Sidt1	320007	SID1 transmembrane family_ member 1	ENSMUSG00000022696	6.68291	6.46244e-09	1.87187e-08
Ptp4a3	19245	protein tyrosine phosphatase 4a3	ENSMUSG00000059895	6.68014	0	0
Prr16	71373	proline rich 16	ENSMUSG00000073565	6.67929	4.0943e-07	1.0794e-06
Clmp	71566	CXADR-like membrane protein	ENSMUSG00000032024	6.67869	9.39008e-136	2.7856e-134
Glmp	56700	glycosylated lysosomal membrane protein	ENSMUSG00000001418	6.67558	9.53663e-170	3.97962e-168
Rmdn2	381110	regulator of microtubule dynamics 2	ENSMUSG00000036368	6.67514	4.42775e-138	1.35096e-136
Nkain2	432450	Na+/K+ transporting ATPase interacting 2	ENSMUSG00000069670	6.67372	4.8943e-09	1.42857e-08
Adrb3	11556	adrenergic receptor_ beta 3	ENSMUSG00000031489	6.67234	5.03201e-20	2.25298e-19
Gprin3	243385	GPRIN family member 3	ENSMUSG00000045441	6.6604	3.04687e-07	8.10173e-07
Gpr27	14761	G protein-coupled receptor 27	ENSMUSG00000072875	6.65727	4.43805e-14	1.61905e-13
Gli1	14632	GLI-Kruppel family member GLI1	ENSMUSG00000025407	6.65674	4.96543e-38	3.4647e-37
Smpdl3a	57319	sphingomyelin phosphodiesterase_ acid-like 3A	ENSMUSG00000019872	6.64701	8.25755e-285	8.71171e-283
Lpar3	65086	lysophosphatidic acid receptor 3	ENSMUSG00000036832	6.64372	4.57127e-07	1.20239e-06
Ank1	11733	ankyrin 1_ erythroid	ENSMUSG00000031543	6.64065	3.16665e-199	1.68824e-197
Pnpo	103711	pyridoxine 5'-phosphate oxidase	ENSMUSG00000018659	6.63943	2.54985e-169	1.06109e-167
Zim1	22776	zinc finger_ imprinted 1	ENSMUSG00000002266	6.63736	1.24871e-81	1.89246e-80
Gm7694	665574	predicted gene 7694	ENSMUSG00000102752	6.637	5.35078e-18	2.24601e-17
Dnah3	381917	dynein_ axonemal_ heavy chain 3	ENSMUSG00000052273	6.63408	1.71359e-07	4.6188e-07
Pdlim3	53318	PDZ and LIM domain 3	ENSMUSG00000031636	6.63051	6.40648e-199	3.40338e-197
Inhba	16323	inhibin beta-A	ENSMUSG00000041324	6.63018	6.43051e-05	0.00014772
Gm694	277744	predicted gene 694	ENSMUSG00000070637	6.62781	2.08847e-07	5.60556e-07
Spock3	72902	sparc/osteonectin_ cwcv and kazal-like domains proteoglycan 3	ENSMUSG00000054162	6.62651	6.71127e-08	1.84649e-07
Aass	30956	aminoadipate-semialdehyde synthase	ENSMUSG00000029695	6.6226	9.25962e-08	2.53136e-07
Cilp2	68709	cartilage intermediate layer protein 2	ENSMUSG00000044006	6.61497	9.55209e-24	4.79557e-23
Krt79	223917	keratin 79	ENSMUSG00000061397	6.61412	2.8906e-07	7.6937e-07
Gzma	14938	granzyme A	ENSMUSG00000023132	6.61171	2.94633e-07	7.84065e-07
Klk11	56538	kallikrein related-peptidase 11	ENSMUSG00000067616	6.61042	1.35657e-07	3.67633e-07
Dram1	71712	DNA-damage regulated autophagy modulator 1	ENSMUSG00000020057	6.60975	1.37985e-51	1.25244e-50
Fas	14102	Fas (TNF receptor superfamily member 6)	ENSMUSG00000024778	6.60646	2.27611e-50	2.01825e-49
Ttc30a1	78802	tetratricopeptide repeat domain 30A1	ENSMUSG00000075271	6.60586	1.55855e-22	7.55499e-22
Rapsn	19400	receptor-associated protein of the synapse	ENSMUSG00000002104	6.60387	3.18862e-122	8.08954e-121
Gm3164	100504488	predicted gene 3164	ENSMUSG00000091418	6.59967	1.39794e-07	3.7857e-07
Col15a1	12819	collagen_ type XV_ alpha 1	ENSMUSG00000028339	6.59895	1.81437e-219	1.13255e-217
Cemip	80982	cell migration inducing protein_ hyaluronan binding	ENSMUSG00000052353	6.59108	0.000115233	0.000259869
Gcnt1	14537	glucosaminyl (N-acetyl) transferase 1_ core 2	ENSMUSG00000038843	6.58916	5.57515e-18	2.33789e-17
Itgax	16411	integrin alpha X	ENSMUSG00000030789	6.58847	7.23852e-16	2.82103e-15
Tnfaip8l2	69769	tumor necrosis factor_ alpha-induced protein 8-like 2	ENSMUSG00000013707	6.58796	4.04407e-24	2.04988e-23
Kbtbd12	74589	kelch repeat and BTB (POZ) domain containing 12	ENSMUSG00000033182	6.58659	7.32019e-208	4.18564e-206
Hspb2	69253	heat shock protein 2	ENSMUSG00000038086	6.58386	0	0
Acsm3	20216	acyl-CoA synthetase medium-chain family member 3	ENSMUSG00000030935	6.58314	9.71993e-12	3.21622e-11
Adra2c	11553	adrenergic receptor_ alpha 2c	ENSMUSG00000045318	6.57881	2.01248e-08	5.6767e-08
Tenm2	23964	teneurin transmembrane protein 2	ENSMUSG00000049336	6.56597	6.76334e-18	2.83021e-17
Cbr2	12409	carbonyl reductase 2	ENSMUSG00000025150	6.55748	4.54774e-127	1.21552e-125
Trim12a	76681	tripartite motif-containing 12A	ENSMUSG00000066258	6.55172	2.04939e-113	4.59266e-112
Cfap52	71860	cilia and flagella associated protein 52	ENSMUSG00000020904	6.54261	3.11933e-14	1.14452e-13
Mkrn2os	70291	makorin_ ring finger protein 2_ opposite strand	ENSMUSG00000068011	6.54057	7.14887e-07	1.859e-06
Fcer1a	14125	Fc receptor_ IgE_ high affinity I_ alpha polypeptide	ENSMUSG00000005339	6.52934	3.24115e-07	8.60839e-07
Apln	30878	apelin	ENSMUSG00000037010	6.51945	1.29424e-53	1.22174e-52
Zyg11a	230590	zyg-11 family member A_ cell cycle regulator	ENSMUSG00000034645	6.5172	2.18457e-23	1.08583e-22
Pira11	18724	paired-Ig-like receptor A11	ENSMUSG00000074417	6.51643	5.39577e-07	1.41306e-06
Kcns3	238076	potassium voltage-gated channel_ delayed-rectifier_ subfamily S_ member 3	ENSMUSG00000043673	6.51575	1.62696e-09	4.86398e-09
Tubb4a	22153	tubulin_ beta 4A class IVA	ENSMUSG00000062591	6.51537	2.57514e-52	2.37917e-51
Ccl7	20306	chemokine (C-C motif) ligand 7	ENSMUSG00000035373	6.51011	1.814e-06	4.60718e-06
Nt5c1a	230718	5'-nucleotidase_ cytosolic IA	ENSMUSG00000054958	6.50976	2.75269e-12	9.3267e-12
Tgfa	21802	transforming growth factor alpha	ENSMUSG00000029999	6.50821	3.81867e-10	1.17638e-09
Ano1	101772	anoctamin 1_ calcium activated chloride channel	ENSMUSG00000031075	6.50764	7.05639e-97	1.30347e-95
Vamp5	53620	vesicle-associated membrane protein 5	ENSMUSG00000073002	6.50399	6.96653e-68	8.4098e-67
Aif1	11629	allograft inflammatory factor 1	ENSMUSG00000024397	6.50272	5.22609e-19	2.26704e-18
Dll4	54485	delta-like 4 (Drosophila)	ENSMUSG00000027314	6.50028	1.51502e-99	2.87844e-98
Tifab	212937	TRAF-interacting protein with forkhead-associated domain_ family member B	ENSMUSG00000049625	6.49916	1.48771e-20	6.79183e-20
Hoxb9	15417	homeobox B9	ENSMUSG00000020875	6.49497	1.85412e-08	5.23939e-08
Rgs6	50779	regulator of G-protein signaling 6	ENSMUSG00000021219	6.49433	2.74008e-16	1.08768e-15
Kdr	16542	kinase insert domain protein receptor	ENSMUSG00000062960	6.4932	1.18579e-188	5.76765e-187
Trim30b	244183	tripartite motif-containing 30B	ENSMUSG00000052749	6.49177	1.2448e-06	3.19266e-06
Fam84a	105005	family with sequence similarity 84_ member A	ENSMUSG00000020607	6.48766	1.03738e-06	2.67257e-06
Prlr	19116	prolactin receptor	ENSMUSG00000005268	6.48661	3.35887e-07	8.9137e-07
Dcaf12l1	245404	DDB1 and CUL4 associated factor 12-like 1	ENSMUSG00000045284	6.48661	3.35887e-07	8.9137e-07
Prss34	328780	protease_ serine 34	ENSMUSG00000056399	6.48517	4.3599e-07	1.1475e-06
Cd163l1	244233	CD163 molecule-like 1	ENSMUSG00000025461	6.48301	1.85895e-05	4.43278e-05
Rgs17	56533	regulator of G-protein signaling 17	ENSMUSG00000019775	6.48172	1.22459e-06	3.14218e-06
Slitrk3	386750	SLIT and NTRK-like family_ member 3	ENSMUSG00000048304	6.47582	5.59419e-06	1.37965e-05
Wif1	24117	Wnt inhibitory factor 1	ENSMUSG00000020218	6.4756	2.27746e-35	1.49512e-34
Scara5	71145	scavenger receptor class A_ member 5 (putative)	ENSMUSG00000022032	6.47394	3.11785e-244	2.38918e-242
Rhoh	74734	ras homolog gene family_ member H	ENSMUSG00000029204	6.45582	2.50545e-13	8.86494e-13
Fxyd2	11936	FXYD domain-containing ion transport regulator 2	ENSMUSG00000059412	6.45352	5.78511e-38	4.02259e-37
Lats2	50523	large tumor suppressor 2	ENSMUSG00000021959	6.45284	1.69805e-119	4.08979e-118
Klri1	503550	killer cell lectin-like receptor family I member 1	ENSMUSG00000067610	6.45236	7.99091e-07	2.07078e-06
Gm572	230909	predicted gene 572	ENSMUSG00000070577	6.44838	4.96421e-96	9.04731e-95
Dnah6	330355	dynein_ axonemal_ heavy chain 6	ENSMUSG00000052861	6.44656	4.34958e-06	1.07927e-05
Epha2	13836	Eph receptor A2	ENSMUSG00000006445	6.44639	1.92252e-49	1.67401e-48
Ccng1	12450	cyclin G1	ENSMUSG00000020326	6.44445	1.52928e-203	8.39202e-202
1700030F18Rik	72277	RIKEN cDNA 1700030F18 gene	ENSMUSG00000045350	6.44201	5.24463e-07	1.37456e-06
Tlr9	81897	toll-like receptor 9	ENSMUSG00000045322	6.44192	2.68229e-14	9.86824e-14
Htatip2	53415	HIV-1 tat interactive protein 2_ homolog (human)	ENSMUSG00000039745	6.44076	3.37432e-76	4.71115e-75
Ndrg2	29811	N-myc downstream regulated gene 2	ENSMUSG00000004558	6.43688	0	0
Pkhd1l1	192190	polycystic kidney and hepatic disease 1-like 1	ENSMUSG00000038725	6.43537	1.98855e-16	7.93355e-16
Ntm	235106	neurotrimin	ENSMUSG00000059974	6.43074	5.7172e-08	1.57879e-07
Shisa6	380702	shisa family member 6	ENSMUSG00000053930	6.43039	2.60701e-06	6.55516e-06
Kcnq1	16535	potassium voltage-gated channel_ subfamily Q_ member 1	ENSMUSG00000009545	6.42674	4.34696e-13	1.52332e-12
Krt4	16682	keratin 4	ENSMUSG00000059668	6.42413	1.09217e-06	2.80914e-06
Sema6c	20360	sema domain_ transmembrane domain (TM)_ and cytoplasmic domain_ (semaphorin) 6C	ENSMUSG00000038777	6.42024	2.74523e-286	2.94812e-284
Lonrf2	381338	LON peptidase N-terminal domain and ring finger 2	ENSMUSG00000048814	6.41978	1.02663e-22	5.01533e-22
Tbxas1	21391	thromboxane A synthase 1_ platelet	ENSMUSG00000029925	6.41926	1.28278e-10	4.03343e-10
Pkia	18767	protein kinase inhibitor_ alpha	ENSMUSG00000027499	6.41732	0	0
Prr29	75573	proline rich 29	ENSMUSG00000009210	6.41728	2.38014e-10	7.39385e-10
Stk32b	64293	serine/threonine kinase 32B	ENSMUSG00000029123	6.41118	1.48442e-07	4.01626e-07
Lancl3	236285	LanC lantibiotic synthetase component C-like 3 (bacterial)	ENSMUSG00000047344	6.39356	1.0529e-06	2.71162e-06
Cpn1	93721	carboxypeptidase N_ polypeptide 1	ENSMUSG00000025196	6.38711	5.93658e-06	1.46096e-05
Cd244	18106	CD244 natural killer cell receptor 2B4	ENSMUSG00000004709	6.38131	5.92254e-07	1.54668e-06
Ociad2	433904	OCIA domain containing 2	ENSMUSG00000029153	6.38034	2.03463e-65	2.36744e-64
Plcg2	234779	phospholipase C_ gamma 2	ENSMUSG00000034330	6.37866	2.62894e-46	2.15097e-45
Kctd19	279499	potassium channel tetramerisation domain containing 19	ENSMUSG00000051648	6.37683	1.09787e-06	2.82355e-06
Mrgprb2	243979	MAS-related GPR_ member B2	ENSMUSG00000050425	6.37357	6.2433e-07	1.62846e-06
Best1	24115	bestrophin 1	ENSMUSG00000037418	6.37128	2.96973e-14	1.0911e-13
Gm4461	100043474	predicted gene 4461	ENSMUSG00000096169	6.37016	5.29598e-06	1.30782e-05
Otof	83762	otoferlin	ENSMUSG00000062372	6.36925	8.2493e-07	2.13682e-06
Prr32	68800	proline rich 32	ENSMUSG00000037086	6.36685	2.20101e-06	5.56231e-06
Gdnf	14573	glial cell line derived neurotrophic factor	ENSMUSG00000022144	6.36404	3.41602e-09	1.00511e-08
Cd300lf	246746	CD300 antigen like family member F	ENSMUSG00000047798	6.35573	3.56036e-05	8.33401e-05
Fam20a	208659	family with sequence similarity 20_ member A	ENSMUSG00000020614	6.3556	9.33761e-50	8.17812e-49
Zap70	22637	zeta-chain (TCR) associated protein kinase	ENSMUSG00000026117	6.35427	6.09665e-12	2.03303e-11
Sec31b	240667	Sec31 homolog B (S. cerevisiae)	ENSMUSG00000051984	6.35186	8.47143e-181	3.86333e-179
Tpsab1	100503895	tryptase alpha/beta 1	ENSMUSG00000024173	6.34917	1.14493e-06	2.94181e-06
Grik2	14806	glutamate receptor_ ionotropic_ kainate 2 (beta 2)	ENSMUSG00000056073	6.3464	3.03626e-06	7.60639e-06
Tmem204	407831	transmembrane protein 204	ENSMUSG00000024168	6.34624	1.92618e-233	1.36114e-231
Fam84b	399603	family with sequence similarity 84_ member B	ENSMUSG00000072568	6.34451	2.25567e-88	3.71751e-87
Agl	77559	amylo-1_6-glucosidase_ 4-alpha-glucanotransferase	ENSMUSG00000033400	6.33595	1.51367e-207	8.62219e-206
Crip3	114570	cysteine-rich protein 3	ENSMUSG00000023968	6.33333	1.88991e-19	8.31382e-19
Cd4	12504	CD4 antigen	ENSMUSG00000023274	6.32868	2.66032e-06	6.68639e-06
Mss51	74843	MSS51 mitochondrial translational activator	ENSMUSG00000021815	6.32696	1.58203e-172	6.77152e-171
Mmp27	234911	matrix metallopeptidase 27	ENSMUSG00000070323	6.32577	4.09361e-07	1.07931e-06
Fndc3c1	333564	fibronectin type III domain containing 3C1	ENSMUSG00000033737	6.32558	9.23333e-08	2.5244e-07
Fam78a	241303	family with sequence similarity 78_ member A	ENSMUSG00000050592	6.32281	1.53253e-88	2.5313e-87
Tlr7	170743	toll-like receptor 7	ENSMUSG00000044583	6.32015	5.50138e-26	2.93976e-25
Cyp26a1	13082	cytochrome P450_ family 26_ subfamily a_ polypeptide 1	ENSMUSG00000024987	6.31295	4.94358e-07	1.29804e-06
Alox15	11687	arachidonate 15-lipoxygenase	ENSMUSG00000018924	6.30459	2.90608e-12	9.83532e-12
Ikzf3	22780	IKAROS family zinc finger 3	ENSMUSG00000018168	6.30434	2.45473e-06	6.18316e-06
Wfdc21	66107	WAP four-disulfide core domain 21	ENSMUSG00000051748	6.30335	4.10991e-05	9.58446e-05
Car13	71934	carbonic anhydrase 13	ENSMUSG00000027555	6.30127	4.44678e-20	1.99453e-19
Prkg1	19091	protein kinase_ cGMP-dependent_ type I	ENSMUSG00000052920	6.29536	1.48153e-90	2.52356e-89
Hapln3	67666	hyaluronan and proteoglycan link protein 3	ENSMUSG00000030606	6.29383	1.17014e-14	4.37591e-14
Gm42791		predicted gene 42791	ENSMUSG00000106892	6.29016	1.37303e-06	3.51253e-06
Gm10309	100038711	predicted gene 10309	ENSMUSG00000071036	6.28873	5.1915e-06	1.28234e-05
Podn	242608	podocan	ENSMUSG00000028600	6.2879	7.20211e-230	4.89319e-228
S1pr3	13610	sphingosine-1-phosphate receptor 3	ENSMUSG00000067586	6.28775	2.5643e-73	3.4193e-72
Agbl2	271813	ATP/GTP binding protein-like 2	ENSMUSG00000040812	6.28418	1.00818e-15	3.90877e-15
9230104L09Rik	77705	RIKEN cDNA 9230104L09 gene	ENSMUSG00000027446	6.28322	5.7595e-09	1.67329e-08
Il2rb	16185	interleukin 2 receptor_ beta chain	ENSMUSG00000068227	6.28193	1.87145e-12	6.39e-12
Mal	17153	myelin and lymphocyte protein_ T cell differentiation protein	ENSMUSG00000027375	6.2811	1.20674e-25	6.39934e-25
Edil3	13612	EGF-like repeats and discoidin I-like domains 3	ENSMUSG00000034488	6.28098	2.70971e-14	9.96541e-14
Xcr1	23832	chemokine (C motif) receptor 1	ENSMUSG00000060509	6.27224	2.11507e-07	5.6749e-07
Glt8d2	74782	glycosyltransferase 8 domain containing 2	ENSMUSG00000020251	6.27213	1.13455e-51	1.03135e-50
Tex38	75173	testis expressed 38	ENSMUSG00000044556	6.26923	5.6855e-30	3.33038e-29
Amica1	270152	adhesion molecule_ interacts with CXADR antigen 1	ENSMUSG00000048534	6.26534	1.50126e-06	3.83271e-06
Ccl22	20299	chemokine (C-C motif) ligand 22	ENSMUSG00000031779	6.26269	2.11216e-05	5.01671e-05
Slitrk6	239250	SLIT and NTRK-like family_ member 6	ENSMUSG00000045871	6.26009	6.17728e-07	1.61152e-06
AI593442	330941	expressed sequence AI593442	ENSMUSG00000078307	6.25529	9.41294e-09	2.70196e-08
Lhb	16866	luteinizing hormone beta	ENSMUSG00000100916	6.2491	4.31307e-13	1.51197e-12
Trpc4	22066	transient receptor potential cation channel_ subfamily C_ member 4	ENSMUSG00000027748	6.24589	4.81533e-06	1.19214e-05
Cd59a	12509	CD59a antigen	ENSMUSG00000032679	6.24195	6.22175e-73	8.20493e-72
Tns4	217169	tensin 4	ENSMUSG00000017607	6.23674	5.1698e-12	1.72838e-11
Gdap1	14545	ganglioside-induced differentiation-associated-protein 1	ENSMUSG00000025777	6.23632	3.86828e-28	2.1676e-27
Efcab6	77627	EF-hand calcium binding domain 6	ENSMUSG00000022441	6.23197	1.05088e-154	3.84449e-153
Klrb1b	80782	killer cell lectin-like receptor subfamily B member 1B	ENSMUSG00000079298	6.23183	5.04161e-06	1.24643e-05
Aqp9	64008	aquaporin 9	ENSMUSG00000032204	6.22555	2.00692e-07	5.39246e-07
Gm5111	330305	predicted gene 5111	ENSMUSG00000052730	6.22083	2.77105e-06	6.95829e-06
Sim1	20464	single-minded homolog 1 (Drosophila)	ENSMUSG00000019913	6.22048	8.64011e-18	3.60199e-17
Colq	382864	collagen-like tail subunit (single strand of homotrimer) of asymmetric acetylcholinesterase	ENSMUSG00000057606	6.2191	6.84218e-95	1.23423e-93
Carnmt1	67383	carnosine N-methyltransferase 1	ENSMUSG00000024726	6.21834	1.10861e-240	8.2218e-239
Cnksr1	194231	connector enhancer of kinase suppressor of Ras 1	ENSMUSG00000028841	6.21693	0	0
Comp	12845	cartilage oligomeric matrix protein	ENSMUSG00000031849	6.21587	5.68467e-10	1.74031e-09
Cpt1b	12895	carnitine palmitoyltransferase 1b_ muscle	ENSMUSG00000078937	6.21458	2.15202e-27	1.1879e-26
1110032F04Rik	68725	RIKEN cDNA 1110032F04 gene	ENSMUSG00000046999	6.21291	2.39079e-05	5.6591e-05
Fry	320365	furry homolog (Drosophila)	ENSMUSG00000056602	6.2031	9.23672e-238	6.66869e-236
Trf	22041	transferrin	ENSMUSG00000032554	6.20104	1.8585e-25	9.79323e-25
Fcrla	98752	Fc receptor-like A	ENSMUSG00000038421	6.19821	3.46561e-06	8.65089e-06
Bglap	12096	bone gamma carboxyglutamate protein	ENSMUSG00000074483	6.19796	0.000241037	0.000530479
Cxcl16	66102	chemokine (C-X-C motif) ligand 16	ENSMUSG00000018920	6.19784	4.50078e-52	4.12771e-51
Amotl1	75723	angiomotin-like 1	ENSMUSG00000013076	6.19631	3.65748e-265	3.29086e-263
Art5	11875	ADP-ribosyltransferase 5	ENSMUSG00000070424	6.19541	2.6832e-114	6.05377e-113
Ido1	15930	indoleamine 2_3-dioxygenase 1	ENSMUSG00000031551	6.1912	1.37898e-05	3.32211e-05
Dnase2a	13423	deoxyribonuclease II alpha	ENSMUSG00000003812	6.18729	2.09929e-73	2.80048e-72
Msmp	100039672	microseminoprotein_ prostate associated	ENSMUSG00000078719	6.18595	2.89038e-07	7.6937e-07
Gm28230		predicted gene 28230	ENSMUSG00000100642	6.1749	5.33801e-07	1.39842e-06
Slc18a2	214084	solute carrier family 18 (vesicular monoamine)_ member 2	ENSMUSG00000025094	6.17309	3.1542e-07	8.38341e-07
Klra2	16633	killer cell lectin-like receptor_ subfamily A_ member 2	ENSMUSG00000030187	6.16626	2.78344e-06	6.9888e-06
Pax9	18511	paired box 9	ENSMUSG00000001497	6.16217	1.35821e-05	3.27286e-05
Igsf6	80719	immunoglobulin superfamily_ member 6	ENSMUSG00000035004	6.15932	1.14217e-27	6.33033e-27
Ccdc160	434778	coiled-coil domain containing 160	ENSMUSG00000073207	6.15863	3.38007e-06	8.44157e-06
Gpr4	319197	G protein-coupled receptor 4	ENSMUSG00000044317	6.15222	1.21686e-42	9.27014e-42
Usp43	216835	ubiquitin specific peptidase 43	ENSMUSG00000020905	6.14954	3.85969e-11	1.2463e-10
Saa1	20208	serum amyloid A 1	ENSMUSG00000074115	6.14359	3.83621e-06	9.54577e-06
Padi2	18600	peptidyl arginine deiminase_ type II	ENSMUSG00000028927	6.14329	4.69159e-298	5.3858e-296
Asxl3	211961	additional sex combs like 3 (Drosophila)	ENSMUSG00000045215	6.13943	7.10978e-11	2.2638e-10
Lrch1	380916	leucine-rich repeats and calponin homology (CH) domain containing 1	ENSMUSG00000068015	6.13778	5.3433e-89	8.88434e-88
Gfra1	14585	glial cell line derived neurotrophic factor family receptor alpha 1	ENSMUSG00000025089	6.13658	1.93722e-66	2.29237e-65
Tbx4	21387	T-box 4	ENSMUSG00000000094	6.13631	8.24736e-37	5.57301e-36
S100a5	20199	S100 calcium binding protein A5	ENSMUSG00000001023	6.13492	4.10859e-06	1.02117e-05
[truncated: 4,584 more rows]

## Sheet: DEGs_AR100Q amiR_vs_WT
Symbol	GeneID	Description	ensembl_gene_id	log2FoldChange	pvalue	padj
Igf2	16002	insulin-like growth factor 2	ENSMUSG00000048583	13.3462	4.4577e-40	3.2126e-39
Ifit2	15958	interferon-induced protein with tetratricopeptide repeats 2	ENSMUSG00000045932	12.3228	2.45563e-34	1.57712e-33
Vgll3	73569	vestigial like 3 (Drosophila)	ENSMUSG00000091243	12.2315	1.79283e-34	1.15469e-33
Sgk3	170755	serum/glucocorticoid regulated kinase 3	ENSMUSG00000025915	12.2196	1.72414e-34	1.11112e-33
Kitl	17311	kit ligand	ENSMUSG00000019966	12.1356	4.23111e-34	2.70655e-33
Kdm5d	20592	lysine (K)-specific demethylase 5D	ENSMUSG00000056673	12.0508	1.18207e-40	8.61414e-40
Igsf1	209268	immunoglobulin superfamily_ member 1	ENSMUSG00000031111	12.0351	1.15917e-32	7.18366e-32
A930003A15Rik	68162	RIKEN cDNA A930003A15 gene	ENSMUSG00000075330	11.9679	1.25e-32	7.74208e-32
Musk	18198	muscle_ skeletal_ receptor tyrosine kinase	ENSMUSG00000057280	11.9175	1.86159e-68	2.19871e-67
Zfp521	225207	zinc finger protein 521	ENSMUSG00000024420	11.842	3.19543e-32	1.96053e-31
Ankrd1	107765	ankyrin repeat domain 1 (cardiac muscle)	ENSMUSG00000024803	11.7855	1.5096e-59	1.55752e-58
Rab29	226422	RAB29_ member RAS oncogene family	ENSMUSG00000026433	11.7433	4.5836e-32	2.80203e-31
Glb1l2	244757	galactosidase_ beta 1-like 2	ENSMUSG00000036395	11.7008	3.44201e-27	1.86909e-26
BC035947	269211	cDNA sequence BC035947	ENSMUSG00000090486	11.6994	1.05039e-30	6.20765e-30
Alpk1	71481	alpha-kinase 1	ENSMUSG00000028028	11.6358	2.70835e-31	1.62369e-30
1700030K09Rik	72254	RIKEN cDNA 1700030K09 gene	ENSMUSG00000052794	11.6119	1.9521e-31	1.17604e-30
Gca	227960	grancalcin	ENSMUSG00000026893	11.6093	4.30515e-31	2.56943e-30
Adh1	11522	alcohol dehydrogenase 1 (class I)	ENSMUSG00000074207	11.5779	1.49389e-64	1.66366e-63
Cnn1	12797	calponin 1	ENSMUSG00000001349	11.5668	1.9984e-19	8.59214e-19
Sln	66402	sarcolipin	ENSMUSG00000042045	11.5325	1.92322e-306	2.57373e-304
Cyp2e1	13106	cytochrome P450_ family 2_ subfamily e_ polypeptide 1	ENSMUSG00000025479	11.5274	3.25611e-194	1.57793e-192
Plxna2	18845	plexin A2	ENSMUSG00000026640	11.5212	2.27736e-75	2.96697e-74
8430408G22Rik	213393	RIKEN cDNA 8430408G22 gene	ENSMUSG00000048489	11.4703	6.062e-39	4.28101e-38
Scube2	56788	signal peptide_ CUB domain_ EGF-like 2	ENSMUSG00000007279	11.4535	6.24794e-24	3.09628e-23
Lox	16948	lysyl oxidase	ENSMUSG00000024529	11.4386	2.0015e-29	1.14662e-28
Tceal5	331532	transcription elongation factor A (SII)-like 5	ENSMUSG00000054034	11.3962	2.52375e-111	5.24835e-110
Serpina3c	16625	serine (or cysteine) peptidase inhibitor_ clade A_ member 3C	ENSMUSG00000066361	11.385	1.48521e-28	8.34117e-28
Gda	14544	guanine deaminase	ENSMUSG00000058624	11.307	1.72435e-29	9.89799e-29
Robo4	74144	roundabout homolog 4 (Drosophila)	ENSMUSG00000032125	11.2827	9.85688e-49	8.40475e-48
Ces1f	234564	carboxylesterase 1F	ENSMUSG00000031725	11.2671	1.44778e-25	7.51718e-25
Mdfic	16543	MyoD family inhibitor domain containing	ENSMUSG00000041390	11.2556	1.131e-48	9.62842e-48
Fahd2a	68126	fumarylacetoacetate hydrolase domain containing 2A	ENSMUSG00000027371	11.2346	2.78951e-48	2.35968e-47
Scel	64929	sciellin	ENSMUSG00000022123	11.2087	3.70018e-24	1.84542e-23
Fam26e	103511	family with sequence similarity 26_ member E	ENSMUSG00000049872	11.158	1.18606e-28	6.67519e-28
Bmp4	12159	bone morphogenetic protein 4	ENSMUSG00000021835	11.1572	9.4848e-29	5.35124e-28
Lrig3	320398	leucine-rich repeats and immunoglobulin-like domains 3	ENSMUSG00000020105	11.1374	1.02113e-28	5.75808e-28
Mettl21e	403183	methyltransferase like 21E	ENSMUSG00000046828	11.1358	1.07065e-45	8.61042e-45
Myh8	17885	myosin_ heavy polypeptide 8_ skeletal muscle_ perinatal	ENSMUSG00000055775	11.1216	0	0
Adipoq	11450	adiponectin_ C1Q and collagen domain containing	ENSMUSG00000022878	11.1108	6.01008e-48	5.05726e-47
Hoxc11	109663	homeobox C11	ENSMUSG00000001656	11.1075	1.4727e-46	1.2056e-45
Ccdc141	545428	coiled-coil domain containing 141	ENSMUSG00000044033	11.106	5.71233e-59	5.82599e-58
1810011O10Rik	69068	RIKEN cDNA 1810011O10 gene	ENSMUSG00000056313	11.0755	9.41773e-58	9.40127e-57
Cd200	17470	CD200 antigen	ENSMUSG00000022661	11.071	3.21521e-34	2.05876e-33
Rnasel	24014	ribonuclease L (2'_ 5'-oligoisoadenylate synthetase-dependent)	ENSMUSG00000066800	11.0649	8.50575e-28	4.68563e-27
Cep126	234915	centrosomal protein 126	ENSMUSG00000040729	11.0562	5.02703e-28	2.78559e-27
Hp	15439	haptoglobin	ENSMUSG00000031722	11.0537	7.93916e-60	8.24168e-59
Angpt1	11600	angiopoietin 1	ENSMUSG00000022309	11.0437	4.87567e-46	3.94894e-45
Cyp2j6	13110	cytochrome P450_ family 2_ subfamily j_ polypeptide 6	ENSMUSG00000052914	11.0142	3.96033e-28	2.20099e-27
Slc7a2	11988	solute carrier family 7 (cationic amino acid transporter_ y+ system)_ member 2	ENSMUSG00000031596	11.0131	7.88167e-160	2.79476e-158
Inpp4b	234515	inositol polyphosphate-4-phosphatase_ type II	ENSMUSG00000037940	10.9932	5.59993e-53	5.15567e-52
Anks6	75691	ankyrin repeat and sterile alpha motif domain containing 6	ENSMUSG00000066191	10.9918	5.26641e-28	2.91773e-27
Krt80	74127	keratin 80	ENSMUSG00000037185	10.9901	1.55354e-57	1.54408e-56
Ggh	14590	gamma-glutamyl hydrolase	ENSMUSG00000073987	10.9855	1.24514e-33	7.86892e-33
Plxdc2	67448	plexin domain containing 2	ENSMUSG00000026748	10.9632	1.22341e-57	1.21899e-56
Cidec	14311	cell death-inducing DFFA-like effector c	ENSMUSG00000030278	10.9448	1.81498e-89	2.88521e-88
Col4a5	12830	collagen_ type IV_ alpha 5	ENSMUSG00000031274	10.9436	7.00644e-82	1.00266e-80
Slc9a2	226999	solute carrier family 9 (sodium/hydrogen exchanger)_ member 2	ENSMUSG00000026062	10.9326	3.54671e-111	7.35654e-110
Rcn1	19672	reticulocalbin 1	ENSMUSG00000005973	10.9199	7.45635e-46	6.01321e-45
Muc15	269328	mucin 15	ENSMUSG00000050808	10.9073	1.35176e-22	6.44524e-22
Mnda	381308	myeloid cell nuclear differentiation antigen	ENSMUSG00000026536	10.9054	8.81524e-28	4.85445e-27
Dmrt2	226049	doublesex and mab-3 related transcription factor 2	ENSMUSG00000048138	10.8981	4.93623e-33	3.083e-32
Fat4	329628	FAT tumor suppressor homolog 4 (Drosophila)	ENSMUSG00000046743	10.8914	1.81977e-26	9.69571e-26
Cebpa	12606	CCAAT/enhancer binding protein (C/EBP)_ alpha	ENSMUSG00000034957	10.8907	3.93401e-61	4.17332e-60
D830013O20Rik	380765	RIKEN cDNA D830013O20 gene	ENSMUSG00000056359	10.8906	1.24689e-27	6.83119e-27
Fam189a2	381217	family with sequence similarity 189_ member A2	ENSMUSG00000071604	10.8866	2.74322e-45	2.19293e-44
Ndn	17984	necdin	ENSMUSG00000033585	10.8859	7.50044e-78	1.01909e-76
Il1r1	16177	interleukin 1 receptor_ type I	ENSMUSG00000026072	10.8855	1.20467e-44	9.49251e-44
Lmo7	380928	LIM domain only 7	ENSMUSG00000033060	10.8837	0	0
Cfd	11537	complement factor D (adipsin)	ENSMUSG00000061780	10.8836	5.11186e-139	1.44178e-137
Mme	17380	membrane metallo endopeptidase	ENSMUSG00000027820	10.8831	7.05786e-27	3.80031e-26
Rbm7	67010	RNA binding motif protein 7	ENSMUSG00000042396	10.8781	6.53447e-57	6.44063e-56
Evi2a	14017	ecotropic viral integration site 2a	ENSMUSG00000078771	10.8688	1.2562e-26	6.72104e-26
Pax2	18504	paired box 2	ENSMUSG00000004231	10.868	3.41553e-44	2.67489e-43
Dap	223453	death-associated protein	ENSMUSG00000039168	10.8679	7.1611e-45	5.66792e-44
Arhgap42	71544	Rho GTPase activating protein 42	ENSMUSG00000050730	10.8658	3.82592e-45	3.04702e-44
Raver2	242570	ribonucleoprotein_ PTB-binding 2	ENSMUSG00000035275	10.8625	4.13599e-27	2.24023e-26
Sin3b	20467	transcriptional regulator_ SIN3B (yeast)	ENSMUSG00000031622	10.8571	5.04193e-183	2.21513e-181
Mgst1	56615	microsomal glutathione S-transferase 1	ENSMUSG00000008540	10.8561	2.16493e-154	7.24301e-153
Ell2	192657	elongation factor RNA polymerase II 2	ENSMUSG00000001542	10.8426	1.28191e-75	1.67486e-74
Iigp1	60440	interferon inducible GTPase 1	ENSMUSG00000054072	10.8356	6.70871e-55	6.37467e-54
Tpsb2	17229	tryptase beta 2	ENSMUSG00000033825	10.8347	4.1639e-27	2.25496e-26
Mamld1	333639	mastermind-like domain containing 1	ENSMUSG00000059401	10.8341	5.98787e-27	3.22907e-26
Ednrb	13618	endothelin receptor type B	ENSMUSG00000022122	10.8275	3.5419e-27	1.92267e-26
Slc7a10	53896	solute carrier family 7 (cationic amino acid transporter_ y+ system)_ member 10	ENSMUSG00000030495	10.8063	5.13751e-30	2.9876e-29
Inmt	21743	indolethylamine N-methyltransferase	ENSMUSG00000003477	10.8044	2.88537e-178	1.2032e-176
2010107G23Rik	69894	RIKEN cDNA 2010107G23 gene	ENSMUSG00000020083	10.7955	5.29926e-27	2.86207e-26
Ncald	52589	neurocalcin delta	ENSMUSG00000051359	10.7869	5.18297e-27	2.80068e-26
Plbd1	66857	phospholipase B domain containing 1	ENSMUSG00000030214	10.7748	1.02517e-105	1.96695e-104
Nlrc3	268857	NLR family_ CARD domain containing 3	ENSMUSG00000049871	10.7566	1.46554e-37	1.00458e-36
Erg	13876	avian erythroblastosis virus E-26 (v-ets) oncogene related	ENSMUSG00000040732	10.7531	9.17358e-27	4.92791e-26
Pdpn	14726	podoplanin	ENSMUSG00000028583	10.7422	8.89871e-27	4.78347e-26
Sdr42e1	74032	short chain dehydrogenase/reductase family 42E_ member 1	ENSMUSG00000034308	10.741	3.61126e-26	1.90756e-25
Slc26a7	208890	solute carrier family 26_ member 7	ENSMUSG00000040569	10.7403	6.84219e-20	2.97985e-19
Zrsr1	22183	zinc finger (CCCH type)_ RNA binding motif and serine/arginine rich 1	ENSMUSG00000044068	10.7386	2.00069e-88	3.13676e-87
Myf6	17878	myogenic factor 6	ENSMUSG00000035923	10.7357	9.72631e-154	3.22369e-152
Ephx2	13850	epoxide hydrolase 2_ cytoplasmic	ENSMUSG00000022040	10.7233	6.2368e-86	9.48088e-85
Megf10	70417	multiple EGF-like-domains 10	ENSMUSG00000024593	10.7157	1.53183e-31	9.25814e-31
Amigo2	105827	adhesion molecule with Ig like domain 2	ENSMUSG00000048218	10.7068	2.59214e-26	1.37514e-25
Pax7	18509	paired box 7	ENSMUSG00000028736	10.7024	5.74269e-32	3.50056e-31
Pln	18821	phospholamban	ENSMUSG00000038583	10.6996	1.63749e-26	8.74204e-26
Ttc9	69480	tetratricopeptide repeat domain 9	ENSMUSG00000042734	10.6976	2.64353e-80	3.72143e-79
Nedd4l	83814	neural precursor cell expressed_ developmentally down-regulated gene 4-like	ENSMUSG00000024589	10.6973	7.21016e-77	9.63685e-76
Kcnj8	16523	potassium inwardly-rectifying channel_ subfamily J_ member 8	ENSMUSG00000030247	10.6777	1.65881e-41	1.22814e-40
Gdf10	14560	growth differentiation factor 10	ENSMUSG00000021943	10.6759	7.73108e-26	4.04831e-25
Spats2l	67198	spermatogenesis associated_ serine-rich 2-like	ENSMUSG00000038305	10.6734	1.24096e-26	6.64506e-26
Chodl	246048	chondrolectin	ENSMUSG00000022860	10.6732	2.08508e-42	1.5762e-41
Gpc4	14735	glypican 4	ENSMUSG00000031119	10.6665	1.99514e-76	2.64563e-75
Sfrp1	20377	secreted frizzled-related protein 1	ENSMUSG00000031548	10.6597	1.91203e-25	9.89712e-25
Plagl1	22634	pleiomorphic adenoma gene-like 1	ENSMUSG00000019817	10.6515	1.74e-26	9.27847e-26
Prrg3	208748	proline rich Gla (G-carboxyglutamic acid) 3 (transmembrane)	ENSMUSG00000033361	10.6385	2.60546e-31	1.5623e-30
Srpk3	56504	serine/arginine-rich protein specific kinase 3	ENSMUSG00000002007	10.6349	2.74985e-208	1.52959e-206
Hspb1	15507	heat shock protein 1	ENSMUSG00000004951	10.6321	9.23093e-135	2.46858e-133
Ptprd	19266	protein tyrosine phosphatase_ receptor type_ D	ENSMUSG00000028399	10.6319	4.14117e-114	8.87148e-113
Ifi27l2a	76933	interferon_ alpha-inducible protein 27 like 2A	ENSMUSG00000079017	10.6309	1.68601e-90	2.71665e-89
Cxcr4	12767	chemokine (C-X-C motif) receptor 4	ENSMUSG00000045382	10.6299	3.46212e-26	1.82998e-25
Hcar1	243270	hydrocarboxylic acid receptor 1	ENSMUSG00000049241	10.6222	4.778e-19	2.02813e-18
Tbc1d2b	67016	TBC1 domain family_ member 2B	ENSMUSG00000037410	10.6197	1.78567e-42	1.35146e-41
Dscr3	13185	Down syndrome critical region gene 3	ENSMUSG00000022898	10.6167	1.17279e-99	2.10261e-98
Hoxa13	15398	homeobox A13	ENSMUSG00000038203	10.6005	2.7161e-31	1.62803e-30
Foxf2	14238	forkhead box F2	ENSMUSG00000038402	10.5904	6.91119e-26	3.62135e-25
Cldn2	12738	claudin 2	ENSMUSG00000047230	10.5889	5.48557e-26	2.88285e-25
Cd163	93671	CD163 antigen	ENSMUSG00000008845	10.5872	1.6803e-50	1.48092e-49
Chrng	11449	cholinergic receptor_ nicotinic_ gamma polypeptide	ENSMUSG00000026253	10.5808	5.061e-50	4.41186e-49
Sfrp5	54612	secreted frizzled-related sequence protein 5	ENSMUSG00000018822	10.5798	5.69808e-30	3.31058e-29
Arrdc4	66412	arrestin domain containing 4	ENSMUSG00000042659	10.5729	5.29631e-31	3.1551e-30
Slc1a1	20510	solute carrier family 1 (neuronal/epithelial high affinity glutamate transporter_ system Xag)_ member 1	ENSMUSG00000024935	10.569	6.87364e-29	3.89661e-28
Heph	15203	hephaestin	ENSMUSG00000031209	10.5665	5.14679e-21	2.32704e-20
Trp63	22061	transformation related protein 63	ENSMUSG00000022510	10.5656	5.56032e-65	6.23348e-64
Msx1	17701	msh homeobox 1	ENSMUSG00000048450	10.561	1.47109e-25	7.63451e-25
Npy1r	18166	neuropeptide Y receptor Y1	ENSMUSG00000036437	10.5607	1.51222e-25	7.84539e-25
Chrnd	11447	cholinergic receptor_ nicotinic_ delta polypeptide	ENSMUSG00000026251	10.5559	6.81434e-63	7.41074e-62
Ctxn3	629147	cortexin 3	ENSMUSG00000069372	10.5551	2.54915e-81	3.62365e-80
Mark1	226778	MAP/microtubule affinity regulating kinase 1	ENSMUSG00000026620	10.5547	5.31913e-26	2.79722e-25
Csrp3	13009	cysteine and glycine-rich protein 3	ENSMUSG00000030470	10.5507	3.75226e-115	8.12541e-114
Dtna	13527	dystrobrevin alpha	ENSMUSG00000024302	10.5488	1.856e-286	2.09761e-284
Calcrl	54598	calcitonin receptor-like	ENSMUSG00000059588	10.5388	5.52863e-31	3.29165e-30
Osr2	107587	odd-skipped related 2	ENSMUSG00000022330	10.5344	9.66888e-26	5.0465e-25
Zcchc3	67917	zinc finger_ CCHC domain containing 3	ENSMUSG00000074682	10.531	1.4915e-25	7.73917e-25
Nudt12	67993	nudix (nucleoside diphosphate linked moiety X)-type motif 12	ENSMUSG00000024228	10.5258	1.63175e-84	2.42744e-83
Dpep1	13479	dipeptidase 1 (renal)	ENSMUSG00000019278	10.5093	3.41132e-148	1.05215e-146
Otud1	71198	OTU domain containing 1	ENSMUSG00000043415	10.5016	2.08615e-51	1.87058e-50
Trim34a	94094	tripartite motif-containing 34A	ENSMUSG00000056144	10.5011	2.70595e-30	1.58453e-29
Fndc3c1	333564	fibronectin type III domain containing 3C1	ENSMUSG00000033737	10.4954	5.85608e-25	2.99251e-24
Alas2	11656	aminolevulinic acid synthase 2_ erythroid	ENSMUSG00000025270	10.4924	8.13116e-25	4.14119e-24
Slc15a2	57738	solute carrier family 15 (H+/peptide transporter)_ member 2	ENSMUSG00000022899	10.4901	2.78134e-43	2.13688e-42
Msc	17681	musculin	ENSMUSG00000025930	10.4871	1.11144e-25	5.78776e-25
Pde8a	18584	phosphodiesterase 8A	ENSMUSG00000025584	10.4814	9.9467e-83	1.44344e-81
Gatm	67092	glycine amidinotransferase (L-arginine:glycine amidinotransferase)	ENSMUSG00000027199	10.4813	1.12462e-25	5.85544e-25
P2ry1	18441	purinergic receptor P2Y_ G-protein coupled 1	ENSMUSG00000027765	10.4806	2.35981e-30	1.38438e-29
Arhgef5	54324	Rho guanine nucleotide exchange factor (GEF) 5	ENSMUSG00000033542	10.4794	3.92734e-84	5.80462e-83
Tfap2a	21418	transcription factor AP-2_ alpha	ENSMUSG00000021359	10.4772	3.6924e-25	1.89776e-24
Prelid2	77619	PRELI domain containing 2	ENSMUSG00000056671	10.4552	3.85762e-25	1.98077e-24
Yap1	22601	yes-associated protein 1	ENSMUSG00000053110	10.4522	2.3102e-200	1.18603e-198
Ifit3	15959	interferon-induced protein with tetratricopeptide repeats 3	ENSMUSG00000074896	10.4509	7.575e-39	5.33067e-38
Uty	22290	ubiquitously transcribed tetratricopeptide repeat gene_ Y chromosome	ENSMUSG00000068457	10.4461	9.03384e-70	1.0842e-68
Ppp1r3d	228966	protein phosphatase 1_ regulatory subunit 3D	ENSMUSG00000049999	10.4383	4.79694e-25	2.45795e-24
Nnmt	18113	nicotinamide N-methyltransferase	ENSMUSG00000032271	10.4373	4.36991e-24	2.17401e-23
Lep	16846	leptin	ENSMUSG00000059201	10.4328	5.47011e-16	2.07786e-15
Mustn1	66175	musculoskeletal_ embryonic nuclear protein 1	ENSMUSG00000042485	10.432	5.09719e-278	5.31037e-276
Svep1	64817	sushi_ von Willebrand factor type A_ EGF and pentraxin domain containing 1	ENSMUSG00000028369	10.4226	1.3063e-59	1.34951e-58
Col19a1	12823	collagen_ type XIX_ alpha 1	ENSMUSG00000026141	10.4223	1.77647e-24	8.93935e-24
Ccl8	20307	chemokine (C-C motif) ligand 8	ENSMUSG00000009185	10.4144	4.28785e-13	1.45278e-12
Adrb2	11555	adrenergic receptor_ beta 2	ENSMUSG00000045730	10.4112	4.14053e-41	3.04368e-40
Timp4	110595	tissue inhibitor of metalloproteinase 4	ENSMUSG00000030317	10.4096	2.02347e-131	5.18164e-130
Ccr2	12772	chemokine (C-C motif) receptor 2	ENSMUSG00000049103	10.4082	4.65557e-24	2.31396e-23
Gbp9	236573	guanylate-binding protein 9	ENSMUSG00000029298	10.4059	9.99295e-41	7.29381e-40
Man1a	17155	mannosidase 1_ alpha	ENSMUSG00000003746	10.4006	6.34327e-51	5.62627e-50
Gpx8	69590	glutathione peroxidase 8 (putative)	ENSMUSG00000021760	10.3975	2.30978e-61	2.45926e-60
Myf5	17877	myogenic factor 5	ENSMUSG00000000435	10.3975	3.5137e-25	1.80708e-24
Mark4	232944	MAP/microtubule affinity regulating kinase 4	ENSMUSG00000030397	10.3886	2.87065e-94	4.84768e-93
Trim55	381485	tripartite motif-containing 55	ENSMUSG00000060913	10.3797	6.55793e-193	3.12592e-191
Ifit1bl1	667373	interferon induced protein with tetratricpeptide repeats 1B like 1	ENSMUSG00000079339	10.3731	3.3919e-25	1.74528e-24
Nr3c2	110784	nuclear receptor subfamily 3_ group C_ member 2	ENSMUSG00000031618	10.373	2.43222e-62	2.62279e-61
Nkx2-3	18089	NK2 homeobox 3	ENSMUSG00000044220	10.359	4.01468e-25	2.06009e-24
Chrna1	11435	cholinergic receptor_ nicotinic_ alpha polypeptide 1 (muscle)	ENSMUSG00000027107	10.3447	2.92522e-254	2.45565e-252
Clec1a	243653	C-type lectin domain family 1_ member a	ENSMUSG00000033082	10.3352	8.19663e-25	4.17387e-24
Irf4	16364	interferon regulatory factor 4	ENSMUSG00000021356	10.3322	2.35788e-23	1.14943e-22
S100a9	20202	S100 calcium binding protein A9 (calgranulin B)	ENSMUSG00000056071	10.3306	4.646e-13	1.57163e-12
Il1rap	16180	interleukin 1 receptor accessory protein	ENSMUSG00000022514	10.3238	8.86422e-25	4.50951e-24
Pck1	18534	phosphoenolpyruvate carboxykinase 1_ cytosolic	ENSMUSG00000027513	10.3167	1.22708e-34	7.93666e-34
Met	17295	met proto-oncogene	ENSMUSG00000009376	10.3155	3.09694e-40	2.23898e-39
Cav2	12390	caveolin 2	ENSMUSG00000000058	10.315	3.85704e-68	4.53376e-67
Adcy2	210044	adenylate cyclase 2	ENSMUSG00000021536	10.3119	1.53204e-170	5.95391e-169
Rab7b	226421	RAB7B_ member RAS oncogene family	ENSMUSG00000052688	10.3027	8.92433e-25	4.53865e-24
Fabp4	11770	fatty acid binding protein 4_ adipocyte	ENSMUSG00000062515	10.2992	5.15356e-289	5.92919e-287
Ndst4	64580	N-deacetylase/N-sulfotransferase (heparin glucosaminyl) 4	ENSMUSG00000027971	10.2876	3.49753e-24	1.74571e-23
Adgrf5	224792	adhesion G protein-coupled receptor F5	ENSMUSG00000056492	10.2833	0	0
Igfbp3	16009	insulin-like growth factor binding protein 3	ENSMUSG00000020427	10.2832	2.97042e-78	4.06182e-77
Slc1a3	20512	solute carrier family 1 (glial high affinity glutamate transporter)_ member 3	ENSMUSG00000005360	10.2829	1.60909e-40	1.16966e-39
Klhdc7a	242721	kelch domain containing 7A	ENSMUSG00000078234	10.2718	3.58198e-15	1.32186e-14
Tcaf2	232748	TRPM8 channel-associated factor 2	ENSMUSG00000029851	10.2579	3.98898e-29	2.273e-28
Vcam1	22329	vascular cell adhesion molecule 1	ENSMUSG00000027962	10.2561	1.46824e-24	7.41201e-24
Sgcg	24053	sarcoglycan_ gamma (dystrophin-associated glycoprotein)	ENSMUSG00000035296	10.242	2.62855e-280	2.83069e-278
Crhr2	12922	corticotropin releasing hormone receptor 2	ENSMUSG00000003476	10.2403	4.00761e-150	1.27288e-148
Tnc	21923	tenascin C	ENSMUSG00000028364	10.235	5.37813e-19	2.27683e-18
Trpc1	22063	transient receptor potential cation channel_ subfamily C_ member 1	ENSMUSG00000032839	10.2306	1.74648e-24	8.78986e-24
Bche	12038	butyrylcholinesterase	ENSMUSG00000027792	10.2276	5.07114e-110	1.03375e-108
Nkain2	432450	Na+/K+ transporting ATPase interacting 2	ENSMUSG00000069670	10.2244	3.17848e-24	1.58845e-23
Cyp4v3	102294	cytochrome P450_ family 4_ subfamily v_ polypeptide 3	ENSMUSG00000079057	10.2243	2.62974e-24	1.31648e-23
Nox4	50490	NADPH oxidase 4	ENSMUSG00000030562	10.2234	4.01292e-24	1.99921e-23
En2	13799	engrailed 2	ENSMUSG00000039095	10.2154	5.42782e-24	2.69278e-23
Dach1	13134	dachshund 1 (Drosophila)	ENSMUSG00000055639	10.2115	1.79128e-28	1.00425e-27
Ifi204	15951	interferon activated gene 204	ENSMUSG00000073489	10.2045	5.10758e-39	3.61258e-38
Cybb	13058	cytochrome b-245_ beta polypeptide	ENSMUSG00000015340	10.2035	2.1743e-23	1.06075e-22
Pla2r1	18779	phospholipase A2 receptor 1	ENSMUSG00000054580	10.203	1.07029e-23	5.26974e-23
Abca9	217262	ATP-binding cassette_ sub-family A (ABC1)_ member 9	ENSMUSG00000041797	10.1988	1.8979e-64	2.11286e-63
Gbp6	100702	guanylate binding protein 6	ENSMUSG00000104713	10.1982	5.38463e-23	2.59958e-22
Whrn	73750	whirlin	ENSMUSG00000039137	10.196	9.14091e-29	5.16268e-28
Ptprk	19272	protein tyrosine phosphatase_ receptor type_ K	ENSMUSG00000019889	10.1929	8.82387e-29	4.98539e-28
Fmo2	55990	flavin containing monooxygenase 2	ENSMUSG00000040170	10.1856	8.48122e-60	8.80153e-59
Osmr	18414	oncostatin M receptor	ENSMUSG00000022146	10.1795	2.64102e-49	2.27377e-48
Adamts20	223838	a disintegrin-like and metallopeptidase (reprolysin type) with thrombospondin type 1 motif_ 20	ENSMUSG00000022449	10.1698	8.60291e-29	4.86141e-28
Lbx1	16814	ladybird homeobox homolog 1 (Drosophila)	ENSMUSG00000025216	10.1613	3.67774e-158	1.28556e-156
Tgfbr2	21813	transforming growth factor_ beta receptor II	ENSMUSG00000032440	10.1602	1.25354e-142	3.67153e-141
H2-Ab1	14961	histocompatibility 2_ class II antigen A_ beta 1	ENSMUSG00000073421	10.1583	1.4858e-112	3.1285e-111
Ces1d	104158	carboxylesterase 1D	ENSMUSG00000056973	10.1545	1.37771e-62	1.4927e-61
St6galnac2	20446	ST6 (alpha-N-acetyl-neuraminyl-2_3-beta-galactosyl-1_3)-N-acetylgalactosaminide alpha-2_6-sialyltransferase 2	ENSMUSG00000057286	10.1478	3.93078e-24	1.9589e-23
Gbp5	229898	guanylate binding protein 5	ENSMUSG00000105504	10.1465	8.78305e-24	4.33648e-23
Steap4	117167	STEAP family member 4	ENSMUSG00000012428	10.1385	3.1822e-117	7.03868e-116
Prdm5	70779	PR domain containing 5	ENSMUSG00000029913	10.127	4.07137e-24	2.02801e-23
Lrrk2	66725	leucine-rich repeat kinase 2	ENSMUSG00000036273	10.1241	7.394e-49	6.31313e-48
Nnat	18111	neuronatin	ENSMUSG00000067786	10.1225	1.37888e-15	5.17386e-15
Cyp2f2	13107	cytochrome P450_ family 2_ subfamily f_ polypeptide 2	ENSMUSG00000052974	10.1218	2.91903e-40	2.11179e-39
Abcd2	26874	ATP-binding cassette_ sub-family D (ALD)_ member 2	ENSMUSG00000055782	10.1136	8.77837e-120	1.98422e-118
Pde3b	18576	phosphodiesterase 3B_ cGMP-inhibited	ENSMUSG00000030671	10.1082	5.8115e-31	3.45814e-30
Zfp518b	100515	zinc finger protein 518B	ENSMUSG00000046572	10.1053	1.44835e-23	7.10385e-23
Gypc	71683	glycophorin C	ENSMUSG00000090523	10.0968	1.95039e-122	4.54013e-121
Thbd	21824	thrombomodulin	ENSMUSG00000074743	10.0899	3.12823e-56	3.04483e-55
Gpihbp1	68453	GPI-anchored HDL-binding protein 1	ENSMUSG00000022579	10.0848	4.47542e-132	1.15811e-130
Kcna5	16493	potassium voltage-gated channel_ shaker-related subfamily_ member 5	ENSMUSG00000045534	10.0842	7.44458e-38	5.14049e-37
Abra	223513	actin-binding Rho activating protein	ENSMUSG00000042895	10.0793	3.38981e-80	4.76779e-79
Tmem144	70652	transmembrane protein 144	ENSMUSG00000027956	10.0773	8.15141e-28	4.49121e-27
Atp11a	50770	ATPase_ class VI_ type 11A	ENSMUSG00000031441	10.0723	1.30179e-258	1.12836e-256
Abi3bp	320712	ABI gene family_ member 3 (NESH) binding protein	ENSMUSG00000035258	10.0721	1.73976e-139	4.94179e-138
Mab21l1	17116	mab-21-like 1 (C. elegans)	ENSMUSG00000056947	10.0653	1.6023e-23	7.85047e-23
Prkd3	75292	protein kinase D3	ENSMUSG00000024070	10.0644	4.6011e-79	6.35961e-78
Chst1	76969	carbohydrate (keratan sulfate Gal-6) sulfotransferase 1	ENSMUSG00000027221	10.0622	5.40732e-35	3.52451e-34
Sestd1	228071	SEC14 and spectrin domains 1	ENSMUSG00000042272	10.0603	1.14955e-128	2.84577e-127
Casq2	12373	calsequestrin 2	ENSMUSG00000027861	10.0578	3.59326e-273	3.60273e-271
Lipa	16889	lysosomal acid lipase A	ENSMUSG00000024781	10.0552	8.51574e-69	1.00839e-67
Sdc2	15529	syndecan 2	ENSMUSG00000022261	10.0542	6.70319e-128	1.64413e-126
Dync1i1	13426	dynein cytoplasmic 1 intermediate chain 1	ENSMUSG00000029757	10.0518	1.02055e-23	5.02794e-23
Hoxd9	15438	homeobox D9	ENSMUSG00000043342	10.0503	4.4529e-28	2.47131e-27
Cp	12870	ceruloplasmin	ENSMUSG00000003617	10.0491	9.61404e-177	3.94731e-175
Lpp	210126	LIM domain containing preferred translocation partner in lipoma	ENSMUSG00000033306	10.0405	7.361e-106	1.41657e-104
Zfp612	234725	zinc finger protein 612	ENSMUSG00000044676	10.0322	1.35046e-112	2.8454e-111
Rras2	66922	related RAS viral (r-ras) oncogene homolog 2	ENSMUSG00000055723	10.0322	2.18136e-74	2.80421e-73
Gja5	14613	gap junction protein_ alpha 5	ENSMUSG00000057123	10.0317	3.80897e-23	1.84781e-22
Lmod2	93677	leiomodin 2 (cardiac)	ENSMUSG00000029683	10.0291	8.01217e-112	1.67491e-110
Sh2d4a	72281	SH2 domain containing 4A	ENSMUSG00000053886	10.0256	1.45117e-54	1.3732e-53
Klhl41	228003	kelch-like 41	ENSMUSG00000075307	10.0246	0	0
Lrrn1	16979	leucine rich repeat protein 1_ neuronal	ENSMUSG00000034648	10.024	2.96639e-76	3.9254e-75
Fcgr2b	14130	Fc receptor_ IgG_ low affinity IIb	ENSMUSG00000026656	10.019	2.49925e-37	1.70767e-36
Gnai1	14677	guanine nucleotide binding protein (G protein)_ alpha inhibiting 1	ENSMUSG00000057614	10.0168	6.18828e-37	4.18802e-36
Tifa	211550	TRAF-interacting protein with forkhead-associated domain	ENSMUSG00000046688	10.0168	4.39847e-23	2.12894e-22
Thbs1	21825	thrombospondin 1	ENSMUSG00000040152	10.0156	1.51536e-41	1.1227e-40
Ly6e	17069	lymphocyte antigen 6 complex_ locus E	ENSMUSG00000022587	10.015	4.72336e-226	3.14079e-224
6330403A02Rik	381310	RIKEN cDNA 6330403A02 gene	ENSMUSG00000053963	10.0149	1.58608e-26	8.47321e-26
Lhx8	16875	LIM homeobox protein 8	ENSMUSG00000096225	10.0102	1.08803e-27	5.97109e-27
Cyr61	16007	cysteine rich protein 61	ENSMUSG00000028195	10.0034	1.61433e-47	1.34636e-46
Pitx2	18741	paired-like homeodomain transcription factor 2	ENSMUSG00000028023	10.0031	6.80328e-75	8.80243e-74
Car2	12349	carbonic anhydrase 2	ENSMUSG00000027562	10.0013	5.79958e-38	4.02024e-37
Panx1	55991	pannexin 1	ENSMUSG00000031934	10.0009	1.78034e-45	1.42713e-44
Tie1	21846	tyrosine kinase with immunoglobulin-like and EGF-like domains 1	ENSMUSG00000033191	10.0008	5.01128e-112	1.04896e-110
Ppap2b	67916	phosphatidic acid phosphatase type 2B	ENSMUSG00000028517	9.99445	4.1516e-296	4.99191e-294
Lama2	16773	laminin_ alpha 2	ENSMUSG00000019899	9.98478	3.64508e-189	1.70196e-187
Pag1	94212	phosphoprotein associated with glycosphingolipid microdomains 1	ENSMUSG00000027508	9.98127	3.21608e-37	2.19138e-36
Stk26	70415	serine/threonine kinase 26	ENSMUSG00000031112	9.97225	1.83379e-22	8.71888e-22
Pard6g	93737	par-6 family cell polarity regulator gamma	ENSMUSG00000056214	9.97107	1.60762e-22	7.65266e-22
Ms4a6b	69774	membrane-spanning 4-domains_ subfamily A_ member 6B	ENSMUSG00000024677	9.96906	5.43571e-23	2.62305e-22
Atp1b4	67821	ATPase_ (Na+)/K+ transporting_ beta 4 polypeptide	ENSMUSG00000016327	9.96393	2.11909e-36	1.41941e-35
Lamb1	16777	laminin B1	ENSMUSG00000002900	9.96334	6.91568e-100	1.24545e-98
Eya4	14051	eyes absent 4 homolog (Drosophila)	ENSMUSG00000010461	9.96077	6.69556e-246	5.18525e-244
Itga9	104099	integrin alpha 9	ENSMUSG00000039115	9.96031	1.31618e-57	1.31019e-56
Fgf13	14168	fibroblast growth factor 13	ENSMUSG00000031137	9.9601	3.00047e-84	4.44293e-83
AI607873	226691	expressed sequence AI607873	ENSMUSG00000073490	9.95017	8.53107e-74	1.09099e-72
Clec10a	17312	C-type lectin domain family 10_ member A	ENSMUSG00000000318	9.94528	2.16733e-42	1.63722e-41
Ccl6	20305	chemokine (C-C motif) ligand 6	ENSMUSG00000018927	9.93908	3.80754e-70	4.59202e-69
Ccl24	56221	chemokine (C-C motif) ligand 24	ENSMUSG00000004814	9.9351	3.20024e-21	1.45457e-20
Cd53	12508	CD53 antigen	ENSMUSG00000040747	9.93321	5.64714e-22	2.63715e-21
Klf13	50794	Kruppel-like factor 13	ENSMUSG00000052040	9.93245	4.5151e-119	1.01698e-117
Spsb1	74646	splA/ryanodine receptor domain and SOCS box containing 1	ENSMUSG00000039911	9.92941	8.7146e-37	5.88282e-36
Prkd1	18760	protein kinase D1	ENSMUSG00000002688	9.9262	5.6269e-23	2.71408e-22
Xirp1	22437	xin actin-binding repeat containing 1	ENSMUSG00000079243	9.9256	4.38089e-72	5.46911e-71
Irx3	16373	Iroquois related homeobox 3	ENSMUSG00000031734	9.92303	4.70831e-23	2.2765e-22
Pirb	18733	paired Ig-like receptor B	ENSMUSG00000058818	9.92148	4.3715e-26	2.30381e-25
Dock1	330662	dedicator of cytokinesis 1	ENSMUSG00000058325	9.91302	1.84625e-76	2.45023e-75
C1qtnf9	239126	C1q and tumor necrosis factor related protein 9	ENSMUSG00000071347	9.90988	1.82783e-124	4.34657e-123
Wfdc17	100034251	WAP four-disulfide core domain 17	ENSMUSG00000069792	9.90861	1.18893e-17	4.80379e-17
Rhoj	80837	ras homolog gene family_ member J	ENSMUSG00000046768	9.8999	1.09878e-102	2.03612e-101
Chp2	70261	calcineurin-like EF hand protein 2	ENSMUSG00000030865	9.89793	2.32794e-22	1.10257e-21
Ddx3y	26900	DEAD (Asp-Glu-Ala-Asp) box polypeptide 3_ Y-linked	ENSMUSG00000069045	9.89647	1.59327e-235	1.12991e-233
Gng11	66066	guanine nucleotide binding protein (G protein)_ gamma 11	ENSMUSG00000032766	9.89314	6.92381e-69	8.21101e-68
Trim12c	319236	tripartite motif-containing 12C	ENSMUSG00000057143	9.88983	1.18793e-36	7.98541e-36
Plekhg3	263406	pleckstrin homology domain containing_ family G (with RhoGef domain) member 3	ENSMUSG00000052609	9.88837	4.07196e-65	4.58099e-64
Ikzf2	22779	IKAROS family zinc finger 2	ENSMUSG00000025997	9.88789	5.00245e-47	4.13433e-46
Fam107b	66540	family with sequence similarity 107_ member B	ENSMUSG00000026655	9.8776	7.84438e-23	3.77002e-22
Hoxd8	15437	homeobox D8	ENSMUSG00000027102	9.86862	2.07329e-36	1.38932e-35
1190002N15Rik	68861	RIKEN cDNA 1190002N15 gene	ENSMUSG00000045414	9.86791	1.77108e-69	2.11446e-68
Il16	16170	interleukin 16	ENSMUSG00000001741	9.86446	9.26149e-27	4.9743e-26
Aspa	11484	aspartoacylase	ENSMUSG00000020774	9.85088	1.14014e-36	7.66582e-36
Gata6	14465	GATA binding protein 6	ENSMUSG00000005836	9.84817	1.07834e-22	5.16078e-22
Ogn	18295	osteoglycin	ENSMUSG00000021390	9.84788	5.03982e-268	4.84064e-266
Enpp2	18606	ectonucleotide pyrophosphatase/phosphodiesterase 2	ENSMUSG00000022425	9.84214	9.96262e-100	1.78713e-98
Zdbf2	73884	zinc finger_ DBF-type containing 2	ENSMUSG00000027520	9.83984	1.92197e-65	2.1737e-64
Rgsl1	240816	regulator of G-protein signaling like 1	ENSMUSG00000042641	9.83956	1.99158e-21	9.1416e-21
Abca8a	217258	ATP-binding cassette_ sub-family A (ABC1)_ member 8a	ENSMUSG00000041828	9.83805	4.29316e-220	2.69769e-218
Map10	74393	microtubule-associated protein 10	ENSMUSG00000050930	9.83142	2.07948e-22	9.86944e-22
Ifih1	71586	interferon induced with helicase C domain 1	ENSMUSG00000026896	9.82467	3.87172e-56	3.75821e-55
Gli2	14633	GLI-Kruppel family member GLI2	ENSMUSG00000048402	9.82166	2.62591e-22	1.24168e-21
Xdh	22436	xanthine dehydrogenase	ENSMUSG00000024066	9.8206	7.92716e-212	4.58485e-210
Mndal	100040462	myeloid nuclear differentiation antigen like	ENSMUSG00000090272	9.81984	2.07724e-46	1.694e-45
Akip1	57373	A kinase (PRKA) interacting protein 1	ENSMUSG00000031023	9.81407	8.81781e-55	8.37129e-54
C1qb	12260	complement component 1_ q subcomponent_ beta polypeptide	ENSMUSG00000036905	9.81333	3.29645e-111	6.84189e-110
Aldh1a7	26358	aldehyde dehydrogenase family 1_ subfamily A7	ENSMUSG00000024747	9.80805	5.64557e-15	2.06647e-14
Fzd8	14370	frizzled homolog 8 (Drosophila)	ENSMUSG00000036904	9.79748	2.33326e-22	1.10493e-21
Hba-a2	110257	hemoglobin alpha_ adult chain 2	ENSMUSG00000069917	9.7903	1.90426e-70	2.30792e-69
Mlip	69642	muscular LMNA-interacting protein	ENSMUSG00000032355	9.78454	4.277e-271	4.26154e-269
Fmo1	14261	flavin containing monooxygenase 1	ENSMUSG00000040181	9.77379	2.73941e-183	1.20685e-181
Cd36	12491	CD36 antigen	ENSMUSG00000002944	9.77146	0	0
Fam49a	76820	family with sequence similarity 49_ member A	ENSMUSG00000020589	9.77061	8.16654e-63	8.86922e-62
Me3	109264	malic enzyme 3_ NADP(+)-dependent_ mitochondrial	ENSMUSG00000030621	9.76322	2.01289e-147	6.18448e-146
Acss3	380660	acyl-CoA synthetase short-chain family member 3	ENSMUSG00000035948	9.761	1.21371e-92	2.00409e-91
Eif2s3y	26908	eukaryotic translation initiation factor 2_ subunit 3_ structural gene Y-linked	ENSMUSG00000069049	9.75996	2.19622e-229	1.48194e-227
Gbp4	17472	guanylate binding protein 4	ENSMUSG00000079363	9.75988	2.89602e-35	1.89886e-34
Abca6	76184	ATP-binding cassette_ sub-family A (ABC1)_ member 6	ENSMUSG00000044749	9.75686	2.49727e-26	1.32569e-25
Thbs2	21826	thrombospondin 2	ENSMUSG00000023885	9.75551	4.04123e-64	4.47868e-63
Kif16b	16558	kinesin family member 16B	ENSMUSG00000038844	9.75403	2.86204e-206	1.57014e-204
Abcc9	20928	ATP-binding cassette_ sub-family C (CFTR/MRP)_ member 9	ENSMUSG00000030249	9.75102	0	0
A230050P20Rik	319278	RIKEN cDNA A230050P20 gene	ENSMUSG00000038884	9.74978	1.86459e-54	1.76284e-53
Celf2	14007	CUGBP_ Elav-like family member 2	ENSMUSG00000002107	9.7483	4.25204e-224	2.7698e-222
Pik3r6	104709	phosphoinositide-3-kinase_ regulatory subunit 6	ENSMUSG00000046207	9.74778	7.09647e-22	3.30095e-21
Pcdh19	279653	protocadherin 19	ENSMUSG00000051323	9.74722	2.38645e-22	1.12928e-21
Cpa3	12873	carboxypeptidase A3_ mast cell	ENSMUSG00000001865	9.74559	2.85981e-22	1.34949e-21
Nhlrc1	105193	NHL repeat containing 1	ENSMUSG00000044231	9.7443	3.26427e-26	1.72798e-25
Ror1	26563	receptor tyrosine kinase-like orphan receptor 1	ENSMUSG00000035305	9.73849	2.75977e-22	1.30401e-21
Kit	16590	kit oncogene	ENSMUSG00000005672	9.73827	8.96039e-22	4.15648e-21
Sdpr	20324	serum deprivation response	ENSMUSG00000045954	9.73599	5.38294e-151	1.73033e-149
Aqp7	11832	aquaporin 7	ENSMUSG00000028427	9.73476	1.91776e-51	1.72103e-50
Smtnl1	68678	smoothelin-like 1	ENSMUSG00000027077	9.73079	8.9976e-225	5.90922e-223
Abca8b	27404	ATP-binding cassette_ sub-family A (ABC1)_ member 8b	ENSMUSG00000020620	9.72673	2.79699e-209	1.56396e-207
Chrdl1	83453	chordin-like 1	ENSMUSG00000031283	9.72567	8.08307e-25	4.11736e-24
Gm5617	434402	predicted gene 5617	ENSMUSG00000042293	9.7248	1.4509e-25	7.53215e-25
Palmd	114301	palmdelphin	ENSMUSG00000033377	9.7233	4.07663e-232	2.82835e-230
C1qc	12262	complement component 1_ q subcomponent_ C chain	ENSMUSG00000036896	9.72303	2.87559e-99	5.1267e-98
Gulp1	70676	GULP_ engulfment adaptor PTB domain containing 1	ENSMUSG00000056870	9.7203	2.43715e-25	1.25888e-24
Lcmt2	329504	leucine carboxyl methyltransferase 2	ENSMUSG00000074890	9.71787	5.03523e-26	2.65098e-25
Atp8b1	54670	ATPase_ class I_ type 8B_ member 1	ENSMUSG00000039529	9.71313	7.39938e-22	3.43985e-21
Sh3bp4	98402	SH3-domain binding protein 4	ENSMUSG00000036206	9.71131	3.49904e-26	1.8492e-25
Abca5	217265	ATP-binding cassette_ sub-family A (ABC1)_ member 5	ENSMUSG00000018800	9.70893	1.96869e-168	7.50497e-167
Apod	11815	apolipoprotein D	ENSMUSG00000022548	9.70866	0	0
Mmp2	17390	matrix metallopeptidase 2	ENSMUSG00000031740	9.70769	7.80988e-170	3.00953e-168
Zak	65964	sterile alpha motif and leucine zipper containing kinase AZK	ENSMUSG00000004085	9.70758	0	0
Tnfrsf10b	21933	tumor necrosis factor receptor superfamily_ member 10b	ENSMUSG00000022074	9.70577	6.26685e-22	2.921e-21
Mfsd9	211798	major facilitator superfamily domain containing 9	ENSMUSG00000041945	9.70481	4.9172e-22	2.30064e-21
Dcaf12l1	245404	DDB1 and CUL4 associated factor 12-like 1	ENSMUSG00000045284	9.69931	1.38192e-21	6.37429e-21
Rgma	244058	repulsive guidance molecule family member A	ENSMUSG00000070509	9.69875	5.00294e-116	1.09076e-114
Trim30d	209387	tripartite motif-containing 30D	ENSMUSG00000057596	9.69762	4.50351e-22	2.10955e-21
Gpr27	14761	G protein-coupled receptor 27	ENSMUSG00000072875	9.69523	2.58301e-35	1.69467e-34
Peli2	93834	pellino 2	ENSMUSG00000021846	9.69009	1.1056e-44	8.71835e-44
Ifi44	99899	interferon-induced protein 44	ENSMUSG00000028037	9.68269	1.03153e-20	4.61239e-20
Fzd9	14371	frizzled homolog 9 (Drosophila)	ENSMUSG00000049551	9.68042	1.05465e-20	4.7125e-20
Cd55	13136	CD55 molecule_ decay accelerating factor for complement	ENSMUSG00000026399	9.68039	4.86741e-130	1.22582e-128
Vav3	57257	vav 3 oncogene	ENSMUSG00000033721	9.6788	1.27489e-21	5.88653e-21
Ctsh	13036	cathepsin H	ENSMUSG00000032359	9.66873	2.40044e-70	2.90597e-69
Fcrls	80891	Fc receptor-like S_ scavenger receptor	ENSMUSG00000015852	9.66846	1.90706e-24	9.58898e-24
H6pd	100198	hexose-6-phosphate dehydrogenase (glucose 1-dehydrogenase)	ENSMUSG00000028980	9.66794	3.74256e-196	1.83874e-194
Cobl	12808	cordon-bleu WH2 repeat	ENSMUSG00000020173	9.66658	1.31857e-133	3.47964e-132
Il10ra	16154	interleukin 10 receptor_ alpha	ENSMUSG00000032089	9.66384	3.80294e-21	1.72505e-20
Lrrfip1	16978	leucine rich repeat (in FLII) interacting protein 1	ENSMUSG00000026305	9.66166	0	0
Mlph	171531	melanophilin	ENSMUSG00000026303	9.66091	3.52602e-20	1.54785e-19
Tbx18	76365	T-box18	ENSMUSG00000032419	9.65877	2.53091e-35	1.66082e-34
Cd209g	70192	CD209g antigen	ENSMUSG00000079168	9.65848	2.79679e-19	1.19781e-18
Hoxb6	15414	homeobox B6	ENSMUSG00000000690	9.64639	2.03619e-21	9.33697e-21
Pgm5	226041	phosphoglucomutase 5	ENSMUSG00000041731	9.64634	1.3911e-116	3.06004e-115
Mgl2	216864	macrophage galactose N-acetyl-galactosamine specific lectin 2	ENSMUSG00000040950	9.64429	1.65227e-41	1.22358e-40
Mgp	17313	matrix Gla protein	ENSMUSG00000030218	9.64352	6.6788e-104	1.25287e-102
Rbm47	245945	RNA binding motif protein 47	ENSMUSG00000070780	9.63916	1.74763e-19	7.53014e-19
Pdlim1	54132	PDZ and LIM domain 1 (elfin)	ENSMUSG00000055044	9.63781	5.10924e-134	1.35165e-132
Pcolce2	76477	procollagen C-endopeptidase enhancer 2	ENSMUSG00000015354	9.63723	1.66699e-48	1.41612e-47
Tceal7	100040972	transcription elongation factor A (SII)-like 7	ENSMUSG00000079428	9.63454	6.22596e-123	1.46098e-121
Snhg11	319317	small nucleolar RNA host gene 11	ENSMUSG00000044349	9.6283	2.7682e-193	1.32741e-191
Hoxb3	15410	homeobox B3	ENSMUSG00000048763	9.62277	1.28466e-21	5.93078e-21
Il1rl2	107527	interleukin 1 receptor-like 2	ENSMUSG00000070942	9.6214	3.00469e-21	1.36742e-20
Mef2c	17260	myocyte enhancer factor 2C	ENSMUSG00000005583	9.6204	0	0
Gbp2	14469	guanylate binding protein 2	ENSMUSG00000028270	9.6203	1.58046e-62	1.70948e-61
Galnt18	233733	UDP-N-acetyl-alpha-D-galactosamine:polypeptide N-acetylgalactosaminyltransferase 18	ENSMUSG00000038296	9.61467	1.30195e-21	6.00975e-21
Ust	338362	uronyl-2-sulfotransferase	ENSMUSG00000047712	9.61398	9.59484e-21	4.29685e-20
Arhgap44	216831	Rho GTPase activating protein 44	ENSMUSG00000033389	9.61069	7.97494e-59	8.11035e-58
Cxcl14	57266	chemokine (C-X-C motif) ligand 14	ENSMUSG00000021508	9.60708	2.17866e-162	7.90944e-161
Clec4a2	26888	C-type lectin domain family 4_ member a2	ENSMUSG00000030148	9.60576	1.19767e-20	5.34036e-20
Mecom	14013	MDS1 and EVI1 complex locus	ENSMUSG00000027684	9.60396	2.10239e-34	1.35216e-33
Zfp641	239652	zinc finger protein 641	ENSMUSG00000022987	9.60371	3.66269e-112	7.68683e-111
Prkcq	18761	protein kinase C_ theta	ENSMUSG00000026778	9.60289	6.75718e-298	8.28052e-296
S1pr1	13609	sphingosine-1-phosphate receptor 1	ENSMUSG00000045092	9.59815	1.50786e-133	3.97587e-132
Arhgap24	231532	Rho GTPase activating protein 24	ENSMUSG00000057315	9.59633	1.196e-110	2.45842e-109
Rora	19883	RAR-related orphan receptor alpha	ENSMUSG00000032238	9.59535	3.80899e-210	2.14862e-208
Slc43a3	58207	solute carrier family 43_ member 3	ENSMUSG00000027074	9.59514	1.15949e-85	1.75426e-84
Spry1	24063	sprouty homolog 1 (Drosophila)	ENSMUSG00000037211	9.59272	4.01576e-93	6.68263e-92
Ghr	14600	growth hormone receptor	ENSMUSG00000055737	9.59216	9.51568e-210	5.34885e-208
Nwd1	319555	NACHT and WD repeat domain containing 1	ENSMUSG00000048148	9.59088	1.07352e-42	8.15185e-42
Hnmt	140483	histamine N-methyltransferase	ENSMUSG00000026986	9.58683	2.08943e-42	1.57912e-41
Spta1	20739	spectrin alpha_ erythrocytic 1	ENSMUSG00000026532	9.58498	7.27542e-21	3.27327e-20
Foxl2	26927	forkhead box L2	ENSMUSG00000050397	9.5837	1.80036e-21	8.27816e-21
Slc39a8	67547	solute carrier family 39 (metal ion transporter)_ member 8	ENSMUSG00000053897	9.58272	2.71065e-21	1.2373e-20
Krt10	16661	keratin 10	ENSMUSG00000019761	9.5814	5.32165e-21	2.4044e-20
Gbp7	229900	guanylate binding protein 7	ENSMUSG00000040253	9.57997	3.26071e-53	3.01331e-52
2310002L09Rik	71886	RIKEN cDNA 2310002L09 gene	ENSMUSG00000028396	9.57696	4.27619e-168	1.62434e-166
Ebf1	13591	early B cell factor 1	ENSMUSG00000057098	9.575	5.1013e-49	4.36841e-48
Dyrk1a	13548	dual-specificity tyrosine-(Y)-phosphorylation regulated kinase 1a	ENSMUSG00000022897	9.56569	1.60554e-212	9.35364e-211
Tceal3	594844	transcription elongation factor A (SII)-like 3	ENSMUSG00000044550	9.56443	2.08407e-21	9.54968e-21
Phldb2	208177	pleckstrin homology-like domain_ family B_ member 2	ENSMUSG00000033149	9.55933	8.99254e-52	8.1202e-51
Csf2rb	12983	colony stimulating factor 2 receptor_ beta_ low-affinity (granulocyte-macrophage)	ENSMUSG00000071713	9.55848	1.32853e-23	6.52215e-23
Akr1c14	105387	aldo-keto reductase family 1_ member C14	ENSMUSG00000033715	9.5562	1.56331e-20	6.94169e-20
Cxcl13	55985	chemokine (C-X-C motif) ligand 13	ENSMUSG00000023078	9.55485	2.28718e-14	8.17262e-14
Ly6c1	17067	lymphocyte antigen 6 complex_ locus C1	ENSMUSG00000079018	9.55354	2.35678e-274	2.40061e-272
Klf15	66277	Kruppel-like factor 15	ENSMUSG00000030087	9.55315	3.3378e-149	1.04356e-147
Traf3ip3	215243	TRAF3 interacting protein 3	ENSMUSG00000037318	9.55248	8.80801e-125	2.10392e-123
Emx2	13797	empty spiracles homeobox 2	ENSMUSG00000043969	9.55114	1.14088e-20	5.09065e-20
Kcnj3	16519	potassium inwardly-rectifying channel_ subfamily J_ member 3	ENSMUSG00000026824	9.55109	1.03741e-20	4.6374e-20
Apobec1	11810	apolipoprotein B mRNA editing enzyme_ catalytic polypeptide 1	ENSMUSG00000040613	9.5425	1.08782e-24	5.51915e-24
Zfp518a	72672	zinc finger protein 518A	ENSMUSG00000049164	9.54197	1.72135e-50	1.51668e-49
C3	12266	complement component 3	ENSMUSG00000024164	9.53965	2.04811e-116	4.48984e-115
Npas2	18143	neuronal PAS domain protein 2	ENSMUSG00000026077	9.53911	1.21779e-20	5.42928e-20
Car4	12351	carbonic anhydrase 4	ENSMUSG00000000805	9.53908	1.04388e-69	1.25094e-68
Mypn	68802	myopalladin	ENSMUSG00000020067	9.53749	0	0
Zbtb16	235320	zinc finger and BTB domain containing 16	ENSMUSG00000066687	9.53742	5.81469e-87	8.94981e-86
Myzap	102371	myocardial zonula adherens protein	ENSMUSG00000041361	9.53219	5.56758e-21	2.51268e-20
Cd86	12524	CD86 antigen	ENSMUSG00000022901	9.52881	4.84933e-20	2.11887e-19
Dsel	319901	dermatan sulfate epimerase-like	ENSMUSG00000038702	9.52798	5.64316e-34	3.5983e-33
Kcnj2	16518	potassium inwardly-rectifying channel_ subfamily J_ member 2	ENSMUSG00000041695	9.52611	8.60313e-82	1.23005e-80
Cd300ld	217305	CD300 molecule-like family member d	ENSMUSG00000034641	9.5215	2.62289e-20	1.15631e-19
Higd1b	75689	HIG1 domain family_ member 1B	ENSMUSG00000020928	9.51678	4.99929e-21	2.26131e-20
Srgn	19073	serglycin	ENSMUSG00000020077	9.51463	7.54783e-50	6.56719e-49
Trabd2b	666048	TraB domain containing 2B	ENSMUSG00000070867	9.51377	2.119e-20	9.36752e-20
H2-Aa	14960	histocompatibility 2_ class II antigen A_ alpha	ENSMUSG00000036594	9.50859	2.38945e-67	2.77704e-66
Clec12a	232413	C-type lectin domain family 12_ member a	ENSMUSG00000053063	9.50498	1.42379e-18	5.94263e-18
Klhl30	70788	kelch-like 30	ENSMUSG00000026308	9.50284	1.21893e-151	3.94997e-150
4930523C07Rik	67647	RIKEN cDNA 4930523C07 gene	ENSMUSG00000090394	9.50112	2.4544e-34	1.57665e-33
Fam174a	67698	family with sequence similarity 174_ member A	ENSMUSG00000051185	9.49336	1.28048e-118	2.87403e-117
Adig	246747	adipogenin	ENSMUSG00000044405	9.49318	1.11615e-35	7.36518e-35
Fhl2	14200	four and a half LIM domains 2	ENSMUSG00000008136	9.49229	5.72252e-32	3.48893e-31
Cxadr	13052	coxsackie virus and adenovirus receptor	ENSMUSG00000022865	9.49162	1.30754e-20	5.8205e-20
Mum1l1	245631	melanoma associated antigen (mutated) 1-like 1	ENSMUSG00000042515	9.49032	4.27994e-93	7.11485e-92
H2-Eb1	14969	histocompatibility 2_ class II antigen E beta	ENSMUSG00000060586	9.48196	7.52757e-132	1.94006e-130
Emp2	13731	epithelial membrane protein 2	ENSMUSG00000022505	9.4805	6.10304e-69	7.24841e-68
Slc22a23	73102	solute carrier family 22_ member 23	ENSMUSG00000038267	9.48016	8.3277e-76	1.09206e-74
Nmnat3	74080	nicotinamide nucleotide adenylyltransferase 3	ENSMUSG00000032456	9.47942	1.81889e-60	1.90927e-59
Acot4	171282	acyl-CoA thioesterase 4	ENSMUSG00000052392	9.47377	9.09306e-20	3.94884e-19
Jag1	16449	jagged 1	ENSMUSG00000027276	9.4731	4.2535e-50	3.71502e-49
Retnla	57262	resistin like alpha	ENSMUSG00000061100	9.46565	1.66291e-52	1.52179e-51
Cav3	12391	caveolin 3	ENSMUSG00000062694	9.46477	5.2258e-110	1.0646e-108
Rasgrp3	240168	RAS_ guanyl releasing protein 3	ENSMUSG00000071042	9.464	7.42244e-122	1.71655e-120
Rgs2	19735	regulator of G-protein signaling 2	ENSMUSG00000026360	9.46385	6.08161e-56	5.8908e-55
Gpx7	67305	glutathione peroxidase 7	ENSMUSG00000028597	9.46238	4.94683e-33	3.08902e-32
Gas7	14457	growth arrest specific 7	ENSMUSG00000033066	9.46117	9.0254e-40	6.46514e-39
Ucp3	22229	uncoupling protein 3 (mitochondrial_ proton carrier)	ENSMUSG00000032942	9.45755	1.04694e-48	8.92465e-48
Edn1	13614	endothelin 1	ENSMUSG00000021367	9.45725	6.06151e-19	2.56071e-18
Irx2	16372	Iroquois related homeobox 2 (Drosophila)	ENSMUSG00000001504	9.45615	5.1612e-21	2.33323e-20
Arhgap32	330914	Rho GTPase activating protein 32	ENSMUSG00000041444	9.45484	2.70842e-69	3.2239e-68
4930578C19Rik	75905	RIKEN cDNA 4930578C19 gene	ENSMUSG00000037358	9.45476	4.78254e-21	2.16511e-20
She	214547	src homology 2 domain-containing transforming protein E	ENSMUSG00000046280	9.45414	5.78611e-34	3.68872e-33
Cgnl1	68178	cingulin-like 1	ENSMUSG00000032232	9.44314	8.38855e-70	1.00789e-68
Cachd1	320508	cache domain containing 1	ENSMUSG00000028532	9.44256	9.97039e-40	7.13567e-39
Serpinb1a	66222	serine (or cysteine) peptidase inhibitor_ clade B_ member 1a	ENSMUSG00000044734	9.43834	1.93964e-170	7.5197e-169
Nav2	78286	neuron navigator 2	ENSMUSG00000052512	9.43728	3.85649e-188	1.76967e-186
Pcsk5	18552	proprotein convertase subtilisin/kexin type 5	ENSMUSG00000024713	9.43594	1.1164e-20	4.98352e-20
Agmo	319660	alkylglycerol monooxygenase	ENSMUSG00000050103	9.43157	1.98101e-31	1.19323e-30
Vgll2	215031	vestigial like 2 homolog (Drosophila)	ENSMUSG00000049641	9.42778	1.51889e-177	6.28465e-176
Slc2a12	353169	solute carrier family 2 (facilitated glucose transporter)_ member 12	ENSMUSG00000037490	9.42529	1.63347e-33	1.02905e-32
Cldn1	12737	claudin 1	ENSMUSG00000022512	9.42144	1.48958e-19	6.42778e-19
Kif21a	16564	kinesin family member 21A	ENSMUSG00000022629	9.41427	1.18283e-106	2.297e-105
Ccl9	20308	chemokine (C-C motif) ligand 9	ENSMUSG00000019122	9.41372	1.25126e-56	1.22612e-55
Cacna2d1	12293	calcium channel_ voltage-dependent_ alpha2/delta subunit 1	ENSMUSG00000040118	9.40976	0	0
C5ar1	12273	complement component 5a receptor 1	ENSMUSG00000049130	9.409	2.58303e-20	1.13905e-19
Dnah7b	227058	dynein_ axonemal_ heavy chain 7B	ENSMUSG00000041144	9.40865	2.06526e-20	9.1363e-20
Fcgr1	14129	Fc receptor_ IgG_ high affinity I	ENSMUSG00000015947	9.4085	6.43763e-20	2.80672e-19
Svil	225115	supervillin	ENSMUSG00000024236	9.40745	0	0
Sh3rf2	269016	SH3 domain containing ring finger 2	ENSMUSG00000057719	9.40692	8.91225e-74	1.13929e-72
Emcn	59308	endomucin	ENSMUSG00000054690	9.40555	4.70033e-59	4.80765e-58
Tes	21753	testis derived transcript	ENSMUSG00000029552	9.40419	1.87964e-20	8.33012e-20
Fmn1	14260	formin 1	ENSMUSG00000044042	9.40322	4.95139e-20	2.16257e-19
Fibin	67606	fin bud initiation factor homolog (zebrafish)	ENSMUSG00000074971	9.40141	2.80608e-82	4.04096e-81
Mybph	53311	myosin binding protein H	ENSMUSG00000042451	9.39907	6.84828e-248	5.44864e-246
Klb	83379	klotho beta	ENSMUSG00000029195	9.39796	2.20731e-12	7.24908e-12
Lifr	16880	leukemia inhibitory factor receptor	ENSMUSG00000054263	9.39784	4.80017e-199	2.44472e-197
Rab32	67844	RAB32_ member RAS oncogene family	ENSMUSG00000019832	9.39767	3.69798e-20	1.62156e-19
Med12l	329650	mediator complex subunit 12-like	ENSMUSG00000056476	9.38893	2.92631e-20	1.28777e-19
Acsm3	20216	acyl-CoA synthetase medium-chain family member 3	ENSMUSG00000030935	9.3876	2.17006e-21	9.93094e-21
Cds1	74596	CDP-diacylglycerol synthase 1	ENSMUSG00000029330	9.38585	2.76588e-24	1.38398e-23
Sirpa	19261	signal-regulatory protein alpha	ENSMUSG00000037902	9.38036	1.29172e-70	1.57029e-69
Pbxip1	229534	pre B cell leukemia transcription factor interacting protein 1	ENSMUSG00000042613	9.37489	0	0
Aldh1l1	107747	aldehyde dehydrogenase 1 family_ member L1	ENSMUSG00000030088	9.36874	2.00598e-74	2.57979e-73
Cdh13	12554	cadherin 13	ENSMUSG00000031841	9.36808	3.89597e-185	1.74278e-183
Ctsc	13032	cathepsin C	ENSMUSG00000030560	9.36722	4.00431e-111	8.29495e-110
Khdrbs3	13992	KH domain containing_ RNA binding_ signal transduction associated 3	ENSMUSG00000022332	9.36716	5.93398e-42	4.43959e-41
Sox17	20671	SRY (sex determining region Y)-box 17	ENSMUSG00000025902	9.365	1.61271e-40	1.17203e-39
Rarb	218772	retinoic acid receptor_ beta	ENSMUSG00000017491	9.36082	5.6649e-48	4.76931e-47
Itgb1bp2	26549	integrin beta 1 binding protein 2	ENSMUSG00000031312	9.35915	1.03049e-283	1.15242e-281
Klf12	16597	Kruppel-like factor 12	ENSMUSG00000072294	9.35768	4.77797e-24	2.37407e-23
Sprr1a	20753	small proline-rich protein 1A	ENSMUSG00000050359	9.35653	2.16723e-19	9.31173e-19
Gpx3	14778	glutathione peroxidase 3	ENSMUSG00000018339	9.35601	0	0
Adgrg6	215798	adhesion G protein-coupled receptor G6	ENSMUSG00000039116	9.35191	2.81233e-20	1.23846e-19
Btbd11	74007	BTB (POZ) domain containing 11	ENSMUSG00000020042	9.35179	1.57649e-20	6.99828e-20
Slfn5	327978	schlafen 5	ENSMUSG00000054404	9.34919	1.1239e-67	1.31192e-66
Anxa3	11745	annexin A3	ENSMUSG00000029484	9.34694	5.85704e-93	9.70746e-92
Gabre	14404	gamma-aminobutyric acid (GABA) A receptor_ subunit epsilon	ENSMUSG00000031340	9.34535	2.94218e-20	1.2944e-19
Psd3	234353	pleckstrin and Sec7 domain containing 3	ENSMUSG00000030465	9.34352	5.46502e-100	9.85306e-99
Kera	16545	keratocan	ENSMUSG00000019932	9.34136	3.42815e-32	2.1001e-31
Chmp4c	66371	charged multivesicular body protein 4C	ENSMUSG00000027536	9.339	4.54279e-24	2.25932e-23
1700040L02Rik	73287	RIKEN cDNA 1700040L02 gene	ENSMUSG00000019945	9.33899	3.77252e-20	1.65401e-19
Gm684	100502940	predicted gene 684	ENSMUSG00000079559	9.33838	1.8464e-20	8.18394e-20
Tgtp1	21822	T cell specific GTPase 1	ENSMUSG00000078922	9.33792	1.40642e-19	6.07711e-19
Dusp13	27389	dual specificity phosphatase 13	ENSMUSG00000021768	9.33715	0	0
Foxp2	114142	forkhead box P2	ENSMUSG00000029563	9.33575	9.37258e-24	4.62327e-23
Erbb4	13869	v-erb-a erythroblastic leukemia viral oncogene homolog 4 (avian)	ENSMUSG00000062209	9.33454	5.71045e-20	2.49206e-19
Ppargc1a	19017	peroxisome proliferative activated receptor_ gamma_ coactivator 1 alpha	ENSMUSG00000029167	9.33357	2.47831e-131	6.3413e-130
Naaladl2	635702	N-acetylated alpha-linked acidic dipeptidase-like 2	ENSMUSG00000102758	9.32596	2.31004e-20	1.01994e-19
Hoxd10	15430	homeobox D10	ENSMUSG00000050368	9.32542	1.38462e-19	5.98536e-19
Dnmbp	71972	dynamin binding protein	ENSMUSG00000025195	9.32367	3.38469e-107	6.61307e-106
Usp25	30940	ubiquitin specific peptidase 25	ENSMUSG00000022867	9.32079	1.3805e-281	1.50184e-279
Rap2b	74012	RAP2B_ member of RAS oncogene family	ENSMUSG00000036894	9.31927	1.69085e-41	1.25157e-40
Ushbp1	234395	Usher syndrome 1C binding protein 1	ENSMUSG00000034911	9.31758	1.00949e-152	3.30477e-151
Ntf3	18205	neurotrophin 3	ENSMUSG00000049107	9.31655	3.52813e-20	1.54835e-19
Penk	18619	preproenkephalin	ENSMUSG00000045573	9.31375	7.77661e-61	8.21695e-60
Mybpc1	109272	myosin binding protein C_ slow-type	ENSMUSG00000020061	9.31359	0	0
Bmp6	12161	bone morphogenetic protein 6	ENSMUSG00000039004	9.31215	5.0856e-63	5.54201e-62
Cfh	12628	complement component factor h	ENSMUSG00000026365	9.30738	5.53481e-110	1.12683e-108
Paqr9	75552	progestin and adipoQ receptor family member IX	ENSMUSG00000064225	9.30484	5.69517e-24	2.82366e-23
Sim2	20465	single-minded homolog 2 (Drosophila)	ENSMUSG00000062713	9.30343	6.24454e-50	5.43915e-49
Scn7a	20272	sodium channel_ voltage-gated_ type VII_ alpha	ENSMUSG00000034810	9.30342	1.72297e-70	2.08978e-69
Pcp4l1	66425	Purkinje cell protein 4-like 1	ENSMUSG00000038370	9.29923	9.85427e-68	1.15197e-66
Fez1	235180	fasciculation and elongation protein zeta 1 (zygin I)	ENSMUSG00000032118	9.29672	3.86287e-49	3.31589e-48
Tns3	319939	tensin 3	ENSMUSG00000020422	9.28644	1.78417e-71	2.20413e-70
Rarres2	71660	retinoic acid receptor responder (tazarotene induced) 2	ENSMUSG00000009281	9.28599	2.08395e-121	4.79173e-120
Hsd11b1	15483	hydroxysteroid 11-beta dehydrogenase 1	ENSMUSG00000016194	9.28598	3.50257e-50	3.06333e-49
Pde1a	18573	phosphodiesterase 1A_ calmodulin-dependent	ENSMUSG00000059173	9.28539	2.87467e-23	1.3988e-22
C130074G19Rik	226777	RIKEN cDNA C130074G19 gene	ENSMUSG00000039349	9.28289	3.46476e-91	5.63094e-90
Clec4a3	73149	C-type lectin domain family 4_ member a3	ENSMUSG00000043832	9.28236	1.96985e-18	8.18444e-18
Tmem98	103743	transmembrane protein 98	ENSMUSG00000035413	9.27972	3.37382e-20	1.48266e-19
Aqp1	11826	aquaporin 1	ENSMUSG00000004655	9.27613	0	0
F2r	14062	coagulation factor II (thrombin) receptor	ENSMUSG00000048376	9.27465	1.63309e-80	2.30201e-79
Dhrs3	20148	dehydrogenase/reductase (SDR family) member 3	ENSMUSG00000066026	9.26982	5.11943e-96	8.78432e-95
Srpx2	68792	sushi-repeat-containing protein_ X-linked 2	ENSMUSG00000031253	9.26879	1.61026e-23	7.88827e-23
Efemp1	216616	epidermal growth factor-containing fibulin-like extracellular matrix protein 1	ENSMUSG00000020467	9.26295	6.33814e-46	5.12176e-45
Smpx	66106	small muscle protein_ X-linked	ENSMUSG00000041476	9.26088	0	0
Ifit1	15957	interferon-induced protein with tetratricopeptide repeats 1	ENSMUSG00000034459	9.25858	2.58105e-51	2.31045e-50
Cd247	12503	CD247 antigen	ENSMUSG00000005763	9.25841	4.56901e-19	1.94174e-18
Esrrg	26381	estrogen-related receptor gamma	ENSMUSG00000026610	9.25835	2.00362e-101	3.67032e-100
Abcg1	11307	ATP-binding cassette_ sub-family G (WHITE)_ member 1	ENSMUSG00000024030	9.25418	9.30355e-20	4.03861e-19
Trim30a	20128	tripartite motif-containing 30A	ENSMUSG00000030921	9.25361	3.42363e-32	2.09773e-31
Meox2	17286	mesenchyme homeobox 2	ENSMUSG00000036144	9.25149	1.71139e-52	1.5657e-51
S100a8	20201	S100 calcium binding protein A8 (calgranulin A)	ENSMUSG00000056054	9.25066	8.52613e-11	2.61607e-10
Cox8b	12869	cytochrome c oxidase subunit VIIIb	ENSMUSG00000025488	9.24717	1.2042e-306	1.61828e-304
Hs6st2	50786	heparan sulfate 6-O-sulfotransferase 2	ENSMUSG00000062184	9.24502	3.65289e-87	5.64415e-86
Prss23	76453	protease_ serine 23	ENSMUSG00000039405	9.24284	6.54486e-178	2.72212e-176
Tmsb4x	19241	thymosin_ beta 4_ X chromosome	ENSMUSG00000049775	9.24191	1.37633e-243	1.04314e-241
Aoah	27052	acyloxyacyl hydrolase	ENSMUSG00000021322	9.23975	1.43473e-18	5.98596e-18
Hpgd	15446	hydroxyprostaglandin dehydrogenase 15 (NAD)	ENSMUSG00000031613	9.23929	5.9341e-31	3.52913e-30
Sorbs2	234214	sorbin and SH3 domain containing 2	ENSMUSG00000031626	9.23872	1.22623e-146	3.73876e-145
Cped1	214642	cadherin-like and PC-esterase domain containing 1	ENSMUSG00000062980	9.23832	1.87454e-168	7.15456e-167
Pyhin1	236312	pyrin and HIN domain family_ member 1	ENSMUSG00000043263	9.23638	1.50957e-19	6.51229e-19
Sntb1	20649	syntrophin_ basic 1	ENSMUSG00000060429	9.23324	2.16268e-61	2.30417e-60
Car3	12350	carbonic anhydrase 3	ENSMUSG00000027559	9.23072	9.69513e-111	1.99542e-109
Trpc3	22065	transient receptor potential cation channel_ subfamily C_ member 3	ENSMUSG00000027716	9.23052	2.98304e-22	1.40681e-21
Dab2	13132	disabled 2_ mitogen-responsive phosphoprotein	ENSMUSG00000022150	9.22301	9.50453e-98	1.66571e-96
Adprhl1	234072	ADP-ribosylhydrolase like 1	ENSMUSG00000031448	9.21807	9.23612e-161	3.31547e-159
Ndrg1	17988	N-myc downstream regulated gene 1	ENSMUSG00000005125	9.217	2.25046e-177	9.29957e-176
Cav1	12389	caveolin 1_ caveolae protein	ENSMUSG00000007655	9.21129	2.14631e-111	4.46634e-110
Enpep	13809	glutamyl aminopeptidase	ENSMUSG00000028024	9.21018	1.044e-36	7.02533e-36
Nrip1	268903	nuclear receptor interacting protein 1	ENSMUSG00000048490	9.20695	1.2568e-96	2.17049e-95
Tspan6	56496	tetraspanin 6	ENSMUSG00000067377	9.20457	2.41196e-38	1.68216e-37
Slc16a7	20503	solute carrier family 16 (monocarboxylic acid transporters)_ member 7	ENSMUSG00000020102	9.20388	2.37321e-18	9.83985e-18
Sema3c	20348	sema domain_ immunoglobulin domain (Ig)_ short basic domain_ secreted_ (semaphorin) 3C	ENSMUSG00000028780	9.19479	1.69608e-190	7.97755e-189
Itgam	16409	integrin alpha M	ENSMUSG00000030786	9.19358	5.5351e-19	2.34204e-18
Nrap	18175	nebulin-related anchoring protein	ENSMUSG00000049134	9.19096	0	0
Rnase4	58809	ribonuclease_ RNase A family 4	ENSMUSG00000021876	9.19051	7.49894e-179	3.15172e-177
Ptprc	19264	protein tyrosine phosphatase_ receptor type_ C	ENSMUSG00000026395	9.18849	4.99729e-31	2.97918e-30
Hbb-bs	100503605	hemoglobin_ beta adult s chain	ENSMUSG00000052305	9.18801	2.1006e-106	4.06446e-105
Cxcl12	20315	chemokine (C-X-C motif) ligand 12	ENSMUSG00000061353	9.1876	6.23403e-221	3.964e-219
Glis3	226075	GLIS family zinc finger 3	ENSMUSG00000052942	9.18518	7.68758e-20	3.34212e-19
Hecw2	329152	HECT_ C2 and WW domain containing E3 ubiquitin protein ligase 2	ENSMUSG00000042807	9.18438	5.69397e-30	3.30879e-29
Lum	17022	lumican	ENSMUSG00000036446	9.18297	6.14599e-106	1.18489e-104
Irx1	16371	Iroquois related homeobox 1 (Drosophila)	ENSMUSG00000060969	9.18268	4.60902e-19	1.95718e-18
Svip	75744	small VCP/p97-interacting protein	ENSMUSG00000074093	9.18034	6.97291e-132	1.79856e-130
Fitm1	68680	fat storage-inducing transmembrane protein 1	ENSMUSG00000022215	9.17984	1.91832e-298	2.36894e-296
Alpk3	116904	alpha-kinase 3	ENSMUSG00000038763	9.17879	0	0
Alpk2	225638	alpha-kinase 2	ENSMUSG00000032845	9.17874	1.03424e-231	7.14453e-230
Angptl1	72713	angiopoietin-like 1	ENSMUSG00000033544	9.17527	4.58392e-44	3.57677e-43
Klf4	16600	Kruppel-like factor 4 (gut)	ENSMUSG00000003032	9.17384	7.123e-72	8.85777e-71
Tshz3	243931	teashirt zinc finger family member 3	ENSMUSG00000021217	9.17008	3.0207e-23	1.46852e-22
Il2ra	16184	interleukin 2 receptor_ alpha chain	ENSMUSG00000026770	9.16922	2.95936e-19	1.26625e-18
Popdc2	64082	popeye domain containing 2	ENSMUSG00000022803	9.16901	2.5045e-192	1.19025e-190
Fam184a	75906	family with sequence similarity 184_ member A	ENSMUSG00000019856	9.16785	4.99717e-19	2.11947e-18
Vnn3	26464	vanin 3	ENSMUSG00000020010	9.16464	2.49767e-13	8.55305e-13
Jazf1	231986	JAZF zinc finger 1	ENSMUSG00000063568	9.16433	7.135e-20	3.10653e-19
Rasip1	69903	Ras interacting protein 1	ENSMUSG00000044562	9.16316	7.18303e-77	9.60862e-76
Gyg	27357	glycogenin	ENSMUSG00000019528	9.16023	0	0
1500011B03Rik	66236	RIKEN cDNA 1500011B03 gene	ENSMUSG00000072694	9.15689	1.11116e-22	5.31469e-22
Cyp1b1	13078	cytochrome P450_ family 1_ subfamily b_ polypeptide 1	ENSMUSG00000024087	9.15238	1.19577e-29	6.89357e-29
Asb4	65255	ankyrin repeat and SOCS box-containing 4	ENSMUSG00000042607	9.15126	6.47662e-39	4.56777e-38
Adamts15	235130	a disintegrin-like and metallopeptidase (reprolysin type) with thrombospondin type 1 motif_ 15	ENSMUSG00000033453	9.14905	1.27932e-22	6.10441e-22
Ms4a6d	68774	membrane-spanning 4-domains_ subfamily A_ member 6D	ENSMUSG00000024679	9.14429	1.27759e-19	5.52716e-19
En1	13798	engrailed 1	ENSMUSG00000058665	9.14324	4.02657e-45	3.20602e-44
Il1r2	16178	interleukin 1 receptor_ type II	ENSMUSG00000026073	9.14075	5.29011e-18	2.16838e-17
Epha4	13838	Eph receptor A4	ENSMUSG00000026235	9.14004	1.995e-19	8.57916e-19
Arap2	212285	ArfGAP with RhoGAP domain_ ankyrin repeat and PH domain 2	ENSMUSG00000037999	9.13872	8.32481e-23	3.99851e-22
Fam213a	70564	family with sequence similarity 213_ member A	ENSMUSG00000021792	9.13689	6.76301e-150	2.13955e-148
Pon1	18979	paraoxonase 1	ENSMUSG00000002588	9.13534	1.25341e-17	5.06176e-17
Unc45b	217012	unc-45 homolog B (C. elegans)	ENSMUSG00000018845	9.13528	0	0
Lmcd1	30937	LIM and cysteine-rich domains 1	ENSMUSG00000057604	9.13377	1.22256e-168	4.67733e-167
Zfp2	22678	zinc finger protein 2	ENSMUSG00000049321	9.13316	1.11565e-47	9.33622e-47
C1s1	50908	complement component 1_ s subcomponent 1	ENSMUSG00000038521	9.13276	1.56702e-215	9.35064e-214
Lyz1	17110	lysozyme 1	ENSMUSG00000069515	9.1321	9.93807e-42	7.39723e-41
Cadps2	320405	Ca2+-dependent activator protein for secretion 2	ENSMUSG00000017978	9.12806	8.58189e-19	3.6064e-18
Btc	12223	betacellulin_ epidermal growth factor family member	ENSMUSG00000082361	9.1214	3.38336e-19	1.44516e-18
Adal	75894	adenosine deaminase-like	ENSMUSG00000027259	9.12075	5.64624e-92	9.24204e-91
Il12a	16159	interleukin 12a	ENSMUSG00000027776	9.12024	2.46883e-17	9.84698e-17
Rcan2	53901	regulator of calcineurin 2	ENSMUSG00000039601	9.11776	5.46545e-204	2.92809e-202
Cd34	12490	CD34 antigen	ENSMUSG00000016494	9.11727	1.74236e-207	9.6248e-206
Gimap6	231931	GTPase_ IMAP family member 6	ENSMUSG00000047867	9.11585	1.81748e-78	2.49165e-77
Tmem30b	238257	transmembrane protein 30B	ENSMUSG00000034435	9.11559	7.57679e-19	3.19157e-18
Smyd1	12180	SET and MYND domain containing 1	ENSMUSG00000055027	9.11425	0	0
Clic5	224796	chloride intracellular channel 5	ENSMUSG00000023959	9.1127	2.94304e-266	2.74432e-264
Cma1	17228	chymase 1_ mast cell	ENSMUSG00000022225	9.10825	2.04804e-22	9.72456e-22
Mmrn2	105450	multimerin 2	ENSMUSG00000041445	9.10417	9.05747e-76	1.1863e-74
Ptprb	19263	protein tyrosine phosphatase_ receptor type_ B	ENSMUSG00000020154	9.10223	1.77522e-268	1.71536e-266
Atp10a	11982	ATPase_ class V_ type 10A	ENSMUSG00000025324	9.09882	1.03899e-18	4.35533e-18
Il1rl1	17082	interleukin 1 receptor-like 1	ENSMUSG00000026069	9.09678	2.56621e-19	1.10068e-18
Sytl2	83671	synaptotagmin-like 2	ENSMUSG00000030616	9.09672	6.64539e-114	1.41981e-112
Apcdd1	494504	adenomatosis polyposis coli down-regulated 1	ENSMUSG00000071847	9.09204	1.90281e-32	1.17285e-31
Chad	12643	chondroadherin	ENSMUSG00000039084	9.09108	1.71722e-24	8.648e-24
Mtap7d3	320923	MAP7 domain containing 3	ENSMUSG00000067878	9.09055	6.81549e-19	2.87505e-18
Alx4	11695	aristaless-like homeobox 4	ENSMUSG00000040310	9.08774	1.37709e-17	5.55141e-17
Slc28a2	269346	solute carrier family 28 (sodium-coupled nucleoside transporter)_ member 2	ENSMUSG00000027219	9.0872	5.91038e-79	8.1552e-78
Smoc2	64074	SPARC related modular calcium binding 2	ENSMUSG00000023886	9.08596	4.43242e-231	3.0422e-229
Lcp2	16822	lymphocyte cytosolic protein 2	ENSMUSG00000002699	9.08082	2.7343e-18	1.13165e-17
Crispld1	83691	cysteine-rich secretory protein LCCL domain containing 1	ENSMUSG00000025776	9.08081	1.32863e-18	5.55198e-18
Sult1a1	20887	sulfotransferase family 1A_ phenol-preferring_ member 1	ENSMUSG00000030711	9.07718	4.341e-207	2.39384e-205
Map3k7cl	224419	Map3k7 C-terminal like	ENSMUSG00000025610	9.07662	2.69346e-21	1.22962e-20
Sqrdl	59010	sulfide quinone reductase-like (yeast)	ENSMUSG00000005803	9.07604	6.60489e-219	4.0782e-217
Itih5	209378	inter-alpha (globulin) inhibitor H5	ENSMUSG00000025780	9.07342	2.65895e-150	8.4705e-149
Ephb6	13848	Eph receptor B6	ENSMUSG00000029869	9.07303	6.19963e-19	2.61768e-18
Cdh19	227485	cadherin 19_ type 2	ENSMUSG00000047216	9.06911	1.33628e-21	6.16642e-21
C3ar1	12267	complement component 3a receptor 1	ENSMUSG00000040552	9.06894	5.32386e-22	2.48727e-21
Lrrc39	109245	leucine rich repeat containing 39	ENSMUSG00000027961	9.06793	4.76858e-184	2.12126e-182
Ppic	19038	peptidylprolyl isomerase C	ENSMUSG00000024538	9.06598	1.0799e-80	1.5229e-79
Ccdc71l	72123	coiled-coil domain containing 71 like	ENSMUSG00000090946	9.06549	7.47426e-63	8.12013e-62
Lonrf2	381338	LON peptidase N-terminal domain and ring finger 2	ENSMUSG00000048814	9.06368	7.97729e-54	7.44299e-53
Zfp536	243937	zinc finger protein 536	ENSMUSG00000043456	9.06237	7.26679e-19	3.0626e-18
Bcl6	12053	B cell leukemia/lymphoma 6	ENSMUSG00000022508	9.06153	1.5941e-61	1.70066e-60
Gimap5	317757	GTPase_ IMAP family member 5	ENSMUSG00000043505	9.05922	8.12247e-19	3.41693e-18
Dusp18	75219	dual specificity phosphatase 18	ENSMUSG00000047205	9.05919	6.04466e-26	3.17094e-25
Lrrc32	434215	leucine rich repeat containing 32	ENSMUSG00000090958	9.0565	1.10434e-30	6.52043e-30
Myct1	68632	myc target 1	ENSMUSG00000046916	9.05542	1.1726e-37	8.05461e-37
Inhbb	16324	inhibin beta-B	ENSMUSG00000037035	9.04719	1.34086e-17	5.40672e-17
Boc	117606	biregional cell adhesion molecule-related/down-regulated by oncogenes (Cdon) binding protein	ENSMUSG00000022687	9.0449	5.18069e-64	5.72957e-63
Tspyl5	239364	testis-specific protein_ Y-encoded-like 5	ENSMUSG00000038984	9.04466	1.45118e-22	6.91206e-22
B4galt4	56375	UDP-Gal:betaGlcNAc beta 1_4-galactosyltransferase_ polypeptide 4	ENSMUSG00000022793	9.0438	2.0853e-47	1.73643e-46
Elmo1	140580	engulfment and cell motility 1	ENSMUSG00000041112	9.03682	1.17278e-37	8.05461e-37
Col8a1	12837	collagen_ type VIII_ alpha 1	ENSMUSG00000068196	9.0349	2.45612e-33	1.5431e-32
Tslp	53603	thymic stromal lymphopoietin	ENSMUSG00000024379	9.03175	6.26245e-18	2.55808e-17
P3h2	210530	prolyl 3-hydroxylase 2	ENSMUSG00000038168	9.02897	7.11933e-32	4.3331e-31
Rnf130	59044	ring finger protein 130	ENSMUSG00000020376	9.0284	4.34213e-129	1.07993e-127
Pter	19212	phosphotriesterase related	ENSMUSG00000026730	9.02699	7.00409e-47	5.77814e-46
Ccl11	20292	chemokine (C-C motif) ligand 11	ENSMUSG00000020676	9.02599	1.15404e-97	2.0203e-96
Trim72	434246	tripartite motif-containing 72	ENSMUSG00000042828	9.02169	1.35581e-245	1.04744e-243
Ms4a4d	66607	membrane-spanning 4-domains_ subfamily A_ member 4D	ENSMUSG00000024678	9.02132	4.91078e-46	3.97636e-45
Fam19a5	106014	family with sequence similarity 19_ member A5	ENSMUSG00000054863	9.0121	2.17431e-38	1.51774e-37
Dkk2	56811	dickkopf homolog 2 (Xenopus laevis)	ENSMUSG00000028031	9.011	1.23199e-20	5.49185e-20
Krt7	110310	keratin 7	ENSMUSG00000023039	9.0079	1.86512e-16	7.19071e-16
Ahr	11622	aryl-hydrocarbon receptor	ENSMUSG00000019256	9.00748	4.89022e-22	2.28835e-21
Epgn	71920	epithelial mitogen	ENSMUSG00000035020	9.00509	2.07682e-17	8.32289e-17
Yipf7	75581	Yip1 domain family_ member 7	ENSMUSG00000029158	8.99983	1.37365e-121	3.16761e-120
Ly6a	110454	lymphocyte antigen 6 complex_ locus A	ENSMUSG00000075602	8.99894	1.18231e-197	5.94576e-196
Cdkn2b	12579	cyclin-dependent kinase inhibitor 2B (p15_ inhibits CDK4)	ENSMUSG00000073802	8.99837	5.63823e-19	2.38504e-18
Adrb3	11556	adrenergic receptor_ beta 3	ENSMUSG00000031489	8.99783	1.15961e-33	7.3342e-33
Myom2	17930	myomesin 2	ENSMUSG00000031461	8.99076	0	0
Trim54	58522	tripartite motif-containing 54	ENSMUSG00000062077	8.99019	0	0
Col24a1	71355	collagen_ type XXIV_ alpha 1	ENSMUSG00000028197	8.98848	7.09187e-22	3.29929e-21
Zfp385b	241494	zinc finger protein 385B	ENSMUSG00000027016	8.98589	7.49798e-19	3.15921e-18
Neb	17996	nebulin	ENSMUSG00000026950	8.98535	0	0
Srpx	51795	sushi-repeat-containing protein	ENSMUSG00000090084	8.97772	9.58079e-43	7.28559e-42
Myh11	17880	myosin_ heavy polypeptide 11_ smooth muscle	ENSMUSG00000018830	8.9754	6.02411e-161	2.16732e-159
Cd300lg	52685	CD300 antigen like family member G	ENSMUSG00000017309	8.97077	6.90189e-157	2.38134e-155
2510009E07Rik	72190	RIKEN cDNA 2510009E07 gene	ENSMUSG00000043391	8.96964	3.67751e-154	1.22395e-152
Hephl1	244698	hephaestin-like 1	ENSMUSG00000031936	8.96814	1.67831e-12	5.54652e-12
Fam13a	58909	family with sequence similarity 13_ member A	ENSMUSG00000037709	8.95742	3.08082e-92	5.05837e-91
Csf1r	12978	colony stimulating factor 1 receptor	ENSMUSG00000024621	8.95305	2.65282e-116	5.80751e-115
Pla2g4e	329502	phospholipase A2_ group IVE	ENSMUSG00000050211	8.94934	2.32513e-197	1.1638e-195
Chia1	81600	chitinase_ acidic 1	ENSMUSG00000062778	8.94714	6.0542e-18	2.47492e-17
Atp8b5	320571	ATPase_ class I_ type 8B_ member 5	ENSMUSG00000028457	8.94578	8.91348e-19	3.74427e-18
Col6a3	12835	collagen_ type VI_ alpha 3	ENSMUSG00000048126	8.94475	7.24211e-77	9.67551e-76
Gpr182	11536	G protein-coupled receptor 182	ENSMUSG00000058396	8.94376	2.57311e-18	1.0659e-17
Pcdh18	73173	protocadherin 18	ENSMUSG00000037892	8.94362	4.24437e-21	1.92311e-20
Prdm11	100042784	PR domain containing 11	ENSMUSG00000075028	8.94232	4.77273e-22	2.23468e-21
Arl4c	320982	ADP-ribosylation factor-like 4C	ENSMUSG00000049866	8.93965	2.88637e-30	1.68956e-29
Prkag3	241113	protein kinase_ AMP-activated_ gamma 3 non-catatlytic subunit	ENSMUSG00000006542	8.93827	0	0
9430020K01Rik	240185	RIKEN cDNA 9430020K01 gene	ENSMUSG00000033960	8.92998	1.64058e-169	6.30675e-168
Fam217b	71532	family with sequence similarity 217_ member B	ENSMUSG00000070476	8.9293	1.65309e-37	1.13241e-36
Ppp1r3a	140491	protein phosphatase 1_ regulatory (inhibitor) subunit 3A	ENSMUSG00000042717	8.92462	0	0
Neu2	23956	neuraminidase 2	ENSMUSG00000079434	8.92431	2.05146e-17	8.22333e-17
Adgrl4	170757	adhesion G protein-coupled receptor L4	ENSMUSG00000039167	8.92399	4.64966e-114	9.95413e-113
Rnf144a	108089	ring finger protein 144A	ENSMUSG00000020642	8.91939	1.99231e-47	1.65943e-46
Myoz2	59006	myozenin 2	ENSMUSG00000028116	8.9178	3.74335e-77	5.02423e-76
Blnk	17060	B cell linker	ENSMUSG00000061132	8.91249	5.29506e-36	3.51582e-35
Alox5	11689	arachidonate 5-lipoxygenase	ENSMUSG00000025701	8.90998	4.4242e-18	1.81881e-17
Fap	14089	fibroblast activation protein	ENSMUSG00000000392	8.90845	1.96772e-43	1.51652e-42
Pou3f1	18991	POU domain_ class 3_ transcription factor 1	ENSMUSG00000090125	8.9068	9.45469e-17	3.68959e-16
Mstn	17700	myostatin	ENSMUSG00000026100	8.90577	5.61267e-89	8.89132e-88
Anxa1	16952	annexin A1	ENSMUSG00000024659	8.90477	3.03544e-92	4.98641e-91
Maob	109731	monoamine oxidase B	ENSMUSG00000040147	8.9015	5.70267e-290	6.63252e-288
Homer2	26557	homer homolog 2 (Drosophila)	ENSMUSG00000025813	8.89934	5.38361e-95	9.15415e-94
Hbb-bt	101488143	hemoglobin_ beta adult t chain	ENSMUSG00000073940	8.89686	1.10973e-38	7.77688e-38
B3galt2	26878	UDP-Gal:betaGlcNAc beta 1_3-galactosyltransferase_ polypeptide 2	ENSMUSG00000033849	8.89001	1.73397e-45	1.3903e-44
Sncaip	67847	synuclein_ alpha interacting protein (synphilin)	ENSMUSG00000024534	8.88977	5.41563e-29	3.07771e-28
Tmem45a	56277	transmembrane protein 45a	ENSMUSG00000022754	8.88872	3.12219e-17	1.24081e-16
Ltbp1	268977	latent transforming growth factor beta binding protein 1	ENSMUSG00000001870	8.88844	1.46298e-85	2.20925e-84
Acsm5	272428	acyl-CoA synthetase medium-chain family member 5	ENSMUSG00000030972	8.88483	1.84307e-17	7.39724e-17
Clec2d	93694	C-type lectin domain family 2_ member d	ENSMUSG00000030157	8.88187	5.3172e-109	1.07027e-107
Mpz	17528	myelin protein zero	ENSMUSG00000056569	8.87976	6.86743e-130	1.72273e-128
Cyp2j9	74519	cytochrome P450_ family 2_ subfamily j_ polypeptide 9	ENSMUSG00000015224	8.87876	2.87357e-21	1.30868e-20
Csf2ra	12982	colony stimulating factor 2 receptor_ alpha_ low-affinity (granulocyte-macrophage)	ENSMUSG00000059326	8.87813	4.85041e-37	3.29375e-36
Bmp3	110075	bone morphogenetic protein 3	ENSMUSG00000029335	8.87646	1.59379e-16	6.16244e-16
Antxr2	71914	anthrax toxin receptor 2	ENSMUSG00000029338	8.87487	2.726e-124	6.47279e-123
Ifit1bl2	112419	interferon induced protein with tetratricopeptide repeats 1B like 2	ENSMUSG00000067297	8.87474	1.09428e-17	4.42582e-17
Gpc3	14734	glypican 3	ENSMUSG00000055653	8.8747	5.23833e-66	5.96875e-65
Htra1	56213	HtrA serine peptidase 1	ENSMUSG00000006205	8.87419	2.27223e-87	3.52449e-86
Adap2	216991	ArfGAP with dual PH domains 2	ENSMUSG00000020709	8.87347	1.03956e-29	6.00383e-29
Ccr5	12774	chemokine (C-C motif) receptor 5	ENSMUSG00000079227	8.87324	2.14673e-17	8.59014e-17
Tbx15	21384	T-box 15	ENSMUSG00000027868	8.87273	0	0
S100a11	20195	S100 calcium binding protein A11	ENSMUSG00000027907	8.87083	2.5115e-133	6.60047e-132
Lcp1	18826	lymphocyte cytosolic protein 1	ENSMUSG00000021998	8.87081	8.54164e-59	8.68115e-58
Tnfrsf21	94185	tumor necrosis factor receptor superfamily_ member 21	ENSMUSG00000023915	8.8694	1.4264e-79	1.98875e-78
Myod1	17927	myogenic differentiation 1	ENSMUSG00000009471	8.86726	3.44724e-151	1.10922e-149
Timd4	276891	T cell immunoglobulin and mucin domain containing 4	ENSMUSG00000055546	8.86396	8.47917e-18	3.44378e-17
Ifi205	226695	interferon activated gene 205	ENSMUSG00000054203	8.86094	7.38874e-95	1.25503e-93
Cd44	12505	CD44 antigen	ENSMUSG00000005087	8.85882	3.88511e-36	2.58608e-35
Rgs7bp	52882	regulator of G-protein signalling 7 binding protein	ENSMUSG00000021719	8.85285	5.2182e-17	2.05389e-16
Pid1	98496	phosphotyrosine interaction domain containing 1	ENSMUSG00000045658	8.85278	5.2527e-43	4.01152e-42
Tmem139	109218	transmembrane protein 139	ENSMUSG00000071506	8.85163	4.54056e-17	1.79202e-16
Osr1	23967	odd-skipped related 1 (Drosophila)	ENSMUSG00000048387	8.85011	7.64921e-29	4.32936e-28
Lvrn	74574	laeverin	ENSMUSG00000024481	8.83546	4.59615e-34	2.93772e-33
Stxbp6	217517	syntaxin binding protein 6 (amisyn)	ENSMUSG00000046314	8.83426	3.39255e-44	2.65819e-43
Hcls1	15163	hematopoietic cell specific Lyn substrate 1	ENSMUSG00000022831	8.83139	2.00054e-27	1.09115e-26
Serping1	12258	serine (or cysteine) peptidase inhibitor_ clade G_ member 1	ENSMUSG00000023224	8.8263	1.4918e-290	1.74138e-288
Cd209b	69165	CD209b antigen	ENSMUSG00000065987	8.82482	1.51149e-17	6.08554e-17
Cd209f	69142	CD209f antigen	ENSMUSG00000051906	8.82312	1.14848e-25	5.97769e-25
Zbp1	58203	Z-DNA binding protein 1	ENSMUSG00000027514	8.82135	1.33711e-17	5.39296e-17
C1qtnf7	109323	C1q and tumor necrosis factor related protein 7	ENSMUSG00000061535	8.81854	4.68447e-18	1.92309e-17
Ddx60	234311	DEAD (Asp-Glu-Ala-Asp) box polypeptide 60	ENSMUSG00000037921	8.81794	1.54588e-20	6.86712e-20
Lyve1	114332	lymphatic vessel endothelial hyaluronan receptor 1	ENSMUSG00000030787	8.8141	2.57073e-37	1.75501e-36
Hs3st5	319415	heparan sulfate (glucosamine) 3-O-sulfotransferase 5	ENSMUSG00000044499	8.81327	2.12417e-17	8.50414e-17
Fam174b	100038347	family with sequence similarity 174_ member B	ENSMUSG00000078670	8.81326	3.10788e-17	1.23527e-16
Chrne	11448	cholinergic receptor_ nicotinic_ epsilon polypeptide	ENSMUSG00000014609	8.81225	3.63594e-36	2.42224e-35
Gm4841	225594	predicted gene 4841	ENSMUSG00000068606	8.81091	1.53815e-20	6.83376e-20
Fgf10	14165	fibroblast growth factor 10	ENSMUSG00000021732	8.80847	2.60474e-16	1.00024e-15
Foxo1	56458	forkhead box O1	ENSMUSG00000044167	8.80672	1.65526e-131	4.24212e-130
Zfp618	72701	zinc finger protein 618	ENSMUSG00000028358	8.80126	1.08943e-17	4.40676e-17
Fmo4	226564	flavin containing monooxygenase 4	ENSMUSG00000026692	8.79926	7.28979e-18	2.96902e-17
Rtp3	235636	receptor transporter protein 3	ENSMUSG00000066319	8.79861	4.36237e-18	1.79386e-17
Dnaja4	58233	DnaJ (Hsp40) homolog_ subfamily A_ member 4	ENSMUSG00000032285	8.798	6.56871e-198	3.32427e-196
Pdk4	27273	pyruvate dehydrogenase kinase_ isoenzyme 4	ENSMUSG00000019577	8.79682	1.65202e-115	3.592e-114
Kcnn2	140492	potassium intermediate/small conductance calcium-activated channel_ subfamily N_ member 2	ENSMUSG00000054477	8.79642	5.47936e-18	2.24481e-17
Col6a2	12834	collagen_ type VI_ alpha 2	ENSMUSG00000020241	8.79266	1.31014e-136	3.57843e-135
Sox18	20672	SRY (sex determining region Y)-box 18	ENSMUSG00000046470	8.79139	4.97396e-50	4.33834e-49
Rin3	217835	Ras and Rab interactor 3	ENSMUSG00000044456	8.78939	2.00941e-72	2.5253e-71
Cdc42ep3	260409	CDC42 effector protein (Rho GTPase binding) 3	ENSMUSG00000036533	8.78839	2.6354e-72	3.30163e-71
Cldn5	12741	claudin 5	ENSMUSG00000041378	8.78112	2.43767e-50	2.139e-49
Nrk	27206	Nik related kinase	ENSMUSG00000052854	8.78069	3.36895e-17	1.33738e-16
Ednra	13617	endothelin receptor type A	ENSMUSG00000031616	8.78067	7.34539e-21	3.30336e-20
Aldh1a1	11668	aldehyde dehydrogenase family 1_ subfamily A1	ENSMUSG00000053279	8.77413	1.39661e-273	1.40912e-271
Cacna1s	12292	calcium channel_ voltage-dependent_ L type_ alpha 1S subunit	ENSMUSG00000026407	8.76837	0	0
Zfp354b	27274	zinc finger protein 354B	ENSMUSG00000020335	8.76783	7.86589e-29	4.45121e-28
St3gal1	20442	ST3 beta-galactoside alpha-2_3-sialyltransferase 1	ENSMUSG00000013846	8.76583	2.06405e-108	4.11318e-107
Apoc1	11812	apolipoprotein C-I	ENSMUSG00000040564	8.76472	2.30338e-25	1.19017e-24
Sned1	208777	sushi_ nidogen and EGF-like domains 1	ENSMUSG00000047793	8.75321	9.67208e-143	2.83549e-141
Prss12	19142	protease_ serine 12 neurotrypsin (motopsin)	ENSMUSG00000027978	8.75156	8.29939e-17	3.24707e-16
Postn	50706	periostin_ osteoblast specific factor	ENSMUSG00000027750	8.74989	2.00182e-79	2.78254e-78
Prr32	68800	proline rich 32	ENSMUSG00000037086	8.74977	1.25865e-17	5.08227e-17
Rbm11	224344	RNA binding motif protein 11	ENSMUSG00000032940	8.74962	1.11423e-16	4.33703e-16
Pik3ap1	83490	phosphoinositide-3-kinase adaptor protein 1	ENSMUSG00000025017	8.74519	9.11984e-17	3.5624e-16
Vrk2	69922	vaccinia related kinase 2	ENSMUSG00000064090	8.73918	2.97549e-43	2.2844e-42
Csf2rb2	12984	colony stimulating factor 2 receptor_ beta 2_ low-affinity (granulocyte-macrophage)	ENSMUSG00000071714	8.73261	2.12625e-24	1.06743e-23
Il3ra	16188	interleukin 3 receptor_ alpha chain	ENSMUSG00000068758	8.72738	2.38731e-20	1.05362e-19
Hspb7	29818	heat shock protein family_ member 7 (cardiovascular)	ENSMUSG00000006221	8.72634	2.16768e-114	4.66875e-113
Moxd1	59012	monooxygenase_ DBH-like 1	ENSMUSG00000020000	8.72461	1.79242e-17	7.19666e-17
Klhl38	268807	kelch-like 38	ENSMUSG00000022357	8.72257	1.13478e-17	4.5879e-17
Cmah	12763	cytidine monophospho-N-acetylneuraminic acid hydroxylase	ENSMUSG00000016756	8.71908	1.39063e-16	5.38736e-16
Klhl6	239743	kelch-like 6	ENSMUSG00000043008	8.71801	7.22135e-18	2.94151e-17
Nxpe4	244853	neurexophilin and PC-esterase domain family_ member 4	ENSMUSG00000044229	8.71636	1.09477e-71	1.3577e-70
Tmem182	381339	transmembrane protein 182	ENSMUSG00000079588	8.71381	0	0
Cd209d	170779	CD209d antigen	ENSMUSG00000031495	8.71288	2.62426e-16	1.00762e-15
Vopp1	232023	vesicular_ overexpressed in cancer_ prosurvival protein 1	ENSMUSG00000037788	8.71284	4.49029e-58	4.51628e-57
Hoxc13	15422	homeobox C13	ENSMUSG00000001655	8.71259	5.04758e-18	2.07003e-17
Plekhb1	27276	pleckstrin homology domain containing_ family B (evectins) member 1	ENSMUSG00000030701	8.71088	0	0
Tspan8	216350	tetraspanin 8	ENSMUSG00000034127	8.70897	5.15487e-61	5.46119e-60
Twist1	22160	twist basic helix-loop-helix transcription factor 1	ENSMUSG00000035799	8.70619	2.13647e-20	9.44347e-20
Myo18b	74376	myosin XVIIIb	ENSMUSG00000072720	8.70496	0	0
Sox2	20674	SRY (sex determining region Y)-box 2	ENSMUSG00000074637	8.7024	2.78717e-17	1.10987e-16
Smco4	170748	single-pass membrane protein with coiled-coil domains 4	ENSMUSG00000058173	8.7007	4.96115e-28	2.75052e-27
Phf11b	236451	PHD finger protein 11B	ENSMUSG00000091649	8.69915	7.71421e-17	3.02108e-16
St8sia2	20450	ST8 alpha-N-acetyl-neuraminide alpha-2_8-sialyltransferase 2	ENSMUSG00000025789	8.69515	2.39979e-17	9.57878e-17
Gli3	14634	GLI-Kruppel family member GLI3	ENSMUSG00000021318	8.69439	2.52199e-17	1.00553e-16
Adamtsl1	77739	ADAMTS-like 1	ENSMUSG00000066113	8.69399	1.09345e-40	7.9756e-40
Frk	14302	fyn-related kinase	ENSMUSG00000019779	8.69151	7.74805e-28	4.26971e-27
Abcb4	18670	ATP-binding cassette_ sub-family B (MDR/TAP)_ member 4	ENSMUSG00000042476	8.68936	9.33676e-215	5.53013e-213
Itpkb	320404	inositol 1_4_5-trisphosphate 3-kinase B	ENSMUSG00000038855	8.68918	3.14652e-193	1.50656e-191
Fam198b	68659	family with sequence similarity 198_ member B	ENSMUSG00000027955	8.6873	3.56443e-67	4.1366e-66
Gm4070	100042856	predicted gene 4070	ENSMUSG00000078606	8.68098	4.50951e-17	1.78021e-16
Itpripl2	319622	inositol 1_4_5-triphosphate receptor interacting protein-like 2	ENSMUSG00000095115	8.67685	2.59459e-122	6.02653e-121
Fzd1	14362	frizzled homolog 1 (Drosophila)	ENSMUSG00000044674	8.67295	1.19507e-34	7.73119e-34
Apobec2	11811	apolipoprotein B mRNA editing enzyme_ catalytic polypeptide 2	ENSMUSG00000040694	8.67204	2.22194e-175	9.01859e-174
Csgalnact1	234356	chondroitin sulfate N-acetylgalactosaminyltransferase 1	ENSMUSG00000036356	8.66737	1.06787e-20	4.77022e-20
Zkscan16	100041581	zinc finger with KRAB and SCAN domains 16	ENSMUSG00000038630	8.66489	1.03968e-16	4.05033e-16
Fam180a	208164	family with sequence similarity 180_ member A	ENSMUSG00000047420	8.66321	1.16771e-16	4.53912e-16
Vsig2	57276	V-set and immunoglobulin domain containing 2	ENSMUSG00000001943	8.66111	4.33153e-42	3.24906e-41
Fcna	14133	ficolin A	ENSMUSG00000026938	8.66027	9.92453e-26	5.17824e-25
Fhl1	14199	four and a half LIM domains 1	ENSMUSG00000023092	8.65404	2.63915e-108	5.25268e-107
Ptprq	237523	protein tyrosine phosphatase_ receptor type_ Q	ENSMUSG00000035916	8.65163	4.98826e-17	1.96556e-16
Npr3	18162	natriuretic peptide receptor 3	ENSMUSG00000022206	8.64879	5.89034e-61	6.23624e-60
Slc28a1	434203	solute carrier family 28 (sodium-coupled nucleoside transporter)_ member 1	ENSMUSG00000025726	8.64849	2.68352e-27	1.46018e-26
Ms4a7	109225	membrane-spanning 4-domains_ subfamily A_ member 7	ENSMUSG00000024672	8.64493	8.0995e-17	3.17003e-16
C1ra	50909	complement component 1_ r subcomponent A	ENSMUSG00000055172	8.64361	3.70797e-127	9.05312e-126
Pxdc1	66895	PX domain containing 1	ENSMUSG00000021411	8.6417	1.77731e-42	1.34545e-41
Ms4a4a	666907	membrane-spanning 4-domains_ subfamily A_ member 4A	ENSMUSG00000101389	8.63951	6.29211e-17	2.46989e-16
Perp	64058	PERP_ TP53 apoptosis effector	ENSMUSG00000019851	8.63326	2.30536e-27	1.25591e-26
Gm9949	225609	predicted gene 9949	ENSMUSG00000054589	8.63307	6.47687e-17	2.54148e-16
Trdn	76757	triadin	ENSMUSG00000019787	8.63059	0	0
Sod3	20657	superoxide dismutase 3_ extracellular	ENSMUSG00000072941	8.62749	1.65557e-124	3.93986e-123
Gm3854	100416477	zinc finger protein 72 pseudogene	ENSMUSG00000109398	8.62664	1.92271e-20	8.51744e-20
Dpt	56429	dermatopontin	ENSMUSG00000026574	8.62636	2.37634e-196	1.17111e-194
Zfpm2	22762	zinc finger protein_ multitype 2	ENSMUSG00000022306	8.62377	2.66192e-17	1.06066e-16
Bgn	12111	biglycan	ENSMUSG00000031375	8.61839	1.43601e-198	7.30196e-197
Mcpt4	17227	mast cell protease 4	ENSMUSG00000061068	8.61764	1.46442e-46	1.19913e-45
Txlnb	378431	taxilin beta	ENSMUSG00000039891	8.60837	0	0
P2ry14	140795	purinergic receptor P2Y_ G-protein coupled_ 14	ENSMUSG00000036381	8.60502	1.04492e-16	4.07024e-16
Zcchc5	213436	zinc finger_ CCHC domain containing 5	ENSMUSG00000047686	8.60396	3.4908e-17	1.38472e-16
Rusc2	100213	RUN and SH3 domain containing 2	ENSMUSG00000035969	8.60322	7.53319e-173	2.99679e-171
Clca3a1	12722	chloride channel calcium activated 3A1	ENSMUSG00000056025	8.6023	1.72503e-16	6.66023e-16
Ankrd33b	67434	ankyrin repeat domain 33B	ENSMUSG00000022237	8.59981	2.3464e-71	2.89534e-70
Pdzd2	68070	PDZ domain containing 2	ENSMUSG00000022197	8.59948	7.61943e-174	3.05772e-172
Tuba4a	22145	tubulin_ alpha 4A	ENSMUSG00000026202	8.59903	0	0
Usp13	72607	ubiquitin specific peptidase 13 (isopeptidase T-3)	ENSMUSG00000056900	8.59713	4.20389e-241	3.11966e-239
Dnah3	381917	dynein_ axonemal_ heavy chain 3	ENSMUSG00000052273	8.59436	4.70711e-15	1.7287e-14
Anxa8	11752	annexin A8	ENSMUSG00000021950	8.59328	1.44905e-14	5.2186e-14
Prkch	18755	protein kinase C_ eta	ENSMUSG00000021108	8.59277	1.11099e-55	1.07094e-54
Rxrg	20183	retinoid X receptor gamma	ENSMUSG00000015843	8.58868	1.17244e-89	1.87122e-88
Sgcd	24052	sarcoglycan_ delta (dystrophin-associated glycoprotein)	ENSMUSG00000020354	8.5885	4.79676e-34	3.0641e-33
Ttpa	50500	tocopherol (alpha) transfer protein	ENSMUSG00000073988	8.58537	5.66712e-17	2.22866e-16
Col4a2	12827	collagen_ type IV_ alpha 2	ENSMUSG00000031503	8.58217	2.33684e-267	2.21129e-265
Hspa1l	15482	heat shock protein 1-like	ENSMUSG00000007033	8.58159	3.73579e-59	3.82721e-58
Xylt1	233781	xylosyltransferase 1	ENSMUSG00000030657	8.58153	3.38661e-17	1.34406e-16
Usp11	236733	ubiquitin specific peptidase 11	ENSMUSG00000031066	8.58041	7.79127e-278	8.09078e-276
Ifit3b	667370	interferon-induced protein with tetratricopeptide repeats 3B	ENSMUSG00000062488	8.57692	1.36688e-31	8.27528e-31
Ano3	228432	anoctamin 3	ENSMUSG00000074968	8.57568	7.18809e-20	3.12837e-19
Hoxd13	15433	homeobox D13	ENSMUSG00000001819	8.56904	3.55802e-17	1.41103e-16
Myom1	17929	myomesin 1	ENSMUSG00000024049	8.56778	0	0
Car5b	56078	carbonic anhydrase 5b_ mitochondrial	ENSMUSG00000031373	8.56507	2.608e-42	1.96547e-41
Myoc	17926	myocilin	ENSMUSG00000026697	8.56273	4.58453e-153	1.50855e-151
Slco5a1	240726	solute carrier organic anion transporter family_ member 5A1	ENSMUSG00000025938	8.5589	9.01712e-75	1.16527e-73
Rbp1	19659	retinol binding protein 1_ cellular	ENSMUSG00000046402	8.55888	7.26515e-34	4.61781e-33
Cldn22	75677	claudin 22	ENSMUSG00000038064	8.55849	4.95193e-16	1.88483e-15
Retn	57264	resistin	ENSMUSG00000012705	8.55617	2.23831e-29	1.28091e-28
Epb41l4b	54357	erythrocyte membrane protein band 4.1 like 4b	ENSMUSG00000028434	8.5495	1.01245e-55	9.76835e-55
Ripk3	56532	receptor-interacting serine-threonine kinase 3	ENSMUSG00000022221	8.54275	9.30046e-17	3.6312e-16
Tek	21687	endothelial-specific receptor tyrosine kinase	ENSMUSG00000006386	8.54136	4.25362e-134	1.12622e-132
Hpgds	54486	hematopoietic prostaglandin D synthase	ENSMUSG00000029919	8.53929	2.41028e-16	9.26568e-16
Pik3cg	30955	phosphoinositide-3-kinase_ catalytic_ gamma polypeptide	ENSMUSG00000020573	8.53862	6.06925e-16	2.30299e-15
Fam46c	74645	family with sequence similarity 46_ member C	ENSMUSG00000044468	8.53574	1.05925e-33	6.70607e-33
Adamts2	216725	a disintegrin-like and metallopeptidase (reprolysin type) with thrombospondin type 1 motif_ 2	ENSMUSG00000036545	8.53269	1.82143e-61	1.94188e-60
Atp1a2	98660	ATPase_ Na+/K+ transporting_ alpha 2 polypeptide	ENSMUSG00000007097	8.53082	0	0
Gbp10	626578	guanylate-binding protein 10	ENSMUSG00000105096	8.52947	2.24982e-14	8.04452e-14
Kcnk2	16526	potassium channel_ subfamily K_ member 2	ENSMUSG00000037624	8.52878	5.8911e-17	2.31419e-16
Myo1b	17912	myosin IB	ENSMUSG00000018417	8.52816	1.4375e-83	2.11292e-82
Hcar2	80885	hydroxycarboxylic acid receptor 2	ENSMUSG00000045502	8.52664	4.71532e-15	1.73151e-14
Tbc1d8	54610	TBC1 domain family_ member 8	ENSMUSG00000003134	8.52646	6.56307e-168	2.48712e-166
Lmod3	320502	leiomodin 3 (fetal)	ENSMUSG00000044086	8.52609	4.12663e-182	1.78601e-180
Asb11	68854	ankyrin repeat and SOCS box-containing 11	ENSMUSG00000031382	8.52482	4.5494e-181	1.9479e-179
Best3	382427	bestrophin 3	ENSMUSG00000020169	8.52133	8.81907e-147	2.6915e-145
Fndc1	68655	fibronectin type III domain containing 1	ENSMUSG00000071984	8.5177	1.07952e-124	2.57282e-123
Asb18	208372	ankyrin repeat and SOCS box-containing 18	ENSMUSG00000067081	8.51368	3.19253e-35	2.08984e-34
Fam150b	100294583	family with sequence similarity 150_ member B	ENSMUSG00000054204	8.51264	7.52107e-17	2.94616e-16
Tbx5	21388	T-box 5	ENSMUSG00000018263	8.51201	5.88644e-15	2.15217e-14
Entpd1	12495	ectonucleoside triphosphate diphosphohydrolase 1	ENSMUSG00000048120	8.51121	2.5686e-53	2.37852e-52
Fli1	14247	Friend leukemia integration 1	ENSMUSG00000016087	8.50922	5.0416e-58	5.06758e-57
Ikzf1	22778	IKAROS family zinc finger 1	ENSMUSG00000018654	8.50784	9.45842e-17	3.69059e-16
Nme5	75533	NME/NM23 family member 5	ENSMUSG00000035984	8.50082	8.37964e-17	3.27726e-16
Des	13346	desmin	ENSMUSG00000026208	8.49738	0	0
Dpysl4	26757	dihydropyrimidinase-like 4	ENSMUSG00000025478	8.49404	1.47256e-16	5.70062e-16
Ncf4	17972	neutrophil cytosolic factor 4	ENSMUSG00000071715	8.49196	1.33554e-15	5.01419e-15
Cd33	12489	CD33 antigen	ENSMUSG00000004609	8.49175	1.95804e-19	8.42428e-19
Actc1	11464	actin_ alpha_ cardiac muscle 1	ENSMUSG00000068614	8.49111	8.09076e-99	1.43286e-97
Ccser1	232035	coiled-coil serine rich 1	ENSMUSG00000039578	8.48949	6.80271e-17	2.66836e-16
Mamstr	74490	MEF2 activating motif and SAP domain containing transcriptional regulator	ENSMUSG00000042918	8.48827	2.83501e-300	3.56988e-298
Ebi3	50498	Epstein-Barr virus induced gene 3	ENSMUSG00000003206	8.48764	6.30257e-15	2.30089e-14
Ly86	17084	lymphocyte antigen 86	ENSMUSG00000021423	8.4844	2.0723e-22	9.83828e-22
Proser2	227545	proline and serine rich 2	ENSMUSG00000045319	8.48376	4.49781e-17	1.77581e-16
Mob3b	214944	MOB kinase activator 3B	ENSMUSG00000073910	8.48304	5.83451e-17	2.2928e-16
Plin4	57435	perilipin 4	ENSMUSG00000002831	8.48164	2.28824e-267	2.17172e-265
Adcy5	224129	adenylate cyclase 5	ENSMUSG00000022840	8.47967	9.54688e-37	6.43378e-36
Fgf6	14177	fibroblast growth factor 6	ENSMUSG00000000183	8.47798	2.10983e-18	8.76147e-18
Prex2	109294	phosphatidylinositol-3_4_5-trisphosphate-dependent Rac exchange factor 2	ENSMUSG00000048960	8.47545	2.07088e-72	2.60051e-71
Cd109	235505	CD109 antigen	ENSMUSG00000046186	8.46923	1.09308e-15	4.11645e-15
Ccr1	12768	chemokine (C-C motif) receptor 1	ENSMUSG00000025804	8.46492	2.72584e-16	1.04574e-15
Trhde	237553	TRH-degrading enzyme	ENSMUSG00000050663	8.46393	4.49436e-16	1.71332e-15
Sypl2	17306	synaptophysin-like 2	ENSMUSG00000027887	8.44991	1.00298e-264	9.24477e-263
Flrt2	399558	fibronectin leucine rich transmembrane protein 2	ENSMUSG00000047414	8.44895	4.55408e-110	9.2894e-109
Ntrk2	18212	neurotrophic tyrosine kinase_ receptor_ type 2	ENSMUSG00000055254	8.44647	2.13361e-53	1.97915e-52
Ptpn14	19250	protein tyrosine phosphatase_ non-receptor type 14	ENSMUSG00000026604	8.44443	4.40853e-194	2.13317e-192
Slc2a13	239606	solute carrier family 2 (facilitated glucose transporter)_ member 13	ENSMUSG00000036298	8.44219	3.27649e-19	1.40045e-18
Nrip3	78593	nuclear receptor interacting protein 3	ENSMUSG00000034825	8.44003	1.91317e-16	7.37239e-16
Serpinb1c	380839	serine (or cysteine) peptidase inhibitor_ clade B_ member 1c	ENSMUSG00000079049	8.43391	1.84296e-14	6.61264e-14
Rin2	74030	Ras and Rab interactor 2	ENSMUSG00000001768	8.43272	3.36654e-126	8.15104e-125
Sall4	99377	sal-like 4 (Drosophila)	ENSMUSG00000027547	8.43088	9.61706e-17	3.75067e-16
Rhoh	74734	ras homolog gene family_ member H	ENSMUSG00000029204	8.42557	1.60791e-26	8.58556e-26
Adcy1	432530	adenylate cyclase 1	ENSMUSG00000020431	8.42384	2.0126e-26	1.07142e-25
Mpeg1	17476	macrophage expressed gene 1	ENSMUSG00000046805	8.41838	1.93726e-50	1.70363e-49
Col27a1	373864	collagen_ type XXVII_ alpha 1	ENSMUSG00000045672	8.41805	4.79443e-44	3.73921e-43
Cd300lb	217304	CD300 antigen like family member B	ENSMUSG00000063193	8.41466	9.58748e-16	3.61653e-15
Rgs16	19734	regulator of G-protein signaling 16	ENSMUSG00000026475	8.41206	2.05304e-15	7.64606e-15
Tmem45b	235135	transmembrane protein 45b	ENSMUSG00000041737	8.40119	1.14284e-13	3.97266e-13
Ms4a6c	73656	membrane-spanning 4-domains_ subfamily A_ member 6C	ENSMUSG00000079419	8.39703	9.8878e-32	6.00553e-31
Arhgdib	11857	Rho_ GDP dissociation inhibitor (GDI) beta	ENSMUSG00000030220	8.39518	1.50645e-76	2.00258e-75
Zim1	22776	zinc finger_ imprinted 1	ENSMUSG00000002266	8.39347	6.34348e-156	2.16531e-154
Cdyl2	75796	chromodomain protein_ Y chromosome-like 2	ENSMUSG00000031758	8.39091	1.58035e-16	6.11197e-16
Clec4b1	69810	C-type lectin domain family 4_ member b1	ENSMUSG00000030147	8.38931	1.01955e-13	3.54989e-13
Slamf7	75345	SLAM family member 7	ENSMUSG00000038179	8.38839	1.07569e-15	4.05192e-15
Clec14a	66864	C-type lectin domain family 14_ member a	ENSMUSG00000045930	8.3803	8.18807e-46	6.59666e-45
Pdzrn3	55983	PDZ domain containing RING finger 3	ENSMUSG00000035357	8.378	3.82226e-138	1.06491e-136
Gja1	14609	gap junction protein_ alpha 1	ENSMUSG00000050953	8.37762	3.78294e-88	5.92235e-87
Fbxo40	207215	F-box protein 40	ENSMUSG00000047746	8.37597	1.05221e-209	5.9042e-208
Vegfc	22341	vascular endothelial growth factor C	ENSMUSG00000031520	8.37039	1.95155e-16	7.51846e-16
Ly6c2	100041546	lymphocyte antigen 6 complex_ locus C2	ENSMUSG00000022584	8.36824	2.15772e-15	8.03217e-15
Sp100	20684	nuclear antigen Sp100	ENSMUSG00000026222	8.36445	2.22502e-155	7.53866e-154
Gsc	14836	goosecoid homeobox	ENSMUSG00000021095	8.36287	5.01696e-16	1.90913e-15
Kcnk5	16529	potassium channel_ subfamily K_ member 5	ENSMUSG00000023243	8.36037	1.04023e-15	3.92158e-15
Lpl	16956	lipoprotein lipase	ENSMUSG00000015568	8.36004	6.55355e-300	8.18785e-298
Flt1	14254	FMS-like tyrosine kinase 1	ENSMUSG00000029648	8.35844	8.78953e-265	8.12499e-263
Plcl1	227120	phospholipase C-like 1	ENSMUSG00000038349	8.35786	8.13794e-33	5.05799e-32
Omd	27047	osteomodulin	ENSMUSG00000048368	8.35166	2.18803e-18	9.07911e-18
Rnf43	207742	ring finger protein 43	ENSMUSG00000034177	8.34866	2.40502e-18	9.96919e-18
Obscn	380698	obscurin_ cytoskeletal calmodulin and titin-interacting RhoGEF	ENSMUSG00000061462	8.34762	0	0
Mmp3	17392	matrix metallopeptidase 3	ENSMUSG00000043613	8.34697	9.8873e-15	3.57975e-14
Fam65b	193385	family with sequence similarity 65_ member B	ENSMUSG00000036006	8.3451	1.91792e-33	1.2073e-32
Chst10	98388	carbohydrate sulfotransferase 10	ENSMUSG00000026080	8.34491	2.93499e-16	1.12517e-15
Ifi203	15950	interferon activated gene 203	ENSMUSG00000039997	8.33971	1.21003e-90	1.95561e-89
Pdgfd	71785	platelet-derived growth factor_ D polypeptide	ENSMUSG00000032006	8.33826	7.31295e-40	5.2514e-39
Art1	11870	ADP-ribosyltransferase 1	ENSMUSG00000030996	8.33658	0	0
Sbk2	381836	SH3-binding domain kinase family_ member 2	ENSMUSG00000030433	8.33126	1.15891e-149	3.65188e-148
Sgca	20391	sarcoglycan_ alpha (dystrophin-associated glycoprotein)	ENSMUSG00000001508	8.32997	0	0
Ppp4r4	74521	protein phosphatase 4_ regulatory subunit 4	ENSMUSG00000021209	8.32806	5.31261e-16	2.01995e-15
Lyz2	17105	lysozyme 2	ENSMUSG00000069516	8.3226	1.35908e-171	5.3467e-170
Pamr1	210622	peptidase domain containing associated with muscle regeneration 1	ENSMUSG00000027188	8.32232	7.91548e-29	4.47848e-28
Nkx6-1	18096	NK6 homeobox 1	ENSMUSG00000035187	8.32045	1.65439e-15	6.1871e-15
Col4a1	12826	collagen_ type IV_ alpha 1	ENSMUSG00000031502	8.32011	6.00369e-304	7.83764e-302
Pde7b	29863	phosphodiesterase 7B	ENSMUSG00000019990	8.31465	8.07842e-108	1.59003e-106
Sox21	223227	SRY (sex determining region Y)-box 21	ENSMUSG00000061517	8.3139	5.63155e-16	2.13868e-15
Slc16a12	240638	solute carrier family 16 (monocarboxylic acid transporters)_ member 12	ENSMUSG00000009378	8.31328	1.60038e-15	5.99025e-15
Pcdh7	54216	protocadherin 7	ENSMUSG00000029108	8.31217	3.24567e-32	1.99098e-31
Sptb	20741	spectrin beta_ erythrocytic	ENSMUSG00000021061	8.31042	0	0
Gpr160	71862	G protein-coupled receptor 160	ENSMUSG00000037661	8.30744	8.73459e-16	3.29948e-15
Myom3	242702	myomesin family_ member 3	ENSMUSG00000037139	8.30727	8.32329e-225	5.47762e-223
Sfrp2	20319	secreted frizzled-related protein 2	ENSMUSG00000027996	8.30547	1.00178e-17	4.0589e-17
Emilin3	280635	elastin microfibril interfacer 3	ENSMUSG00000050700	8.30422	1.98583e-15	7.40093e-15
Ttn	22138	titin	ENSMUSG00000051747	8.3031	0	0
Gvin1	74558	GTPase_ very large interferon inducible 1	ENSMUSG00000045868	8.29996	4.67679e-16	1.78159e-15
Prrg1	546336	proline rich Gla (G-carboxyglutamic acid) 1	ENSMUSG00000047996	8.29819	4.288e-37	2.91493e-36
Timp3	21859	tissue inhibitor of metalloproteinase 3	ENSMUSG00000020044	8.29195	0	0
Tm4sf1	17112	transmembrane 4 superfamily member 1	ENSMUSG00000027800	8.28948	1.63699e-89	2.60744e-88
Fbln7	70370	fibulin 7	ENSMUSG00000027386	8.28821	1.19072e-30	7.02658e-30
Slc9a9	331004	solute carrier family 9 (sodium/hydrogen exchanger)_ member 9	ENSMUSG00000031129	8.28617	9.91451e-68	1.15859e-66
Ang	11727	angiogenin_ ribonuclease_ RNase A family_ 5	ENSMUSG00000072115	8.28411	6.38406e-24	3.16227e-23
Ngf	18049	nerve growth factor	ENSMUSG00000027859	8.28314	1.57082e-15	5.88341e-15
Fam213b	66469	family with sequence similarity 213_ member B	ENSMUSG00000029059	8.279	1.42114e-219	8.86041e-218
Adgre1	13733	adhesion G protein-coupled receptor E1	ENSMUSG00000004730	8.27327	3.42275e-28	1.90421e-27
Slc24a3	94249	solute carrier family 24 (sodium/potassium/calcium exchanger)_ member 3	ENSMUSG00000063873	8.27286	5.36314e-21	2.42246e-20
Casp12	12364	caspase 12	ENSMUSG00000025887	8.27143	5.48964e-121	1.25864e-119
Slc39a12	277468	solute carrier family 39 (zinc transporter)_ member 12	ENSMUSG00000036949	8.27075	2.70329e-16	1.03721e-15
Tmem140	68487	transmembrane protein 140	ENSMUSG00000057137	8.26634	5.60325e-177	2.30946e-175
Gsta3	14859	glutathione S-transferase_ alpha 3	ENSMUSG00000025934	8.26419	1.87531e-31	1.13063e-30
Olfr920	258783	olfactory receptor 920	ENSMUSG00000061039	8.26016	1.02177e-17	4.13833e-17
Nckap5	210356	NCK-associated protein 5	ENSMUSG00000049690	8.25337	5.07668e-18	2.0817e-17
Retnlg	245195	resistin like gamma	ENSMUSG00000022651	8.25306	1.83606e-12	6.05721e-12
Hspa1a	193740	heat shock protein 1A	ENSMUSG00000091971	8.25262	1.89419e-27	1.03367e-26
Prr5l	72446	proline rich 5 like	ENSMUSG00000032841	8.24735	7.62176e-15	2.77174e-14
Serpina3n	20716	serine (or cysteine) peptidase inhibitor_ clade A_ member 3N	ENSMUSG00000021091	8.2447	2.29831e-36	1.53624e-35
Adamts5	23794	a disintegrin-like and metallopeptidase (reprolysin type) with thrombospondin type 1 motif_ 5 (aggrecanase-2)	ENSMUSG00000022894	8.24327	5.0368e-87	7.76372e-86
Pmepa1	65112	prostate transmembrane protein_ androgen induced 1	ENSMUSG00000038400	8.24141	5.39871e-65	6.05655e-64
AW551984	244810	expressed sequence AW551984	ENSMUSG00000038112	8.23956	9.96154e-114	2.12407e-112
Pvrl3	58998	poliovirus receptor-related 3	ENSMUSG00000022656	8.23894	7.05338e-44	5.49161e-43
Lrrc52	240899	leucine rich repeat containing 52	ENSMUSG00000040485	8.23785	1.20439e-12	4.00763e-12
Sytl4	27359	synaptotagmin-like 4	ENSMUSG00000031255	8.22573	1.87214e-15	6.98293e-15
P2ry13	74191	purinergic receptor P2Y_ G-protein coupled 13	ENSMUSG00000036362	8.2252	7.25921e-15	2.6438e-14
Epha7	13841	Eph receptor A7	ENSMUSG00000028289	8.22335	1.56153e-18	6.50567e-18
Ctss	13040	cathepsin S	ENSMUSG00000038642	8.22234	1.53514e-82	2.2187e-81
Rerg	232441	RAS-like_ estrogen-regulated_ growth-inhibitor	ENSMUSG00000030222	8.22184	1.05299e-15	3.96875e-15
Maf	17132	avian musculoaponeurotic fibrosarcoma (v-maf) AS42 oncogene homolog	ENSMUSG00000055435	8.22138	8.27109e-211	4.70716e-209
Gpr34	23890	G protein-coupled receptor 34	ENSMUSG00000040229	8.22135	1.79462e-15	6.69456e-15
Mid1	17318	midline 1	ENSMUSG00000035299	8.21832	4.55738e-45	3.62595e-44
Adamtsl3	269959	ADAMTS-like 3	ENSMUSG00000070469	8.21743	9.86747e-37	6.64703e-36
Sema5a	20356	sema domain_ seven thrombospondin repeats (type 1 and type 1-like)_ transmembrane domain (TM) and short cytoplasmic domain_ (semaphorin) 5A	ENSMUSG00000022231	8.21699	1.58147e-37	1.08359e-36
Adamts1	11504	a disintegrin-like and metallopeptidase (reprolysin type) with thrombospondin type 1 motif_ 1	ENSMUSG00000022893	8.21232	3.63433e-132	9.4351e-131
Cd93	17064	CD93 antigen	ENSMUSG00000027435	8.2102	4.64329e-153	1.52632e-151
Aox3	71724	aldehyde oxidase 3	ENSMUSG00000064294	8.20976	2.07582e-14	7.43069e-14
Cdh23	22295	cadherin 23 (otocadherin)	ENSMUSG00000012819	8.20574	4.01103e-75	5.21076e-74
Eva1a	232146	eva-1 homolog A (C. elegans)	ENSMUSG00000035104	8.20143	6.04858e-16	2.29542e-15
Gm11756	623281	predicted gene 11756	ENSMUSG00000093962	8.19634	8.43964e-14	2.94816e-13
Synpo2l	68760	synaptopodin 2-like	ENSMUSG00000039376	8.18849	1.98797e-249	1.61379e-247
Ccdc149	100503884	coiled-coil domain containing 149	ENSMUSG00000045790	8.18479	2.53809e-37	1.7331e-36
Sema3a	20346	sema domain_ immunoglobulin domain (Ig)_ short basic domain_ secreted_ (semaphorin) 3A	ENSMUSG00000028883	8.18343	1.81718e-28	1.01787e-27
Prkaa2	108079	protein kinase_ AMP-activated_ alpha 2 catalytic subunit	ENSMUSG00000028518	8.18208	2.34991e-284	2.63718e-282
Nfam1	74039	Nfat activating molecule with ITAM motif 1	ENSMUSG00000058099	8.18207	4.88504e-28	2.70926e-27
Vstm4	320736	V-set and transmembrane domain containing 4	ENSMUSG00000050666	8.1809	1.66044e-24	8.36471e-24
Fut4	14345	fucosyltransferase 4	ENSMUSG00000049307	8.1689	1.48126e-15	5.5515e-15
Cdh5	12562	cadherin 5	ENSMUSG00000031871	8.16788	2.62831e-299	3.27097e-297
Klhl31	244923	kelch-like 31	ENSMUSG00000044938	8.16336	5.46937e-248	4.37331e-246
Sfrp4	20379	secreted frizzled-related protein 4	ENSMUSG00000021319	8.16244	3.65885e-18	1.50824e-17
Actn2	11472	actinin alpha 2	ENSMUSG00000052374	8.16021	7.1032e-282	7.78044e-280
Abcb1a	18671	ATP-binding cassette_ sub-family B (MDR/TAP)_ member 1A	ENSMUSG00000040584	8.1569	3.22349e-82	4.63788e-81
Mmrn1	70945	multimerin 1	ENSMUSG00000054641	8.1567	6.15696e-18	2.51596e-17
Qpct	70536	glutaminyl-peptide cyclotransferase (glutaminyl cyclase)	ENSMUSG00000024084	8.15472	1.05824e-17	4.28278e-17
Cxcl9	17329	chemokine (C-X-C motif) ligand 9	ENSMUSG00000029417	8.15169	8.87554e-18	3.60385e-17
Dennd1c	70785	DENN/MADD domain containing 1C	ENSMUSG00000002668	8.14976	5.84794e-18	2.39152e-17
Sell	20343	selectin_ lymphocyte	ENSMUSG00000026581	8.14769	4.02005e-14	1.42279e-13
Ms4a8a	64381	membrane-spanning 4-domains_ subfamily A_ member 8A	ENSMUSG00000024730	8.14643	4.81465e-15	1.76657e-14
Col4a4	12829	collagen_ type IV_ alpha 4	ENSMUSG00000067158	8.14633	2.13835e-49	1.84647e-48
Rcsd1	226594	RCSD domain containing 1	ENSMUSG00000040723	8.14324	2.22046e-264	2.04078e-262
Wdfy4	545030	WD repeat and FYVE domain containing 4	ENSMUSG00000051506	8.14192	2.46309e-17	9.82533e-17
Pcdhga10	93722	protocadherin gamma subfamily A_ 10	ENSMUSG00000102222	8.14178	8.82947e-15	3.20438e-14
Car13	71934	carbonic anhydrase 13	ENSMUSG00000027555	8.14163	1.00178e-42	7.61245e-42
Gldn	235379	gliomedin	ENSMUSG00000046167	8.14082	1.4334e-14	5.16456e-14
Stab2	192188	stabilin 2	ENSMUSG00000035459	8.14051	1.63815e-62	1.77129e-61
C1qa	12259	complement component 1_ q subcomponent_ alpha polypeptide	ENSMUSG00000036887	8.13877	6.49181e-153	2.13177e-151
Cysltr1	58861	cysteinyl leukotriene receptor 1	ENSMUSG00000052821	8.13723	2.5672e-17	1.02317e-16
St8sia6	241230	ST8 alpha-N-acetyl-neuraminide alpha-2_8-sialyltransferase 6	ENSMUSG00000003418	8.13593	3.84351e-15	1.41669e-14
Slc4a4	54403	solute carrier family 4 (anion exchanger)_ member 4	ENSMUSG00000060961	8.13569	2.82313e-49	2.42924e-48
Asb5	76294	ankyrin repeat and SOCs box-containing 5	ENSMUSG00000031519	8.13411	1.94229e-229	1.31615e-227
Ldb3	24131	LIM domain binding 3	ENSMUSG00000021798	8.13389	3.48055e-225	2.30004e-223
Kank1	107351	KN motif and ankyrin repeat domains 1	ENSMUSG00000032702	8.13316	4.18815e-217	2.53221e-215
Col1a2	12843	collagen_ type I_ alpha 2	ENSMUSG00000029661	8.13153	2.15064e-85	3.2431e-84
Msr1	20288	macrophage scavenger receptor 1	ENSMUSG00000025044	8.12703	2.10107e-14	7.51936e-14
Cyp2j13	230459	cytochrome P450_ family 2_ subfamily j_ polypeptide 13	ENSMUSG00000028571	8.12599	9.90433e-15	3.58511e-14
Fosl1	14283	fos-like antigen 1	ENSMUSG00000024912	8.12566	3.00234e-12	9.78669e-12
Ccdc3	74186	coiled-coil domain containing 3	ENSMUSG00000026676	8.12525	7.22306e-40	5.19035e-39
Shroom2	110380	shroom family member 2	ENSMUSG00000045180	8.12468	6.36378e-30	3.69198e-29
Wfdc21	66107	WAP four-disulfide core domain 21	ENSMUSG00000051748	8.12145	2.12368e-12	6.98231e-12
Zap70	22637	zeta-chain (TCR) associated protein kinase	ENSMUSG00000026117	8.1192	7.94456e-22	3.69008e-21
Cacng1	12299	calcium channel_ voltage-dependent_ gamma subunit 1	ENSMUSG00000020722	8.11623	1.88913e-247	1.48822e-245
Afap1l2	226250	actin filament associated protein 1-like 2	ENSMUSG00000025083	8.11622	1.88328e-66	2.16439e-65
Calcr	12311	calcitonin receptor	ENSMUSG00000023964	8.11384	8.49074e-15	3.0832e-14
Myof	226101	myoferlin	ENSMUSG00000048612	8.11036	6.3315e-63	6.89502e-62
Zfp366	238803	zinc finger protein 366	ENSMUSG00000050919	8.10864	1.5272e-70	1.85444e-69
Tlr8	170744	toll-like receptor 8	ENSMUSG00000040522	8.10757	1.91851e-14	6.87758e-14
P2ry12	70839	purinergic receptor P2Y_ G-protein coupled 12	ENSMUSG00000036353	8.10119	5.8706e-15	2.14662e-14
Pydc4	623121	pyrin domain containing 4	ENSMUSG00000073491	8.10101	9.76239e-17	3.80595e-16
B3gnt5	108105	UDP-GlcNAc:betaGal beta-1_3-N-acetylglucosaminyltransferase 5	ENSMUSG00000022686	8.09685	4.91974e-15	1.80409e-14
Pex5l	58869	peroxisomal biogenesis factor 5-like	ENSMUSG00000027674	8.09682	1.63303e-14	5.87128e-14
Rasgef1b	320292	RasGEF domain family_ member 1B	ENSMUSG00000089809	8.09397	3.53575e-15	1.30511e-14
Tchh	99681	trichohyalin	ENSMUSG00000052415	8.09391	4.99211e-14	1.76117e-13
Adra1b	11548	adrenergic receptor_ alpha 1b	ENSMUSG00000050541	8.09371	2.00675e-14	7.18666e-14
Nkd2	72293	naked cuticle 2 homolog (Drosophila)	ENSMUSG00000021567	8.09182	2.60256e-14	9.27673e-14
Arhgap15	76117	Rho GTPase activating protein 15	ENSMUSG00000049744	8.08361	3.2959e-15	1.21826e-14
H2-T24	15042	histocompatibility 2_ T region locus 24	ENSMUSG00000053835	8.08086	6.65932e-24	3.29709e-23
Ntn4	57764	netrin 4	ENSMUSG00000020019	8.07743	3.28083e-76	4.33611e-75
Tlr1	21897	toll-like receptor 1	ENSMUSG00000044827	8.07284	1.11791e-13	3.88727e-13
Tyrobp	22177	TYRO protein tyrosine kinase binding protein	ENSMUSG00000030579	8.06691	9.23751e-29	5.2154e-28
Lrrc17	74511	leucine rich repeat containing 17	ENSMUSG00000039883	8.06651	4.19279e-36	2.78857e-35
Dock10	210293	dedicator of cytokinesis 10	ENSMUSG00000038608	8.05814	2.15695e-43	1.66116e-42
Frmd7	385354	FERM domain containing 7	ENSMUSG00000036131	8.05723	4.03221e-14	1.42693e-13
Fras1	231470	Fraser syndrome 1 homolog (human)	ENSMUSG00000034687	8.0568	9.47659e-29	5.34755e-28
Itih2	16425	inter-alpha trypsin inhibitor_ heavy chain 2	ENSMUSG00000037254	8.056	8.8338e-15	3.20558e-14
Alcam	11658	activated leukocyte cell adhesion molecule	ENSMUSG00000022636	8.05598	2.25243e-17	8.99959e-17
Cacng6	54378	calcium channel_ voltage-dependent_ gamma subunit 6	ENSMUSG00000078815	8.05369	1.00705e-42	7.65072e-42
Nipal2	223473	NIPA-like domain containing 2	ENSMUSG00000038879	8.0524	5.44209e-15	1.9929e-14
Itga4	16401	integrin alpha 4	ENSMUSG00000027009	8.04894	3.79942e-17	1.50397e-16
Mrgprh	80978	MAS-related GPR_ member H	ENSMUSG00000059408	8.04883	7.32302e-15	2.66643e-14
Ccl12	20293	chemokine (C-C motif) ligand 12	ENSMUSG00000035352	8.04776	1.41759e-13	4.90375e-13
Sult5a1	57429	sulfotransferase family 5A_ member 1	ENSMUSG00000000739	8.04401	4.4398e-63	4.8432e-62
Hoxb4	15412	homeobox B4	ENSMUSG00000038692	8.04259	9.79611e-15	3.54754e-14
D630039A03Rik	242484	RIKEN cDNA D630039A03 gene	ENSMUSG00000052117	8.04011	1.3259e-12	4.40325e-12
Clec2e	232409	C-type lectin domain family 2_ member e	ENSMUSG00000030155	8.03901	1.62205e-13	5.5947e-13
Gimap3	83408	GTPase_ IMAP family member 3	ENSMUSG00000039264	8.03821	1.33886e-14	4.83048e-14
Col4a3	12828	collagen_ type IV_ alpha 3	ENSMUSG00000079465	8.03669	1.1371e-28	6.403e-28
Hba-a1	15122	hemoglobin alpha_ adult chain 1	ENSMUSG00000069919	8.03427	2.29066e-160	8.18597e-159
Mertk	17289	c-mer proto-oncogene tyrosine kinase	ENSMUSG00000014361	8.03318	2.47369e-63	2.71047e-62
Asb12	70392	ankyrin repeat and SOCS box-containing 12	ENSMUSG00000031204	8.03092	1.8036e-81	2.57069e-80
Gm4951	240327	predicted gene 4951	ENSMUSG00000073555	8.02899	7.55469e-17	2.95897e-16
Pla2g16	225845	phospholipase A2_ group XVI	ENSMUSG00000060675	8.02792	0	0
Vnn1	22361	vanin 1	ENSMUSG00000037440	8.02586	2.73531e-13	9.34881e-13
Fcgr3	14131	Fc receptor_ IgG_ low affinity III	ENSMUSG00000059498	8.02147	6.4968e-83	9.44946e-82
Gpr65	14744	G-protein coupled receptor 65	ENSMUSG00000021886	8.01943	1.75632e-14	6.30887e-14
Ankrd29	225187	ankyrin repeat domain 29	ENSMUSG00000057766	8.01727	7.11164e-15	2.59153e-14
Prelp	116847	proline arginine-rich end leucine-rich repeat	ENSMUSG00000041577	8.01411	1.43755e-74	1.85173e-73
Murc	68016	muscle-related coiled-coil protein	ENSMUSG00000028348	8.00765	0	0
Hoxb9	15417	homeobox B9	ENSMUSG00000020875	8.00153	3.64255e-15	1.3436e-14
Dact2	240025	dapper homolog 2_ antagonist of beta-catenin (xenopus)	ENSMUSG00000048826	8.00065	3.79584e-14	1.34582e-13
Lypd6	320343	LY6/PLAUR domain containing 6	ENSMUSG00000050447	8.00055	1.34638e-14	4.85606e-14
Vwa5a	67776	von Willebrand factor A domain containing 5A	ENSMUSG00000023186	7.99948	0	0
Cmya5	76469	cardiomyopathy associated 5	ENSMUSG00000047419	7.99286	0	0
Dusp27	240892	dual specificity phosphatase 27 (putative)	ENSMUSG00000026564	7.99145	5.71898e-173	2.27791e-171
Kcna2	16490	potassium voltage-gated channel_ shaker-related subfamily_ member 2	ENSMUSG00000040724	7.98423	2.31039e-41	1.7062e-40
Myh1	17879	myosin_ heavy polypeptide 1_ skeletal muscle_ adult	ENSMUSG00000056328	7.98385	1.60392e-266	1.50882e-264
Ear2	13587	eosinophil-associated_ ribonuclease A family_ member 2	ENSMUSG00000072596	7.98359	5.51209e-22	2.57445e-21
Fam134b	66270	family with sequence similarity 134_ member B	ENSMUSG00000022270	7.98323	0	0
Klrk1	27007	killer cell lectin-like receptor subfamily K_ member 1	ENSMUSG00000030149	7.97931	6.65726e-13	2.23803e-12
Dhrs7c	68460	dehydrogenase/reductase (SDR family) member 7C	ENSMUSG00000033044	7.97753	2.78063e-138	7.76054e-137
Arx	11878	aristaless related homeobox	ENSMUSG00000035277	7.97734	1.81732e-46	1.4843e-45
LOC102634333	102634333	uncharacterized LOC102634333	ENSMUSG00000090066	7.97675	4.03288e-269	3.9206e-267
Avpr1a	54140	arginine vasopressin receptor 1A	ENSMUSG00000020123	7.97632	5.67769e-14	1.99819e-13
Tmem117	320709	transmembrane protein 117	ENSMUSG00000063296	7.97586	1.70124e-137	4.69884e-136
Kmo	98256	kynurenine 3-monooxygenase (kynurenine 3-hydroxylase)	ENSMUSG00000039783	7.97295	4.63056e-14	1.63596e-13
Rab27b	80718	RAB27B_ member RAS oncogene family	ENSMUSG00000024511	7.97205	1.4112e-14	5.08517e-14
Lekr1	624866	leucine_ glutamate and lysine rich 1	ENSMUSG00000074579	7.96926	3.37665e-17	1.34027e-16
Ildr2	100039795	immunoglobulin-like domain containing receptor 2	ENSMUSG00000040612	7.96562	1.36835e-16	5.30168e-16
Zfp454	237758	zinc finger protein 454	ENSMUSG00000048728	7.96551	2.04137e-35	1.34156e-34
Pip5k1b	18719	phosphatidylinositol-4-phosphate 5-kinase_ type 1 beta	ENSMUSG00000024867	7.96139	2.06866e-14	7.40671e-14
4632428N05Rik	74048	RIKEN cDNA 4632428N05 gene	ENSMUSG00000020101	7.9596	1.94647e-104	3.67726e-103
Rasef	242505	RAS and EF hand domain containing	ENSMUSG00000043003	7.95923	2.74609e-14	9.7753e-14
4921507P07Rik	70821	RIKEN cDNA 4921507P07 gene	ENSMUSG00000029828	7.95821	9.32154e-15	3.37951e-14
Ros1	19886	Ros1 proto-oncogene	ENSMUSG00000019893	7.95775	1.23487e-13	4.28373e-13
Bmp2	12156	bone morphogenetic protein 2	ENSMUSG00000027358	7.95695	6.51999e-17	2.55809e-16
Fzd10	93897	frizzled homolog 10 (Drosophila)	ENSMUSG00000081683	7.95553	1.33467e-13	4.62443e-13
Eya1	14048	eyes absent 1 homolog (Drosophila)	ENSMUSG00000025932	7.95346	1.1917e-228	8.02426e-227
Ism1	319909	isthmin 1 homolog (zebrafish)	ENSMUSG00000074766	7.95213	1.18857e-13	4.12715e-13
Gm5084	100503759	predicted gene 5084	ENSMUSG00000050765	7.95125	5.14977e-13	1.73892e-12
Myo1d	338367	myosin ID	ENSMUSG00000035441	7.95122	2.76002e-66	3.16064e-65
Itgb6	16420	integrin beta 6	ENSMUSG00000026971	7.94928	2.77563e-67	3.22469e-66
Apol6	71939	apolipoprotein L 6	ENSMUSG00000033576	7.9464	6.99914e-45	5.54248e-44
Hoxb5	15413	homeobox B5	ENSMUSG00000038700	7.94627	1.52667e-14	5.49505e-14
Lrrtm3	216028	leucine rich repeat transmembrane neuronal 3	ENSMUSG00000042846	7.94351	4.46845e-14	1.57921e-13
Tusc5	237858	tumor suppressor candidate 5	ENSMUSG00000046275	7.94343	5.23475e-36	3.47795e-35
Gadl1	73748	glutamate decarboxylase-like 1	ENSMUSG00000056880	7.94017	2.2368e-22	1.06004e-21
Amy1	11722	amylase 1_ salivary	ENSMUSG00000074264	7.93878	1.93954e-197	9.73848e-196
Capn3	12335	calpain 3	ENSMUSG00000079110	7.93469	5.20676e-216	3.1186e-214
Helt	234219	helt bHLH transcription factor	ENSMUSG00000047171	7.92455	1.67381e-13	5.7695e-13
Runx1t1	12395	runt-related transcription factor 1; translocated to_ 1 (cyclin D-related)	ENSMUSG00000006586	7.92279	6.77488e-23	3.25944e-22
Htatip2	53415	HIV-1 tat interactive protein 2_ homolog (human)	ENSMUSG00000039745	7.91906	2.92257e-150	9.29181e-149
Adra1d	11550	adrenergic receptor_ alpha 1d	ENSMUSG00000027335	7.91837	1.06107e-12	3.53771e-12
Hykk	235386	hydroxylysine kinase 1	ENSMUSG00000035878	7.91408	1.89139e-28	1.05926e-27
Hs3st3a1	15478	heparan sulfate (glucosamine) 3-O-sulfotransferase 3A1	ENSMUSG00000047759	7.91026	3.41918e-14	1.21402e-13
Arhgap20	244867	Rho GTPase activating protein 20	ENSMUSG00000053199	7.90931	5.13212e-87	7.90683e-86
Tnmd	64103	tenomodulin	ENSMUSG00000031250	7.90469	1.89948e-18	7.89615e-18
Fam110b	242297	family with sequence similarity 110_ member B	ENSMUSG00000049119	7.90322	8.67748e-78	1.17752e-76
Mrgprb1	233231	MAS-related GPR_ member B1	ENSMUSG00000070547	7.90243	5.8053e-14	2.04197e-13
Lgi2	246316	leucine-rich repeat LGI family_ member 2	ENSMUSG00000039252	7.9015	8.12191e-44	6.31278e-43
Col11a1	12814	collagen_ type XI_ alpha 1	ENSMUSG00000027966	7.89933	1.59913e-15	5.98627e-15
Barx2	12023	BarH-like homeobox 2	ENSMUSG00000032033	7.89654	4.55921e-12	1.47563e-11
Adh7	11529	alcohol dehydrogenase 7 (class IV)_ mu or sigma polypeptide	ENSMUSG00000055301	7.89073	1.08907e-13	3.78822e-13
Edar	13608	ectodysplasin-A receptor	ENSMUSG00000003227	7.8896	8.99574e-13	3.00805e-12
AF251705	140497	cDNA sequence AF251705	ENSMUSG00000044811	7.88742	8.53819e-14	2.98226e-13
Samd12	320679	sterile alpha motif domain containing 12	ENSMUSG00000058656	7.88495	4.88427e-14	1.72408e-13
C6	12274	complement component 6	ENSMUSG00000022181	7.88399	1.97686e-12	6.50893e-12
Lmx1b	16917	LIM homeobox transcription factor 1 beta	ENSMUSG00000038765	7.88089	2.51759e-34	1.6166e-33
Bmp5	12160	bone morphogenetic protein 5	ENSMUSG00000032179	7.88046	1.1115e-78	1.52773e-77
Gimap1	16205	GTPase_ IMAP family member 1	ENSMUSG00000090019	7.87693	9.37807e-17	3.66103e-16
Slc35f1	215085	solute carrier family 35_ member F1	ENSMUSG00000038602	7.87144	1.60696e-14	5.78016e-14
LOC102639543	102639543	pyrin domain-containing protein 3-like	ENSMUSG00000037849	7.87118	5.40444e-14	1.90432e-13
Frem2	242022	Fras1 related extracellular matrix protein 2	ENSMUSG00000037016	7.86664	5.27125e-14	1.8578e-13
Arpp21	74100	cyclic AMP-regulated phosphoprotein_ 21	ENSMUSG00000032503	7.86625	1.49877e-279	1.58731e-277
Hoxb8	15416	homeobox B8	ENSMUSG00000056648	7.8658	2.583e-14	9.21011e-14
Prox1	19130	prospero homeobox 1	ENSMUSG00000010175	7.86208	2.3922e-69	2.85068e-68
Mfsd7c	217721	major facilitator superfamily domain containing 7C	ENSMUSG00000034258	7.86071	4.85982e-14	1.71563e-13
Pced1b	239647	PC-esterase domain containing 1B	ENSMUSG00000044250	7.85797	1.45546e-43	1.12471e-42
Gstk1	76263	glutathione S-transferase kappa 1	ENSMUSG00000029864	7.85667	1.63521e-168	6.24857e-167
Sox6	20679	SRY (sex determining region Y)-box 6	ENSMUSG00000051910	7.85626	8.95291e-253	7.38015e-251
Serpine2	20720	serine (or cysteine) peptidase inhibitor_ clade E_ member 2	ENSMUSG00000026249	7.85501	5.98878e-248	4.77668e-246
Myog	17928	myogenin	ENSMUSG00000026459	7.85413	1.03155e-210	5.84985e-209
Cacnb2	12296	calcium channel_ voltage-dependent_ beta 2 subunit	ENSMUSG00000057914	7.85247	1.5325e-13	5.29097e-13
Ctla4	12477	cytotoxic T-lymphocyte-associated protein 4	ENSMUSG00000026011	7.85183	4.06149e-13	1.37725e-12
Btbd6	399566	BTB (POZ) domain containing 6	ENSMUSG00000002803	7.84984	6.96492e-122	1.61308e-120
Uts2r	217369	urotensin 2 receptor	ENSMUSG00000039321	7.8483	4.642e-08	1.25641e-07
Cytip	227929	cytohesin 1 interacting protein	ENSMUSG00000026832	7.84765	6.38162e-14	2.24026e-13
Gbp3	55932	guanylate binding protein 3	ENSMUSG00000028268	7.84734	1.85932e-79	2.58558e-78
Hoxb7	15415	homeobox B7	ENSMUSG00000038721	7.84442	3.80984e-14	1.35063e-13
Hsbp1l1	66255	heat shock factor binding protein 1-like 1	ENSMUSG00000078963	7.84317	4.18396e-15	1.5394e-14
Gm4861	229862	predicted gene 4861	ENSMUSG00000055138	7.84031	6.90348e-14	2.4208e-13
Adamts12	239337	a disintegrin-like and metallopeptidase (reprolysin type) with thrombospondin type 1 motif_ 12	ENSMUSG00000047497	7.84025	1.07424e-41	7.98316e-41
Prrg4	228413	proline rich Gla (G-carboxyglutamic acid) 4 (transmembrane)	ENSMUSG00000027171	7.83911	1.41378e-13	4.8911e-13
Insc	233752	inscuteable homolog (Drosophila)	ENSMUSG00000048782	7.83895	1.32788e-12	4.40935e-12
Gprc5c	70355	G protein-coupled receptor_ family C_ group 5_ member C	ENSMUSG00000051043	7.83648	3.97615e-149	1.24192e-147
Fxyd1	56188	FXYD domain-containing ion transport regulator 1	ENSMUSG00000036570	7.83595	0	0
Aspn	66695	asporin	ENSMUSG00000021388	7.83504	1.32628e-86	2.03258e-85
Slc22a3	20519	solute carrier family 22 (organic cation transporter)_ member 3	ENSMUSG00000023828	7.82983	3.84994e-21	1.74612e-20
Art3	109979	ADP-ribosyltransferase 3	ENSMUSG00000034842	7.82627	0	0
Lin7a	108030	lin-7 homolog A (C. elegans)	ENSMUSG00000019906	7.81909	4.33061e-14	1.53101e-13
Ccl5	20304	chemokine (C-C motif) ligand 5	ENSMUSG00000035042	7.81377	5.72872e-14	2.01548e-13
Hpcal1	53602	hippocalcin-like 1	ENSMUSG00000071379	7.81295	6.11759e-69	7.26299e-68
Scn4a	110880	sodium channel_ voltage-gated_ type IV_ alpha	ENSMUSG00000001027	7.81013	0	0
Clcn1	12723	chloride channel 1	ENSMUSG00000029862	7.80856	0	0
9930111J21Rik2	245240	RIKEN cDNA 9930111J21 gene 2	ENSMUSG00000069892	7.80791	1.48862e-16	5.76209e-16
Tll1	21892	tolloid-like	ENSMUSG00000053626	7.80416	5.58509e-14	1.96646e-13
Trim6	94088	tripartite motif-containing 6	ENSMUSG00000072244	7.80042	5.17067e-14	1.82296e-13
Prdm1	12142	PR domain containing 1_ with ZNF domain	ENSMUSG00000038151	7.79921	1.52353e-12	5.04229e-12
Cdh4	12561	cadherin 4	ENSMUSG00000000305	7.79635	9.28934e-14	3.24108e-13
Igf1	16000	insulin-like growth factor 1	ENSMUSG00000020053	7.79607	5.82483e-119	1.31014e-117
Ablim3	319713	actin binding LIM protein family_ member 3	ENSMUSG00000032735	7.79583	0	0
Sbk3	381835	SH3 domain binding kinase family_ member 3	ENSMUSG00000085272	7.79453	2.25249e-14	8.05316e-14
Ifitm6	213002	interferon induced transmembrane protein 6	ENSMUSG00000059108	7.79304	2.82661e-13	9.6526e-13
Bfsp1	12075	beaded filament structural protein 1_ in lens-CP94	ENSMUSG00000027420	7.7928	1.15354e-13	4.00858e-13
Xirp2	241431	xin actin-binding repeat containing 2	ENSMUSG00000027022	7.7923	6.85631e-182	2.95542e-180
Fam107a	268709	family with sequence similarity 107_ member A	ENSMUSG00000021750	7.7908	2.69626e-25	1.39137e-24
Bmx	12169	BMX non-receptor tyrosine kinase	ENSMUSG00000031377	7.79014	2.09701e-13	7.20183e-13
Tram1l1	229801	translocation associated membrane protein 1-like 1	ENSMUSG00000044528	7.78741	4.29888e-13	1.45637e-12
Ebf2	13592	early B cell factor 2	ENSMUSG00000022053	7.78651	1.05019e-58	1.06666e-57
Frzb	20378	frizzled-related protein	ENSMUSG00000027004	7.78566	4.39902e-22	2.06212e-21
Lsr	54135	lipolysis stimulated lipoprotein receptor	ENSMUSG00000001247	7.78445	2.09758e-13	7.20304e-13
Hsf4	26386	heat shock transcription factor 4	ENSMUSG00000033249	7.78396	1.52902e-132	3.98568e-131
Opn1mw	14539	opsin 1 (cone pigments)_ medium-wave-sensitive (color blindness_ deutan)	ENSMUSG00000031394	7.7839	3.57008e-13	1.21409e-12
Samd7	75953	sterile alpha motif domain containing 7	ENSMUSG00000051860	7.78324	5.52629e-14	1.9464e-13
Ngp	18054	neutrophilic granule protein	ENSMUSG00000032484	7.78163	0.00132677	0.00264957
Jam2	67374	junction adhesion molecule 2	ENSMUSG00000053062	7.77463	4.20494e-223	2.72248e-221
Sbspon	226866	somatomedin B and thrombospondin_ type 1 domain containing	ENSMUSG00000032719	7.77433	3.63568e-12	1.18102e-11
Esrrb	26380	estrogen related receptor_ beta	ENSMUSG00000021255	7.77239	8.71357e-27	4.68631e-26
Olfr1033	258571	olfactory receptor 1033	ENSMUSG00000045392	7.76885	6.75926e-14	2.37074e-13
Msln	56047	mesothelin	ENSMUSG00000063011	7.7676	1.43696e-11	4.56356e-11
Lhfp	108927	lipoma HMGIC fusion partner	ENSMUSG00000048332	7.76509	4.45029e-108	8.82443e-107
Kctd12b	207474	potassium channel tetramerisation domain containing 12b	ENSMUSG00000041633	7.76214	9.85705e-60	1.02161e-58
Wscd1	216881	WSC domain containing 1	ENSMUSG00000020811	7.75266	4.33796e-21	1.96495e-20
St5	76954	suppression of tumorigenicity 5	ENSMUSG00000031024	7.74889	4.03828e-219	2.50797e-217
Rtp4	67775	receptor transporter protein 4	ENSMUSG00000033355	7.74861	5.97117e-49	5.1051e-48
Dazl	13164	deleted in azoospermia-like	ENSMUSG00000010592	7.74769	8.6603e-14	3.02392e-13
Laptm5	16792	lysosomal-associated protein transmembrane 5	ENSMUSG00000028581	7.74328	6.90623e-90	1.10555e-88
Slc9a4	110895	solute carrier family 9 (sodium/hydrogen exchanger)_ member 4	ENSMUSG00000026065	7.74067	2.61251e-13	8.93673e-13
St8sia4	20452	ST8 alpha-N-acetyl-neuraminide alpha-2_8-sialyltransferase 4	ENSMUSG00000040710	7.73459	1.31762e-31	7.97858e-31
Bcl2l11	12125	BCL2-like 11 (apoptosis facilitator)	ENSMUSG00000027381	7.7332	1.15815e-108	2.31804e-107
Nxpe2	78252	neurexophilin and PC-esterase domain family_ member 2	ENSMUSG00000032028	7.73107	2.7156e-13	9.28442e-13
Lxn	17035	latexin	ENSMUSG00000047557	7.72995	5.56051e-28	3.07748e-27
Sucnr1	84112	succinate receptor 1	ENSMUSG00000027762	7.72958	2.40047e-11	7.55527e-11
Smtnl2	276829	smoothelin-like 2	ENSMUSG00000045667	7.71602	3.29247e-277	3.40797e-275
Mc2r	17200	melanocortin 2 receptor	ENSMUSG00000045569	7.71329	3.21386e-12	1.04665e-11
Cdo1	12583	cysteine dioxygenase 1_ cytosolic	ENSMUSG00000033022	7.71218	1.99841e-41	1.47785e-40
Col5a2	12832	collagen_ type V_ alpha 2	ENSMUSG00000026042	7.71207	2.20909e-130	5.58542e-129
Ahnak2	100041194	AHNAK nucleoprotein 2	ENSMUSG00000072812	7.71099	2.03407e-13	6.98943e-13
Slc36a2	246049	solute carrier family 36 (proton/amino acid symporter)_ member 2	ENSMUSG00000020264	7.71083	4.13961e-47	3.42831e-46
Lama3	16774	laminin_ alpha 3	ENSMUSG00000024421	7.7105	2.14817e-20	9.49384e-20
Ccdc166	223648	coiled-coil domain containing 166	ENSMUSG00000098176	7.70658	4.59361e-16	1.75053e-15
Gpr183	321019	G protein-coupled receptor 183	ENSMUSG00000051212	7.69968	7.10591e-13	2.38659e-12
Btnl9	237754	butyrophilin-like 9	ENSMUSG00000040283	7.69114	4.50396e-97	7.83758e-96
Jph1	57339	junctophilin 1	ENSMUSG00000042686	7.68731	0	0
Ppp1r27	68701	protein phosphatase 1_ regulatory subunit 27	ENSMUSG00000025129	7.68549	8.86657e-167	3.33242e-165
Ptx3	19288	pentraxin related gene	ENSMUSG00000027832	7.6765	3.47483e-13	1.18208e-12
Atp13a5	268878	ATPase type 13A5	ENSMUSG00000048939	7.67601	1.55431e-13	5.36552e-13
Rasal3	320484	RAS protein activator like 3	ENSMUSG00000052142	7.66962	6.4106e-13	2.1576e-12
Gpr157	269604	G protein-coupled receptor 157	ENSMUSG00000047875	7.66949	1.642e-108	3.27827e-107
Klk1b26	16618	kallikrein 1-related petidase b26	ENSMUSG00000053719	7.66414	6.57371e-13	2.2111e-12
Tekt1	21689	tektin 1	ENSMUSG00000020799	7.66311	2.58158e-13	8.83283e-13
Mc5r	17203	melanocortin 5 receptor	ENSMUSG00000007480	7.66166	1.36218e-13	4.7177e-13
Myot	58916	myotilin	ENSMUSG00000024471	7.65938	1.7537e-260	1.57116e-258
Col6a6	245026	collagen_ type VI_ alpha 6	ENSMUSG00000043719	7.65702	2.10298e-55	2.01624e-54
Peg12	27412	paternally expressed 12	ENSMUSG00000070526	7.65562	1.0234e-12	3.41353e-12
C4b	12268	complement component 4B (Chido blood group)	ENSMUSG00000073418	7.65493	3.94856e-143	1.1629e-141
Slc19a3	80721	solute carrier family 19_ member 3	ENSMUSG00000038496	7.65431	1.10472e-20	4.93209e-20
Siglec1	20612	sialic acid binding Ig-like lectin 1_ sialoadhesin	ENSMUSG00000027322	7.65057	1.06521e-51	9.60519e-51
Foxq1	15220	forkhead box Q1	ENSMUSG00000038415	7.64432	4.45954e-13	1.50936e-12
Negr1	320840	neuronal growth regulator 1	ENSMUSG00000040037	7.64198	9.84716e-15	3.56563e-14
Ccl7	20306	chemokine (C-C motif) ligand 7	ENSMUSG00000035373	7.6376	1.85066e-10	5.59783e-10
Cdca7l	217946	cell division cycle associated 7 like	ENSMUSG00000021175	7.63624	4.21337e-13	1.42785e-12
Ccdc68	381175	coiled-coil domain containing 68	ENSMUSG00000038903	7.63614	2.76392e-13	9.44356e-13
Ckmt2	76722	creatine kinase_ mitochondrial 2	ENSMUSG00000021622	7.63595	2.21764e-166	8.31524e-165
Rspo3	72780	R-spondin 3 homolog (Xenopus laevis)	ENSMUSG00000019880	7.63554	1.31314e-13	4.55082e-13
Npl	74091	N-acetylneuraminate pyruvate lyase	ENSMUSG00000042684	7.63174	3.77763e-26	1.99412e-25
Pllp	67801	plasma membrane proteolipid	ENSMUSG00000031775	7.63075	9.57094e-21	4.28675e-20
Hoxb2	103889	homeobox B2	ENSMUSG00000075588	7.62974	3.75977e-13	1.27684e-12
Prlr	19116	prolactin receptor	ENSMUSG00000005268	7.62973	1.9481e-12	6.4169e-12
Col4a6	94216	collagen_ type IV_ alpha 6	ENSMUSG00000031273	7.62966	3.51496e-13	1.1956e-12
Rarres1	109222	retinoic acid receptor responder (tazarotene induced) 1	ENSMUSG00000049404	7.62909	4.13778e-12	1.34127e-11
Ano5	233246	anoctamin 5	ENSMUSG00000055489	7.6288	5.17251e-184	2.29551e-182
Dhdh	71755	dihydrodiol dehydrogenase (dimeric)	ENSMUSG00000011382	7.62871	1.72279e-282	1.89353e-280
Ntng1	80883	netrin G1	ENSMUSG00000059857	7.62799	2.05225e-12	6.75302e-12
Itgb8	320910	integrin beta 8	ENSMUSG00000025321	7.62564	3.66525e-13	1.24527e-12
Cnnm1	83674	cyclin M1	ENSMUSG00000025189	7.62462	4.79566e-13	1.62106e-12
Mill2	243864	MHC I like leukocyte 2	ENSMUSG00000040987	7.62069	1.02653e-76	1.36802e-75
Lrtm1	319476	leucine-rich repeats and transmembrane domains 1	ENSMUSG00000045776	7.61899	1.40458e-65	1.59305e-64
Clec4n	56620	C-type lectin domain family 4_ member n	ENSMUSG00000023349	7.61774	2.36239e-11	7.43979e-11
Kcna1	16485	potassium voltage-gated channel_ shaker-related subfamily_ member 1	ENSMUSG00000047976	7.61749	1.19321e-15	4.48984e-15
Amica1	270152	adhesion molecule_ interacts with CXADR antigen 1	ENSMUSG00000048534	7.60965	2.4097e-12	7.89671e-12
Qprt	67375	quinolinate phosphoribosyltransferase	ENSMUSG00000030674	7.60917	1.46638e-13	5.06925e-13
Wdr86	269633	WD repeat domain 86	ENSMUSG00000055235	7.60784	7.04719e-12	2.26553e-11
Tnfsf10	22035	tumor necrosis factor (ligand) superfamily_ member 10	ENSMUSG00000039304	7.60698	1.77821e-57	1.76683e-56
Layn	244864	layilin	ENSMUSG00000060594	7.60616	1.88238e-13	6.47584e-13
Rgcc	66214	regulator of cell cycle	ENSMUSG00000022018	7.60326	2.11243e-110	4.31995e-109
Kcnt2	240776	potassium channel_ subfamily T_ member 2	ENSMUSG00000052726	7.59748	1.74294e-12	5.75474e-12
Pydc3	100033459	pyrin domain containing 3	ENSMUSG00000066677	7.59302	2.41813e-15	8.99007e-15
Trem2	83433	triggering receptor expressed on myeloid cells 2	ENSMUSG00000023992	7.58986	2.30844e-12	7.57341e-12
Ripply1	622473	ripply1 homolog (zebrafish)	ENSMUSG00000072945	7.58814	6.93926e-15	2.53044e-14
Bmpr1b	12167	bone morphogenetic protein receptor_ type 1B	ENSMUSG00000052430	7.58724	7.98641e-112	1.67062e-110
Ano4	320091	anoctamin 4	ENSMUSG00000035189	7.5848	5.24184e-13	1.76945e-12
Susd3	66329	sushi domain containing 3	ENSMUSG00000021384	7.58424	2.65976e-12	8.69835e-12
Hhip	15245	Hedgehog-interacting protein	ENSMUSG00000064325	7.58014	1.62483e-12	5.37087e-12
Cdh11	12552	cadherin 11	ENSMUSG00000031673	7.57897	5.18384e-15	1.89941e-14
Marveld3	73608	MARVEL (membrane-associating) domain containing 3	ENSMUSG00000001672	7.57464	3.51613e-12	1.14254e-11
3425401B19Rik	100504518	RIKEN cDNA 3425401B19 gene	ENSMUSG00000071540	7.57425	7.50153e-198	3.79034e-196
1700011I03Rik	75444	RIKEN cDNA 1700011I03 gene	ENSMUSG00000058925	7.57351	6.64153e-13	2.23368e-12
Ect2l	100045792	epithelial cell transforming sequence 2 oncogene-like	ENSMUSG00000071392	7.5723	2.53271e-99	4.52549e-98
Ccl22	20299	chemokine (C-C motif) ligand 22	ENSMUSG00000031779	7.57154	4.3099e-11	1.3395e-10
Plcb1	18795	phospholipase C_ beta 1	ENSMUSG00000051177	7.56913	5.91451e-31	3.51813e-30
Slc6a19	74338	solute carrier family 6 (neurotransmitter transporter)_ member 19	ENSMUSG00000021565	7.56778	7.63133e-10	2.2498e-09
Col3a1	12825	collagen_ type III_ alpha 1	ENSMUSG00000026043	7.56766	2.75284e-71	3.39163e-70
Rapsn	19400	receptor-associated protein of the synapse	ENSMUSG00000002104	7.56698	7.41368e-211	4.22673e-209
Cd209a	170786	CD209a antigen	ENSMUSG00000031494	7.56351	2.32865e-14	8.31708e-14
Glipr1	73690	GLI pathogenesis-related 1 (glioma)	ENSMUSG00000056888	7.55824	7.38083e-11	2.27186e-10
Abcg3	27405	ATP-binding cassette_ sub-family G (WHITE)_ member 3	ENSMUSG00000029299	7.55752	5.13865e-12	1.66032e-11
Cyp1a1	13076	cytochrome P450_ family 1_ subfamily a_ polypeptide 1	ENSMUSG00000032315	7.55738	3.58529e-12	1.16477e-11
Kcnq5	226922	potassium voltage-gated channel_ subfamily Q_ member 5	ENSMUSG00000028033	7.55736	2.22557e-25	1.15033e-24
Ldhb	16832	lactate dehydrogenase B	ENSMUSG00000030246	7.55388	6.22646e-298	7.65951e-296
Csf3r	12986	colony stimulating factor 3 receptor (granulocyte)	ENSMUSG00000028859	7.55238	5.88196e-25	3.00525e-24
Ms4a4c	64380	membrane-spanning 4-domains_ subfamily A_ member 4C	ENSMUSG00000024675	7.54903	1.49827e-12	4.95972e-12
Agbl1	244071	ATP/GTP binding protein-like 1	ENSMUSG00000025754	7.54815	7.00514e-34	4.45521e-33
Fcgr4	246256	Fc receptor_ IgG_ low affinity IV	ENSMUSG00000059089	7.54619	1.80989e-11	5.72407e-11
Cxcr6	80901	chemokine (C-X-C motif) receptor 6	ENSMUSG00000048521	7.546	5.10592e-12	1.64991e-11
Pilra	231805	paired immunoglobin-like type 2 receptor alpha	ENSMUSG00000046245	7.54446	2.12892e-12	6.99879e-12
Hmcn1	545370	hemicentin 1	ENSMUSG00000066842	7.54228	7.09414e-15	2.58545e-14
Acta2	11475	actin_ alpha 2_ smooth muscle_ aorta	ENSMUSG00000035783	7.54078	9.92945e-205	5.35554e-203
Adtrp	109254	androgen dependent TFPI regulating protein	ENSMUSG00000058022	7.53059	3.42432e-12	1.11384e-11
Tmem252	226040	transmembrane protein 252	ENSMUSG00000048572	7.52864	2.3476e-12	7.69793e-12
P2rx5	94045	purinergic receptor P2X_ ligand-gated ion channel_ 5	ENSMUSG00000005950	7.52663	9.33443e-124	2.20334e-122
Ctnna3	216033	catenin (cadherin associated protein)_ alpha 3	ENSMUSG00000060843	7.52432	3.388e-26	1.7917e-25
Ryr1	20190	ryanodine receptor 1_ skeletal muscle	ENSMUSG00000030592	7.51551	0	0
Clstn2	64085	calsyntenin 2	ENSMUSG00000032452	7.51488	2.05646e-12	6.76617e-12
Pappa2	23850	pappalysin 2	ENSMUSG00000073530	7.51116	2.86444e-09	8.22113e-09
Ppp1r1a	58200	protein phosphatase 1_ regulatory (inhibitor) subunit 1A	ENSMUSG00000022490	7.51013	6.28454e-59	6.40551e-58
Pygm	19309	muscle glycogen phosphorylase	ENSMUSG00000032648	7.50739	0	0
Plin1	103968	perilipin 1	ENSMUSG00000030546	7.50465	6.91836e-59	7.04255e-58
Ccdc85a	216613	coiled-coil domain containing 85A	ENSMUSG00000032878	7.49843	9.71485e-85	1.44993e-83
Pla1a	85031	phospholipase A1 member A	ENSMUSG00000002847	7.49746	5.67502e-70	6.83396e-69
Asb15	78910	ankyrin repeat and SOCS box-containing 15	ENSMUSG00000029685	7.49746	7.60531e-100	1.36733e-98
Igfn1	226438	immunoglobulin-like and fibronectin type III domain containing 1	ENSMUSG00000051985	7.49568	1.0076e-100	1.83109e-99
Tnnc2	21925	troponin C2_ fast	ENSMUSG00000017300	7.49342	0	0
Tnfaip6	21930	tumor necrosis factor alpha induced protein 6	ENSMUSG00000053475	7.49316	4.8757e-13	1.64759e-12
Cap2	67252	CAP_ adenylate cyclase-associated protein_ 2 (yeast)	ENSMUSG00000021373	7.49219	0	0
Siglech	233274	sialic acid binding Ig-like lectin H	ENSMUSG00000051504	7.48903	1.59228e-12	5.26544e-12
Htr7	15566	5-hydroxytryptamine (serotonin) receptor 7	ENSMUSG00000024798	7.48602	7.37278e-13	2.47441e-12
Fhl5	57756	four and a half LIM domains 5	ENSMUSG00000028259	7.48297	9.3267e-13	3.11709e-12
Aim1	11630	absent in melanoma 1	ENSMUSG00000019866	7.47985	3.99891e-42	3.00237e-41
Clec5a	23845	C-type lectin domain family 5_ member a	ENSMUSG00000029915	7.47711	3.12427e-11	9.77565e-11
Kcnh7	170738	potassium voltage-gated channel_ subfamily H (eag-related)_ member 7	ENSMUSG00000059742	7.4744	2.23547e-12	7.33927e-12
Fabp3	14077	fatty acid binding protein 3_ muscle and heart	ENSMUSG00000028773	7.4719	1.84597e-200	9.49222e-199
AB124611	382062	cDNA sequence AB124611	ENSMUSG00000057191	7.47095	1.98286e-14	7.10428e-14
Nos2	18126	nitric oxide synthase 2_ inducible	ENSMUSG00000020826	7.46868	6.91634e-42	5.1661e-41
Lrrc4	192198	leucine rich repeat containing 4	ENSMUSG00000049939	7.46852	3.76634e-12	1.22272e-11
Vtn	22370	vitronectin	ENSMUSG00000017344	7.46271	2.32249e-120	5.28701e-119
Hrh2	15466	histamine receptor H2	ENSMUSG00000034987	7.45913	8.2969e-13	2.77814e-12
Col12a1	12816	collagen_ type XII_ alpha 1	ENSMUSG00000032332	7.45427	9.36175e-30	5.41654e-29
Trpv1	193034	transient receptor potential cation channel_ subfamily V_ member 1	ENSMUSG00000005952	7.45274	4.68921e-12	1.51694e-11
Gm21188	100861753	predicted gene_ 21188	ENSMUSG00000095609	7.45093	5.03565e-12	1.62736e-11
Twist2	13345	twist basic helix-loop-helix transcription factor 2	ENSMUSG00000007805	7.45017	2.86098e-12	9.33634e-12
Klhl32	212390	kelch-like 32	ENSMUSG00000040387	7.44877	8.63312e-13	2.888e-12
Tagln	21345	transgelin	ENSMUSG00000032085	7.4445	3.43935e-217	2.08737e-215
Cdh9	12565	cadherin 9	ENSMUSG00000025370	7.44384	1.19364e-11	3.80518e-11
Tecrl	243078	trans-2_3-enoyl-CoA reductase-like	ENSMUSG00000049537	7.44322	1.85638e-14	6.65932e-14
Slc38a4	69354	solute carrier family 38_ member 4	ENSMUSG00000022464	7.44009	5.27751e-217	3.18483e-215
Plscr2	18828	phospholipid scramblase 2	ENSMUSG00000032372	7.43896	2.76635e-45	2.21087e-44
Cnpy1	269637	canopy 1 homolog (zebrafish)	ENSMUSG00000044681	7.43865	1.23093e-11	3.92211e-11
Srl	106393	sarcalumenin	ENSMUSG00000022519	7.43684	0	0
Pstpip2	19201	proline-serine-threonine phosphatase-interacting protein 2	ENSMUSG00000025429	7.43342	1.8071e-126	4.39197e-125
Adgre4	52614	adhesion G protein-coupled receptor E4	ENSMUSG00000032915	7.42973	7.11317e-12	2.28628e-11
Grap	71520	GRB2-related adaptor protein	ENSMUSG00000004837	7.42868	1.04019e-62	1.12854e-61
Slc44a5	242259	solute carrier family 44_ member 5	ENSMUSG00000028360	7.42853	4.10937e-12	1.33246e-11
Thsd4	207596	thrombospondin_ type I_ domain containing 4	ENSMUSG00000032289	7.42745	8.69543e-20	3.77822e-19
Rnase6	78416	ribonuclease_ RNase A family_ 6	ENSMUSG00000021880	7.42698	1.8547e-12	6.11679e-12
Ryr3	20192	ryanodine receptor 3	ENSMUSG00000057378	7.42172	4.73423e-20	2.06999e-19
Kcns3	238076	potassium voltage-gated channel_ delayed-rectifier_ subfamily S_ member 3	ENSMUSG00000043673	7.41663	2.82157e-14	1.00417e-13
Alx1	216285	ALX homeobox 1	ENSMUSG00000036602	7.41368	5.93067e-12	1.91313e-11
Cd48	12506	CD48 antigen	ENSMUSG00000015355	7.41281	6.08454e-21	2.74405e-20
Ccdc79	320022	coiled-coil domain containing 79	ENSMUSG00000052616	7.4075	2.3914e-12	7.83916e-12
Klk8	259277	kallikrein related-peptidase 8	ENSMUSG00000064023	7.40375	3.49584e-12	1.13617e-11
Dnase2a	13423	deoxyribonuclease II alpha	ENSMUSG00000003812	7.40357	4.34224e-156	1.48696e-154
Fsd2	244091	fibronectin type III and SPRY domain containing 2	ENSMUSG00000038663	7.40274	6.97231e-208	3.86486e-206
Myadml2	68515	myeloid-associated differentiation marker-like 2	ENSMUSG00000025141	7.4026	3.29844e-163	1.20706e-161
Perm1	74183	PPARGC1 and ESRR induced regulator_ muscle 1	ENSMUSG00000078486	7.39968	4.36239e-65	4.90083e-64
Rnf180	71816	ring finger protein 180	ENSMUSG00000021720	7.39851	2.88238e-11	9.0347e-11
Ptpro	19277	protein tyrosine phosphatase_ receptor type_ O	ENSMUSG00000030223	7.39674	1.56799e-19	6.76068e-19
Il18rap	16174	interleukin 18 receptor accessory protein	ENSMUSG00000026068	7.39618	6.64783e-12	2.13929e-11
Pcdhga11	93723	protocadherin gamma subfamily A_ 11	ENSMUSG00000102742	7.3887	3.47111e-12	1.12848e-11
Glrb	14658	glycine receptor_ beta subunit	ENSMUSG00000028020	7.38601	2.85025e-59	2.92469e-58
Tmem202	73893	transmembrane protein 202	ENSMUSG00000049526	7.37979	2.50248e-28	1.3966e-27
Wwtr1	97064	WW domain containing transcription regulator 1	ENSMUSG00000027803	7.37676	0	0
Gm5431	432555	predicted gene 5431	ENSMUSG00000058163	7.37228	3.20611e-11	1.00239e-10
Gys2	232493	glycogen synthase 2	ENSMUSG00000030244	7.37189	1.38275e-11	4.39491e-11
Nsg1	18196	neuron specific gene family member 1	ENSMUSG00000029126	7.36817	4.74509e-19	2.01443e-18
Stab1	192187	stabilin 1	ENSMUSG00000042286	7.36786	1.50136e-175	6.11713e-174
Sycp2	320558	synaptonemal complex protein 2	ENSMUSG00000060445	7.35928	1.80948e-11	5.72333e-11
Phf11d	219132	PHD finger protein 11D	ENSMUSG00000068245	7.35673	3.98521e-44	3.11493e-43
Mmp27	234911	matrix metallopeptidase 27	ENSMUSG00000070323	7.35039	1.01938e-11	3.25809e-11
Rasgrf2	19418	RAS protein-specific guanine nucleotide-releasing factor 2	ENSMUSG00000021708	7.34828	2.2829e-55	2.18677e-54
Ampd1	229665	adenosine monophosphate deaminase 1	ENSMUSG00000070385	7.34594	2.45087e-211	1.40482e-209
Adam22	11496	a disintegrin and metallopeptidase domain 22	ENSMUSG00000040537	7.3443	3.61413e-74	4.63676e-73
Pycard	66824	PYD and CARD domain containing	ENSMUSG00000030793	7.34156	2.57851e-23	1.25641e-22
Cntnap4	170571	contactin associated protein-like 4	ENSMUSG00000031772	7.33761	5.49786e-11	1.70111e-10
Ltf	17002	lactotransferrin	ENSMUSG00000032496	7.33468	0.00140391	0.0027968
Lrrc14b	432779	leucine rich repeat containing 14B	ENSMUSG00000021579	7.33084	3.88756e-185	1.74145e-183
Chrnb1	11443	cholinergic receptor_ nicotinic_ beta polypeptide 1 (muscle)	ENSMUSG00000041189	7.33002	0	0
Aldh1a2	19378	aldehyde dehydrogenase family 1_ subfamily A2	ENSMUSG00000013584	7.32916	3.82372e-14	1.35525e-13
1810011H11Rik	69069	RIKEN cDNA 1810011H11 gene	ENSMUSG00000041707	7.32641	4.15967e-11	1.29356e-10
Lilra5	232801	leukocyte immunoglobulin-like receptor_ subfamily A (with TM domain)_ member 5	ENSMUSG00000070873	7.32013	1.43963e-11	4.5716e-11
Rnf113a2	66381	ring finger protein 113A2	ENSMUSG00000098134	7.31768	1.52262e-117	3.37722e-116
Cd2	12481	CD2 antigen	ENSMUSG00000027863	7.31581	1.42531e-11	4.52747e-11
Lpcat2	270084	lysophosphatidylcholine acyltransferase 2	ENSMUSG00000033192	7.31234	2.65761e-12	8.6922e-12
Rpl3l	66211	ribosomal protein L3-like	ENSMUSG00000002500	7.3086	2.79044e-199	1.42344e-197
Myl1	17901	myosin_ light polypeptide 1	ENSMUSG00000061816	7.30828	0	0
Arhgap29	214137	Rho GTPase activating protein 29	ENSMUSG00000039831	7.30593	0	0
Samsn1	67742	SAM domain_ SH3 domain and nuclear localization signals_ 1	ENSMUSG00000022876	7.30312	4.55145e-11	1.41279e-10
Acvr1c	269275	activin A receptor_ type IC	ENSMUSG00000026834	7.30271	5.86245e-14	2.06185e-13
Vldlr	22359	very low density lipoprotein receptor	ENSMUSG00000024924	7.30138	0	0
Tmem26	327766	transmembrane protein 26	ENSMUSG00000060044	7.30095	1.28729e-11	4.09922e-11
Ms4a14	383435	membrane-spanning 4-domains_ subfamily A_ member 14	ENSMUSG00000099398	7.29731	2.40801e-12	7.89198e-12
Samd9l	209086	sterile alpha motif domain containing 9-like	ENSMUSG00000047735	7.29688	1.29081e-136	3.52866e-135
Dse	212898	dermatan sulfate epimerase	ENSMUSG00000039497	7.29674	1.08115e-89	1.72638e-88
Ugt1a7c	394432	UDP glucuronosyltransferase 1 family_ polypeptide A7C	ENSMUSG00000090124	7.29553	1.00652e-10	3.07708e-10
Asb10	117590	ankyrin repeat and SOCS box-containing 10	ENSMUSG00000038204	7.29256	1.14314e-177	4.74217e-176
1700093K21Rik	67358	RIKEN cDNA 1700093K21 gene	ENSMUSG00000020286	7.29172	9.78196e-23	4.68854e-22
Pcdh12	53601	protocadherin 12	ENSMUSG00000024440	7.28248	1.88238e-27	1.02741e-26
Rgs18	64214	regulator of G-protein signaling 18	ENSMUSG00000026357	7.27825	4.05445e-12	1.31505e-11
Rdh14	105014	retinol dehydrogenase 14 (all-trans and 9-cis)	ENSMUSG00000020621	7.27808	2.03915e-303	2.65123e-301
Asb2	65256	ankyrin repeat and SOCS box-containing 2	ENSMUSG00000021200	7.27622	0	0
Col14a1	12818	collagen_ type XIV_ alpha 1	ENSMUSG00000022371	7.27011	2.68153e-59	2.75332e-58
Gm5105	329763	predicted gene 5105	ENSMUSG00000049349	7.27008	2.09069e-21	9.57868e-21
Podxl2	319655	podocalyxin-like 2	ENSMUSG00000033152	7.26031	3.4777e-241	2.58676e-239
Rassf9	237504	Ras association (RalGDS/AF-6) domain family (N-terminal) member 9	ENSMUSG00000044921	7.24865	4.44978e-28	2.47001e-27
Gpm6a	234267	glycoprotein m6a	ENSMUSG00000031517	7.24236	5.08763e-19	2.15669e-18
Gja3	14611	gap junction protein_ alpha 3	ENSMUSG00000048582	7.24176	4.38526e-12	1.42005e-11
C5ar2	319430	complement component 5a receptor 2	ENSMUSG00000074361	7.24015	1.50881e-11	4.787e-11
Shisa2	219134	shisa family member 2	ENSMUSG00000044461	7.23697	2.32692e-252	1.90831e-250
Ckb	12709	creatine kinase_ brain	ENSMUSG00000001270	7.23668	6.02398e-51	5.349e-50
Hrc	15464	histidine rich calcium binding protein	ENSMUSG00000038239	7.23602	6.41568e-206	3.50768e-204
Phkg1	18682	phosphorylase kinase gamma 1	ENSMUSG00000025537	7.22777	1.49119e-273	1.49982e-271
C1qtnf3	81799	C1q and tumor necrosis factor related protein 3	ENSMUSG00000058914	7.22412	8.65241e-12	2.77265e-11
E130012A19Rik	103551	RIKEN cDNA E130012A19 gene	ENSMUSG00000043439	7.22327	2.87133e-12	9.36916e-12
Acacb	100705	acetyl-Coenzyme A carboxylase beta	ENSMUSG00000042010	7.21705	0	0
Reln	19699	reelin	ENSMUSG00000042453	7.20606	3.66706e-49	3.14865e-48
Dhrs9	241452	dehydrogenase/reductase (SDR family) member 9	ENSMUSG00000027068	7.20246	2.13932e-10	6.45632e-10
Myo5b	17919	myosin VB	ENSMUSG00000025885	7.1972	2.28074e-22	1.08038e-21
Kcna6	16494	potassium voltage-gated channel_ shaker-related_ subfamily_ member 6	ENSMUSG00000038077	7.18888	2.80885e-12	9.16997e-12
Il21r	60504	interleukin 21 receptor	ENSMUSG00000030745	7.18496	1.19054e-10	3.62892e-10
Cd84	12523	CD84 antigen	ENSMUSG00000038147	7.17956	1.6325e-21	7.51712e-21
Igsf10	242050	immunoglobulin superfamily_ member 10	ENSMUSG00000036334	7.17938	4.31889e-34	2.7616e-33
Btla	208154	B and T lymphocyte associated	ENSMUSG00000052013	7.16931	6.35214e-12	2.0464e-11
Arsi	545260	arylsulfatase i	ENSMUSG00000036412	7.16111	2.74884e-13	9.39305e-13
Grb10	14783	growth factor receptor bound protein 10	ENSMUSG00000020176	7.15885	7.49429e-234	5.27967e-232
Clca2	229933	chloride channel calcium activated 2	ENSMUSG00000036960	7.1543	2.87984e-10	8.63897e-10
Rapgef4	56508	Rap guanine nucleotide exchange factor (GEF) 4	ENSMUSG00000049044	7.15095	5.67214e-18	2.32081e-17
Ctgf	14219	connective tissue growth factor	ENSMUSG00000019997	7.15003	5.13922e-46	4.15818e-45
Fmod	14264	fibromodulin	ENSMUSG00000041559	7.14892	1.14031e-27	6.25267e-27
Gimap4	107526	GTPase_ IMAP family member 4	ENSMUSG00000054435	7.14711	5.07171e-51	4.51094e-50
Kirrel	170643	kin of IRRE like (Drosophila)	ENSMUSG00000041734	7.14395	4.09159e-100	7.38936e-99
Cst6	73720	cystatin E/M	ENSMUSG00000024846	7.14318	2.68218e-126	6.50392e-125
Tnfrsf26	244237	tumor necrosis factor receptor superfamily_ member 26	ENSMUSG00000045362	7.14219	2.87646e-10	8.62964e-10
Hfe2	69585	hemochromatosis type 2 (juvenile) (human homolog)	ENSMUSG00000038403	7.14175	0	0
Lrrc3b	218763	leucine rich repeat containing 3B	ENSMUSG00000045201	7.14111	8.55447e-11	2.62427e-10
Clec3b	21922	C-type lectin domain family 3_ member b	ENSMUSG00000025784	7.13947	1.84864e-137	5.10155e-136
Myo10	17909	myosin X	ENSMUSG00000022272	7.13629	0	0
Angptl7	654812	angiopoietin-like 7	ENSMUSG00000028989	7.13516	1.55876e-20	6.92243e-20
Ddit4l	73284	DNA-damage-inducible transcript 4-like	ENSMUSG00000046818	7.13359	2.25236e-174	9.08441e-173
Mcmdc2	240697	minichromosome maintenance domain containing 2	ENSMUSG00000046101	7.13266	2.36322e-11	7.4417e-11
Rftn2	74013	raftlin family member 2	ENSMUSG00000025978	7.1252	6.50495e-59	6.62594e-58
Esam	69524	endothelial cell-specific adhesion molecule	ENSMUSG00000001946	7.12519	5.15164e-222	3.31529e-220
Ankrd55	77318	ankyrin repeat domain 55	ENSMUSG00000049985	7.12305	2.53944e-10	7.6336e-10
Trf	22041	transferrin	ENSMUSG00000032554	7.12182	9.10164e-45	7.18782e-44
Lyplal1	226791	lysophospholipase-like 1	ENSMUSG00000039246	7.12117	3.0995e-53	2.86516e-52
Sparcl1	13602	SPARC-like 1	ENSMUSG00000029309	7.11869	0	0
Sox10	20665	SRY (sex determining region Y)-box 10	ENSMUSG00000033006	7.11828	1.21357e-39	8.67566e-39
Sash3	74131	SAM and SH3 domain containing 3	ENSMUSG00000031101	7.11755	1.8279e-17	7.33729e-17
Gria3	53623	glutamate receptor_ ionotropic_ AMPA3 (alpha 3)	ENSMUSG00000001986	7.11517	4.52347e-18	1.85819e-17
Cd4	12504	CD4 antigen	ENSMUSG00000023274	7.11425	9.76582e-11	2.98671e-10
Bbox1	170442	butyrobetaine (gamma)_ 2-oxoglutarate dioxygenase 1 (gamma-butyrobetaine hydroxylase)	ENSMUSG00000041660	7.10762	3.9844e-11	1.2405e-10
Gm10037	102637366	predicted gene 10037	ENSMUSG00000058246	7.10197	1.79328e-27	9.79276e-27
Kcnj15	16516	potassium inwardly-rectifying channel_ subfamily J_ member 15	ENSMUSG00000062609	7.09739	4.7977e-10	1.42638e-09
Pilrb2	545812	paired immunoglobin-like type 2 receptor beta 2	ENSMUSG00000066682	7.09693	6.10036e-11	1.88298e-10
Rac2	19354	RAS-related C3 botulinum substrate 2	ENSMUSG00000033220	7.09441	4.28008e-34	2.73733e-33
Ms4a4b	60361	membrane-spanning 4-domains_ subfamily A_ member 4B	ENSMUSG00000056290	7.09392	1.25686e-10	3.82744e-10
Egflam	268780	EGF-like_ fibronectin type III and laminin G domains	ENSMUSG00000042961	7.09371	5.02414e-64	5.55836e-63
Esm1	71690	endothelial cell-specific molecule 1	ENSMUSG00000042379	7.08493	1.39302e-10	4.23078e-10
Arhgap36	75404	Rho GTPase activating protein 36	ENSMUSG00000036198	7.08385	2.15647e-17	8.62588e-17
Rbm24	666794	RNA binding motif protein 24	ENSMUSG00000038132	7.08169	0	0
Lgals3	16854	lectin_ galactose binding_ soluble 3	ENSMUSG00000050335	7.07971	4.37249e-180	1.86218e-178
9130008F23Rik	71583	RIKEN cDNA 9130008F23 gene	ENSMUSG00000054951	7.07959	3.09934e-11	9.70048e-11
Nov	18133	nephroblastoma overexpressed gene	ENSMUSG00000037362	7.0785	4.61837e-22	2.16272e-21
Park2	50873	Parkinson disease (autosomal recessive_ juvenile) 2_ parkin	ENSMUSG00000023826	7.07408	9.72454e-139	2.72594e-137
Klhl40	72330	kelch-like 40	ENSMUSG00000074001	7.0726	2.81298e-205	1.52751e-203
Aqp4	11829	aquaporin 4	ENSMUSG00000024411	7.07043	1.80754e-59	1.86131e-58
Steap2	74051	six transmembrane epithelial antigen of prostate 2	ENSMUSG00000015653	7.06948	1.71451e-55	1.64675e-54
Fgf2	14173	fibroblast growth factor 2	ENSMUSG00000037225	7.06864	7.56003e-107	1.4717e-105
9130230L23Rik	231253	RIKEN cDNA 9130230L23 gene	ENSMUSG00000054598	7.0634	6.66013e-13	2.23876e-12
Glmp	56700	glycosylated lysosomal membrane protein	ENSMUSG00000001418	7.0575	0	0
Ccdc80	67896	coiled-coil domain containing 80	ENSMUSG00000022665	7.05447	2.8751e-47	2.38602e-46
Olfr267	258922	olfactory receptor 267	ENSMUSG00000043385	7.05333	1.55089e-10	4.70355e-10
Lrrc30	240131	leucine rich repeat containing 30	ENSMUSG00000073375	7.05098	1.92726e-154	6.46136e-153
Olfr558	259097	olfactory receptor 558	ENSMUSG00000070423	7.05087	4.25747e-33	2.66323e-32
Chil3	12655	chitinase-like 3	ENSMUSG00000040809	7.04846	0.000694772	0.00142127
Fabp3-ps1	14074	fatty acid binding protein 3_ muscle and heart_ pseudogene 1	ENSMUSG00000056366	7.04707	3.93223e-20	1.72262e-19
Atp2a1	11937	ATPase_ Ca++ transporting_ cardiac muscle_ fast twitch 1	ENSMUSG00000030730	7.04033	0	0
Thrb	21834	thyroid hormone receptor beta	ENSMUSG00000021779	7.04	5.72715e-156	1.95911e-154
Il7r	16197	interleukin 7 receptor	ENSMUSG00000003882	7.03923	3.55702e-10	1.06255e-09
Btk	12229	Bruton agammaglobulinemia tyrosine kinase	ENSMUSG00000031264	7.0355	1.52632e-12	5.05099e-12
Lsamp	268890	limbic system-associated membrane protein	ENSMUSG00000061080	7.02595	1.18624e-16	4.61007e-16
Clca4a	99663	chloride channel calcium activated 4A	ENSMUSG00000068547	7.02368	4.35792e-11	1.35403e-10
Cacna2d3	12294	calcium channel_ voltage-dependent_ alpha2/delta subunit 3	ENSMUSG00000021991	7.02199	4.19319e-11	1.30373e-10
F13a1	74145	coagulation factor XIII_ A1 subunit	ENSMUSG00000039109	7.02166	6.84361e-111	1.41126e-109
Dram1	71712	DNA-damage regulated autophagy modulator 1	ENSMUSG00000020057	7.01581	2.82553e-58	2.85084e-57
Pcdh20	219257	protocadherin 20	ENSMUSG00000050505	7.01481	1.29814e-11	4.13255e-11
Fgf5	14176	fibroblast growth factor 5	ENSMUSG00000029337	7.01197	2.74406e-10	8.23785e-10
Vmn1r42	113848	vomeronasal 1 receptor 42	ENSMUSG00000068232	7.00891	2.294e-10	6.91205e-10
5430427O19Rik	71398	RIKEN cDNA 5430427O19 gene	ENSMUSG00000025058	7.00712	1.7106e-10	5.17957e-10
Sh3d19	27059	SH3 domain protein D19	ENSMUSG00000028082	7.00172	2.93644e-151	9.4581e-150
Mrc1	17533	mannose receptor_ C type 1	ENSMUSG00000026712	6.99678	3.03557e-172	1.20012e-170
Il22ra2	237310	interleukin 22 receptor_ alpha 2	ENSMUSG00000039760	6.99449	8.66639e-10	2.5479e-09
Arhgef6	73341	Rac/Cdc42 guanine nucleotide exchange factor (GEF) 6	ENSMUSG00000031133	6.99351	8.7109e-219	5.35788e-217
Ly9	17085	lymphocyte antigen 9	ENSMUSG00000004707	6.99334	2.4526e-10	7.3802e-10
Sp110	109032	Sp110 nuclear body protein	ENSMUSG00000070034	6.99272	1.05162e-48	8.96221e-48
Rassf10	78748	Ras association (RalGDS/AF-6) domain family (N-terminal) member 10	ENSMUSG00000098132	6.99202	9.5608e-11	2.92569e-10
4430402I18Rik	381218	RIKEN cDNA 4430402I18 gene	ENSMUSG00000064202	6.99156	4.54536e-35	2.96691e-34
Lrrc2	74249	leucine rich repeat containing 2	ENSMUSG00000032495	6.98391	2.03998e-143	6.03019e-142
Bcl2a1d	12047	B cell leukemia/lymphoma 2 related protein A1d	ENSMUSG00000099974	6.98207	3.27988e-09	9.38148e-09
Prr16	71373	proline rich 16	ENSMUSG00000073565	6.97815	3.72083e-09	1.06171e-08
E130114P18Rik	319865	RIKEN cDNA E130114P18 gene	ENSMUSG00000048747	6.97795	3.06447e-38	2.13352e-37
Myl10	59310	myosin_ light chain 10_ regulatory	ENSMUSG00000005474	6.97642	6.46865e-10	1.9132e-09
Cidea	12683	cell death-inducing DNA fragmentation factor_ alpha subunit-like effector A	ENSMUSG00000024526	6.97482	8.4827e-112	1.77211e-110
Acss1	68738	acyl-CoA synthetase short-chain family member 1	ENSMUSG00000027452	6.97105	9.83567e-151	3.15531e-149
4930447C04Rik	75801	RIKEN cDNA 4930447C04 gene	ENSMUSG00000021098	6.97088	3.99245e-11	1.24289e-10
Clec9a	232414	C-type lectin domain family 9_ member a	ENSMUSG00000046080	6.97075	3.36656e-10	1.00651e-09
Lrrc38	242735	leucine rich repeat containing 38	ENSMUSG00000028584	6.97069	8.0764e-10	2.37903e-09
Fcer1g	14127	Fc receptor_ IgE_ high affinity I_ gamma polypeptide	ENSMUSG00000058715	6.96836	7.90653e-84	1.16375e-82
Ntn1	18208	netrin 1	ENSMUSG00000020902	6.96819	2.17352e-107	4.26228e-106
Tmem35	67564	transmembrane protein 35	ENSMUSG00000033578	6.96795	5.545e-11	1.7152e-10
Syt15	319508	synaptotagmin XV	ENSMUSG00000041479	6.96776	2.55798e-22	1.2101e-21
Adra1a	11549	adrenergic receptor_ alpha 1a	ENSMUSG00000045875	6.96458	3.98621e-08	1.08239e-07
Mylk	107589	myosin_ light polypeptide kinase	ENSMUSG00000022836	6.9639	1.30821e-220	8.26916e-219
Trim12a	76681	tripartite motif-containing 12A	ENSMUSG00000066258	6.96063	2.84814e-154	9.49896e-153
Il1b	16176	interleukin 1 beta	ENSMUSG00000027398	6.95871	1.08344e-08	3.02195e-08
Cml3	93674	camello-like 3	ENSMUSG00000051262	6.95707	2.30723e-10	6.95125e-10
H2-Ob	15002	histocompatibility 2_ O region beta locus	ENSMUSG00000041538	6.94705	4.63783e-10	1.38e-09
Iffo2	212632	intermediate filament family orphan 2	ENSMUSG00000041025	6.94655	7.17331e-54	6.69872e-53
Neto2	74513	neuropilin (NRP) and tolloid (TLL)-like 2	ENSMUSG00000036902	6.93882	1.12561e-12	3.74937e-12
Sh3gl3	20408	SH3-domain GRB2-like 3	ENSMUSG00000030638	6.93865	2.27854e-10	6.8674e-10
F2rl1	14063	coagulation factor II (thrombin) receptor-like 1	ENSMUSG00000021678	6.93196	3.22638e-11	1.00853e-10
Nr5a2	26424	nuclear receptor subfamily 5_ group A_ member 2	ENSMUSG00000026398	6.9282	1.12522e-09	3.28846e-09
Pitx3	18742	paired-like homeodomain transcription factor 3	ENSMUSG00000025229	6.92502	2.2059e-25	1.14035e-24
Ace2	70008	angiotensin I converting enzyme (peptidyl-dipeptidase A) 2	ENSMUSG00000015405	6.92432	2.29724e-09	6.61877e-09
Fas	14102	Fas (TNF receptor superfamily member 6)	ENSMUSG00000024778	6.92229	5.24067e-109	1.05553e-107
Dgkb	217480	diacylglycerol kinase_ beta	ENSMUSG00000036095	6.92191	2.55557e-11	8.03552e-11
Rab38	72433	RAB38_ member RAS oncogene family	ENSMUSG00000030559	6.91665	2.19042e-10	6.60804e-10
Plcd4	18802	phospholipase C_ delta 4	ENSMUSG00000026173	6.91592	2.7235e-134	7.24093e-133
Acta1	11459	actin_ alpha 1_ skeletal muscle	ENSMUSG00000031972	6.91371	7.54716e-186	3.39983e-184
Hspb3	56534	heat shock protein 3	ENSMUSG00000051456	6.90817	4.94737e-124	1.17212e-122
Kcne4	57814	potassium voltage-gated channel_ Isk-related subfamily_ gene 4	ENSMUSG00000047330	6.90689	7.2153e-21	3.24668e-20
Pgam2	56012	phosphoglycerate mutase 2	ENSMUSG00000020475	6.90658	0	0
Lims2	225341	LIM and senescent cell antigen like domains 2	ENSMUSG00000024395	6.90624	2.54103e-258	2.17888e-256
5031414D18Rik	271221	RIKEN cDNA 5031414D18 gene	ENSMUSG00000034959	6.90398	5.92488e-10	1.75594e-09
B4galt2	53418	UDP-Gal:betaGlcNAc beta 1_4- galactosyltransferase_ polypeptide 2	ENSMUSG00000028541	6.89865	2.52709e-110	5.16132e-109
Cyba	13057	cytochrome b-245_ alpha polypeptide	ENSMUSG00000006519	6.88858	3.06232e-79	4.24373e-78
Mmp8	17394	matrix metallopeptidase 8	ENSMUSG00000005800	6.888	4.61897e-07	1.18357e-06
Ttc30a1	78802	tetratricopeptide repeat domain 30A1	ENSMUSG00000075271	6.88708	1.06111e-38	7.44106e-38
BC035044	232406	cDNA sequence BC035044	ENSMUSG00000090164	6.8859	7.82982e-10	2.30704e-09
Efhd1	98363	EF hand domain containing 1	ENSMUSG00000026255	6.88472	1.42667e-40	1.03777e-39
Sh3bgr	50795	SH3-binding domain glutamic acid-rich protein	ENSMUSG00000040666	6.88396	6.06043e-232	4.1956e-230
Sntg2	268534	syntrophin_ gamma 2	ENSMUSG00000020672	6.88351	9.17282e-11	2.80965e-10
Rtn1	104001	reticulon 1	ENSMUSG00000021087	6.88339	6.65187e-21	2.99611e-20
Ptprr	19279	protein tyrosine phosphatase_ receptor type_ R	ENSMUSG00000020151	6.88274	5.4e-12	1.74282e-11
Aff3	16764	AF4/FMR2 family_ member 3	ENSMUSG00000037138	6.87716	4.56183e-33	2.85139e-32
Asb14	142687	ankyrin repeat and SOCS box-containing 14	ENSMUSG00000021898	6.87311	4.23025e-129	1.05292e-127
Mettl21c	433294	methyltransferase like 21C	ENSMUSG00000047343	6.87062	3.51628e-71	4.3239e-70
Epb41l4a	13824	erythrocyte membrane protein band 4.1 like 4a	ENSMUSG00000024376	6.86944	1.18794e-25	6.18107e-25
Synpo2	118449	synaptopodin 2	ENSMUSG00000050315	6.86575	0	0
Dcn	13179	decorin	ENSMUSG00000019929	6.8652	0	0
Tnnt2	21956	troponin T2_ cardiac	ENSMUSG00000026414	6.86309	0	0
Gal	14419	galanin	ENSMUSG00000024907	6.86108	6.15059e-08	1.65367e-07
Lilra6	18726	leukocyte immunoglobulin-like receptor_ subfamily A (with TM domain)_ member 6	ENSMUSG00000030427	6.85939	1.05925e-09	3.09993e-09
Il2rb	16185	interleukin 2 receptor_ beta chain	ENSMUSG00000068227	6.85763	2.96495e-15	1.09898e-14
Gm2115	100039239	predicted gene 2115	ENSMUSG00000097789	6.85458	3.45269e-10	1.03197e-09
Agt	11606	angiotensinogen (serpin peptidase inhibitor_ clade A_ member 8)	ENSMUSG00000031980	6.85399	8.85777e-98	1.55322e-96
Stap1	56792	signal transducing adaptor family member 1	ENSMUSG00000029254	6.85282	5.86128e-09	1.65753e-08
Grb14	50915	growth factor receptor bound protein 14	ENSMUSG00000026888	6.85074	1.6607e-157	5.77346e-156
Hrasls	27281	HRAS-like suppressor	ENSMUSG00000022525	6.85055	1.10545e-96	1.91117e-95
Doc2b	13447	double C2_ beta	ENSMUSG00000020848	6.84935	1.34449e-26	7.19101e-26
Cd300a	217303	CD300A antigen	ENSMUSG00000034652	6.84914	9.49906e-17	3.706e-16
Six1	20471	sine oculis-related homeobox 1	ENSMUSG00000051367	6.84898	6.74746e-243	5.08988e-241
Gjb1	14618	gap junction protein_ beta 1	ENSMUSG00000047797	6.84719	1.86375e-10	5.63637e-10
Map2k6	26399	mitogen-activated protein kinase kinase 6	ENSMUSG00000020623	6.84053	7.41033e-48	6.22405e-47
Folh1	53320	folate hydrolase 1	ENSMUSG00000001773	6.83983	1.45071e-09	4.21967e-09
Tcap	21393	titin-cap	ENSMUSG00000007877	6.83797	5.23513e-186	2.36498e-184
Klf14	619665	Kruppel-like factor 14	ENSMUSG00000073209	6.83776	2.31077e-10	6.96126e-10
Tlr11	239081	toll-like receptor 11	ENSMUSG00000051969	6.83632	5.52029e-10	1.6371e-09
Tnnt3	21957	troponin T3_ skeletal_ fast	ENSMUSG00000061723	6.83352	0	0
Cyp4b1	13120	cytochrome P450_ family 4_ subfamily b_ polypeptide 1	ENSMUSG00000028713	6.83263	2.15978e-81	3.07152e-80
Ackr4	252837	atypical chemokine receptor 4	ENSMUSG00000079355	6.83211	3.12827e-10	9.36752e-10
Tmem233	545798	transmembrane protein 233	ENSMUSG00000079278	6.82468	4.46786e-106	8.63444e-105
Mn1	433938	meningioma 1	ENSMUSG00000070576	6.82168	7.95345e-80	1.1123e-78
Amph	218038	amphiphysin	ENSMUSG00000021314	6.82131	5.05592e-10	1.50147e-09
Sh3d21	66938	SH3 domain containing 21	ENSMUSG00000073758	6.81594	1.48578e-96	2.5618e-95
Lair1	52855	leukocyte-associated Ig-like receptor 1	ENSMUSG00000055541	6.81486	8.47822e-15	3.079e-14
Gjb2	14619	gap junction protein_ beta 2	ENSMUSG00000046352	6.8102	2.52215e-10	7.58432e-10
Ccdc146	75172	coiled-coil domain containing 146	ENSMUSG00000064280	6.80661	1.13037e-11	3.60528e-11
Catsper4	329954	cation channel_ sperm associated 4	ENSMUSG00000048003	6.80474	1.48414e-19	6.40517e-19
Mrgprx2	243978	MAS-related GPR_ member X2	ENSMUSG00000074109	6.80469	4.46738e-10	1.33027e-09
Pilrb1	170741	paired immunoglobin-like type 2 receptor beta 1	ENSMUSG00000066684	6.80224	1.60679e-09	4.66391e-09
D330045A20Rik	102871	RIKEN cDNA D330045A20 gene	ENSMUSG00000042498	6.79903	2.93668e-10	8.80701e-10
Evx2	14029	even skipped homeotic gene 2 homolog	ENSMUSG00000001815	6.79804	4.19258e-10	1.24984e-09
Spock3	72902	sparc/osteonectin_ cwcv and kazal-like domains proteoglycan 3	ENSMUSG00000054162	6.79729	1.88679e-10	5.70496e-10
Tspan5	56224	tetraspanin 5	ENSMUSG00000028152	6.79727	6.48879e-54	6.06657e-53
Trim38	214158	tripartite motif-containing 38	ENSMUSG00000064140	6.79286	2.27801e-32	1.40196e-31
Igsf11	207683	immunoglobulin superfamily_ member 11	ENSMUSG00000022790	6.7924	4.81411e-10	1.43112e-09
Spi1	20375	spleen focus forming virus (SFFV) proviral integration oncogene	ENSMUSG00000002111	6.79104	1.27327e-35	8.39673e-35
Galnt16	108760	UDP-N-acetyl-alpha-D-galactosamine:polypeptide N-acetylgalactosaminyltransferase 16	ENSMUSG00000021130	6.78478	9.04181e-74	1.15539e-72
Serpina3m	20717	serine (or cysteine) peptidase inhibitor_ clade A_ member 3M	ENSMUSG00000079012	6.78438	1.4863e-08	4.12333e-08
Stac3	237611	SH3 and cysteine rich domain 3	ENSMUSG00000040287	6.78236	0	0
Htr2b	15559	5-hydroxytryptamine (serotonin) receptor 2B	ENSMUSG00000026228	6.78132	5.20883e-09	1.47734e-08
Cd300lf	246746	CD300 antigen like family member F	ENSMUSG00000047798	6.77142	1.3998e-09	4.07454e-09
Cd226	225825	CD226 antigen	ENSMUSG00000034028	6.76822	5.36853e-09	1.52115e-08
Dnajb3	15504	DnaJ (Hsp40) homolog_ subfamily B_ member 3	ENSMUSG00000081984	6.76332	2.43051e-09	6.99896e-09
Ripk4	72388	receptor-interacting serine-threonine kinase 4	ENSMUSG00000005251	6.76229	4.24242e-09	1.20742e-08
Cnr2	12802	cannabinoid receptor 2 (macrophage)	ENSMUSG00000062585	6.76061	2.61042e-09	7.50421e-09
Plac8	231507	placenta-specific 8	ENSMUSG00000029322	6.75994	1.65659e-24	8.34665e-24
Wnt4	22417	wingless-type MMTV integration site family_ member 4	ENSMUSG00000036856	6.75854	1.10806e-54	1.05008e-53
C1s2	317677	complement component 1_ s subcomponent 2	ENSMUSG00000079343	6.75849	8.40384e-23	4.03526e-22
Cspg4	121021	chondroitin sulfate proteoglycan 4	ENSMUSG00000032911	6.75642	4.18762e-109	8.45026e-108
Heyl	56198	hairy/enhancer-of-split related with YRPW motif-like	ENSMUSG00000032744	6.75593	6.39939e-27	3.44983e-26
Adgrg2	237175	adhesion G protein-coupled receptor G2	ENSMUSG00000031298	6.75565	3.2364e-13	1.10273e-12
Wdr17	244484	WD repeat domain 17	ENSMUSG00000039375	6.7495	7.69946e-10	2.26905e-09
Pla2g7	27226	phospholipase A2_ group VII (platelet-activating factor acetylhydrolase_ plasma)	ENSMUSG00000023913	6.74517	2.55211e-71	3.14675e-70
Mylpf	17907	myosin light chain_ phosphorylatable_ fast skeletal muscle	ENSMUSG00000030672	6.74408	2.80581e-234	1.98104e-232
Sorl1	20660	sortilin-related receptor_ LDLR class A repeats-containing	ENSMUSG00000049313	6.73804	8.46701e-206	4.62131e-204
Nxpe5	381680	neurexophilin and PC-esterase domain family_ member 5	ENSMUSG00000047592	6.73553	1.03359e-08	2.88643e-08
Lrch1	380916	leucine-rich repeats and calponin homology (CH) domain containing 1	ENSMUSG00000068015	6.72906	6.03622e-111	1.24637e-109
Ano2	243634	anoctamin 2	ENSMUSG00000038115	6.72761	6.07944e-09	1.71771e-08
Clec2i	93675	C-type lectin domain family 2_ member i	ENSMUSG00000030365	6.72587	8.40907e-10	2.47475e-09
Phf11a	219131	PHD finger protein 11A	ENSMUSG00000044703	6.7201	9.8764e-09	2.76028e-08
Ephb1	270190	Eph receptor B1	ENSMUSG00000032537	6.71769	1.53784e-11	4.87716e-11
Lmx1a	110648	LIM homeobox transcription factor 1 alpha	ENSMUSG00000026686	6.71475	7.69001e-09	2.16169e-08
Myoz1	59011	myozenin 1	ENSMUSG00000068697	6.71451	0	0
Exph5	320051	exophilin 5	ENSMUSG00000034584	6.71435	4.12417e-11	1.28277e-10
Tnfrsf8	21941	tumor necrosis factor receptor superfamily_ member 8	ENSMUSG00000028602	6.71365	7.42685e-09	2.08937e-08
Cox6a2	12862	cytochrome c oxidase subunit VIa polypeptide 2	ENSMUSG00000030785	6.71272	1.60546e-215	9.56218e-214
Dlec1	320256	deleted in lung and esophageal cancer 1	ENSMUSG00000038060	6.71078	1.34062e-11	4.26438e-11
Tceal6	66104	transcription elongation factor A (SII)-like 6	ENSMUSG00000031409	6.71048	2.43464e-10	7.32753e-10
Nexn	68810	nexilin	ENSMUSG00000039103	6.70784	7.76459e-253	6.43375e-251
Hist1h3d	319149	histone cluster 1_ H3d	ENSMUSG00000099583	6.70408	2.68111e-41	1.97815e-40
Slfn2	20556	schlafen 2	ENSMUSG00000072620	6.70239	1.27881e-15	4.80402e-15
Podn	242608	podocan	ENSMUSG00000028600	6.69982	8.51104e-177	3.49894e-175
Lats2	50523	large tumor suppressor 2	ENSMUSG00000021959	6.69897	7.76469e-147	2.37424e-145
Cd19	12478	CD19 antigen	ENSMUSG00000030724	6.69481	6.23878e-09	1.76195e-08
Lancl3	236285	LanC lantibiotic synthetase component C-like 3 (bacterial)	ENSMUSG00000047344	6.69463	2.11032e-09	6.0879e-09
Arnt2	11864	aryl hydrocarbon receptor nuclear translocator 2	ENSMUSG00000015709	6.69113	9.39762e-12	3.00874e-11
Tnfrsf11b	18383	tumor necrosis factor receptor superfamily_ member 11b (osteoprotegerin)	ENSMUSG00000063727	6.68792	4.4501e-09	1.26517e-08
Has2	15117	hyaluronan synthase 2	ENSMUSG00000022367	6.68779	3.53206e-09	1.00911e-08
Triqk	208820	triple QxxK/R motif containing	ENSMUSG00000055963	6.67831	8.65132e-49	7.38271e-48
Alb	11657	albumin	ENSMUSG00000029368	6.67701	1.66488e-09	4.82946e-09
Tbx4	21387	T-box 4	ENSMUSG00000000094	6.67624	1.18486e-67	1.38208e-66
Epha3	13837	Eph receptor A3	ENSMUSG00000052504	6.67607	5.43276e-09	1.53894e-08
Gjc3	118446	gap junction protein_ gamma 3	ENSMUSG00000056966	6.67447	3.03957e-22	1.43283e-21
Adrb1	11554	adrenergic receptor_ beta 1	ENSMUSG00000035283	6.67345	1.10079e-08	3.06795e-08
Kcnc2	268345	potassium voltage gated channel_ Shaw-related subfamily_ member 2	ENSMUSG00000035681	6.66857	2.56241e-09	7.37149e-09
F830016B08Rik	240328	RIKEN cDNA F830016B08 gene	ENSMUSG00000090942	6.66779	8.27968e-38	5.71096e-37
Zp2	22787	zona pellucida glycoprotein 2	ENSMUSG00000030911	6.66486	1.77846e-08	4.91297e-08
Mrap	77037	melanocortin 2 receptor accessory protein	ENSMUSG00000039956	6.66476	6.63992e-49	5.6723e-48
Egf	13645	epidermal growth factor	ENSMUSG00000028017	6.66456	0	0
Dusp22	105352	dual specificity phosphatase 22	ENSMUSG00000069255	6.65872	0	0
Cox6b2	333182	cytochrome c oxidase subunit VIb polypeptide 2	ENSMUSG00000051811	6.65781	1.63353e-09	4.74022e-09
Cdkn1c	12577	cyclin-dependent kinase inhibitor 1C (P57)	ENSMUSG00000037664	6.6576	9.06759e-220	5.66441e-218
C1ql3	227580	C1q-like 3	ENSMUSG00000049630	6.65524	1.17547e-07	3.11615e-07
Jph2	59091	junctophilin 2	ENSMUSG00000017817	6.6507	2.23854e-247	1.75915e-245
Mrgprb2	243979	MAS-related GPR_ member B2	ENSMUSG00000050425	6.64867	1.67366e-08	4.63064e-08
Ces1e	13897	carboxylesterase 1E	ENSMUSG00000061959	6.64745	1.89105e-09	5.46767e-09
Car14	23831	carbonic anhydrase 14	ENSMUSG00000038526	6.64728	4.00861e-120	9.09301e-119
Tnnt1	21955	troponin T1_ skeletal_ slow	ENSMUSG00000064179	6.64181	3.08454e-63	3.37285e-62
Slc9a3	105243	solute carrier family 9 (sodium/hydrogen exchanger)_ member 3	ENSMUSG00000036123	6.63366	8.38274e-09	2.35167e-08
Dcdc2b	100504491	doublecortin domain containing 2b	ENSMUSG00000078552	6.63219	5.04033e-80	7.06751e-79
Gzma	14938	granzyme A	ENSMUSG00000023132	6.63185	4.08175e-08	1.10758e-07
Pm20d1	212933	peptidase M20 domain containing 1	ENSMUSG00000042251	6.62888	6.9775e-10	2.06046e-09
Rab17	19329	RAB17_ member RAS oncogene family	ENSMUSG00000026304	6.62608	5.69219e-10	1.68745e-09
Pdgfc	54635	platelet-derived growth factor_ C polypeptide	ENSMUSG00000028019	6.62565	2.61753e-28	1.4603e-27
Il15	16168	interleukin 15	ENSMUSG00000031712	6.62294	1.65103e-32	1.01923e-31
Gprin3	243385	GPRIN family member 3	ENSMUSG00000045441	6.61758	8.70429e-09	2.44038e-08
Apoc3	11814	apolipoprotein C-III	ENSMUSG00000032081	6.6175	9.80555e-09	2.74096e-08
Fgd5	232237	FYVE_ RhoGEF and PH domain containing 5	ENSMUSG00000034037	6.61586	5.89825e-145	1.7697e-143
Clec4a1	269799	C-type lectin domain family 4_ member a1	ENSMUSG00000049037	6.60466	5.01015e-34	3.19914e-33
Tpsab1	100503895	tryptase alpha/beta 1	ENSMUSG00000024173	6.60421	1.67532e-08	4.63484e-08
Aoc3	11754	amine oxidase_ copper containing 3	ENSMUSG00000019326	6.60409	2.56655e-36	1.71482e-35
Ckm	12715	creatine kinase_ muscle	ENSMUSG00000030399	6.59947	3.89985e-230	2.65955e-228
Prg4	96875	proteoglycan 4 (megakaryocyte stimulating factor_ articular superficial zone protein)	ENSMUSG00000006014	6.59804	1.73037e-13	5.96187e-13
Spink5	72432	serine peptidase inhibitor_ Kazal type 5	ENSMUSG00000055561	6.59232	4.77026e-07	1.22097e-06
Mylk2	228785	myosin_ light polypeptide kinase 2_ skeletal muscle	ENSMUSG00000027470	6.58958	0	0
Sh2d1b1	26904	SH2 domain containing 1B1	ENSMUSG00000102418	6.58827	1.81699e-09	5.26163e-09
Grem2	23893	gremlin 2 homolog_ cysteine knot superfamily (Xenopus laevis)	ENSMUSG00000050069	6.5813	1.353e-11	4.3029e-11
Dio2	13371	deiodinase_ iodothyronine_ type II	ENSMUSG00000007682	6.57847	1.22668e-19	5.30837e-19
Capn12	60594	calpain 12	ENSMUSG00000054083	6.57371	1.23689e-09	3.61087e-09
Zfp286	192651	zinc finger protein 286	ENSMUSG00000047342	6.57354	1.07764e-111	2.24981e-110
Dock8	76088	dedicator of cytokinesis 8	ENSMUSG00000052085	6.57029	1.53539e-19	6.62187e-19
Tlr3	142980	toll-like receptor 3	ENSMUSG00000031639	6.56944	6.59212e-108	1.29989e-106
Medag	70717	mesenteric estrogen dependent adipogenesis	ENSMUSG00000029659	6.5691	6.95638e-69	8.24658e-68
Tnfsf9	21950	tumor necrosis factor (ligand) superfamily_ member 9	ENSMUSG00000035678	6.56893	2.21278e-08	6.08594e-08
Tcf24	100039596	transcription factor 24	ENSMUSG00000099032	6.56449	7.27421e-09	2.04679e-08
Ces2g	72361	carboxylesterase 2G	ENSMUSG00000031877	6.56085	7.76653e-11	2.38805e-10
Robo1	19876	roundabout homolog 1 (Drosophila)	ENSMUSG00000022883	6.55935	5.23315e-21	2.36542e-20
Sprn	212518	shadow of prion protein	ENSMUSG00000045733	6.55317	2.02267e-09	5.83978e-09
Olfr56	18356	olfactory receptor 56	ENSMUSG00000040328	6.5468	4.06773e-08	1.10397e-07
Serpina3g	20715	serine (or cysteine) peptidase inhibitor_ clade A_ member 3G	ENSMUSG00000041481	6.54243	8.94692e-09	2.50598e-08
Tekt5	70426	tektin 5	ENSMUSG00000039179	6.53996	2.93403e-09	8.41483e-09
Grin3a	242443	glutamate receptor ionotropic_ NMDA3A	ENSMUSG00000039579	6.53481	9.59293e-08	2.55495e-07
Fam26f	215900	family with sequence similarity 26_ member F	ENSMUSG00000046031	6.53442	5.06796e-08	1.36857e-07
Coro6	216961	coronin 6	ENSMUSG00000020836	6.52736	0	0
Serpina3j	238395	serine (or cysteine) peptidase inhibitor_ clade A (alpha-1 antiproteinase_ antitrypsin)_ member 3J	ENSMUSG00000079013	6.52389	1.42941e-07	3.77152e-07
Rp1	19888	retinitis pigmentosa 1 (human)	ENSMUSG00000025900	6.51955	6.20994e-09	1.75412e-08
Gabra3	14396	gamma-aminobutyric acid (GABA) A receptor_ subunit alpha 3	ENSMUSG00000031343	6.51563	1.67282e-19	7.20974e-19
Piezo2	667742	piezo-type mechanosensitive ion channel component 2	ENSMUSG00000041482	6.51276	3.0958e-25	1.59498e-24
Kcnq1	16535	potassium voltage-gated channel_ subfamily Q_ member 1	ENSMUSG00000009545	6.51174	2.57948e-14	9.1986e-14
Fry	320365	furry homolog (Drosophila)	ENSMUSG00000056602	6.50963	0	0
Tmem72	319776	transmembrane protein 72	ENSMUSG00000048108	6.5092	1.08931e-08	3.0378e-08
Otof	83762	otoferlin	ENSMUSG00000062372	6.50707	1.06168e-09	3.10647e-09
Plet1	76509	placenta expressed transcript 1	ENSMUSG00000032068	6.50512	2.73921e-08	7.49836e-08
H2-Q9	110558	histocompatibility 2_ Q region locus 9	ENSMUSG00000060550	6.49901	2.71483e-93	4.53664e-92
Cryab	12955	crystallin_ alpha B	ENSMUSG00000032060	6.49892	1.88044e-244	1.43541e-242
Il2rg	16186	interleukin 2 receptor_ gamma chain	ENSMUSG00000031304	6.4933	5.82945e-18	2.38426e-17
Nkg7	72310	natural killer cell group 7 sequence	ENSMUSG00000004612	6.49059	2.40971e-09	6.93969e-09
Ptprm	19274	protein tyrosine phosphatase_ receptor type_ M	ENSMUSG00000033278	6.49022	2.63232e-238	1.89622e-236
Fam83g	69640	family with sequence similarity 83_ member G	ENSMUSG00000042377	6.48736	3.04008e-11	9.51969e-11
Gcsam	14525	germinal center associated_ signaling and motility	ENSMUSG00000022659	6.48674	1.05828e-08	2.95333e-08
Map7	17761	microtubule-associated protein 7	ENSMUSG00000019996	6.48126	1.49203e-171	5.86252e-170
Apoe	11816	apolipoprotein E	ENSMUSG00000002985	6.48084	1.88244e-205	1.02394e-203
Tcea3	21401	transcription elongation factor A (SII)_ 3	ENSMUSG00000001604	6.47897	0	0
A530099J19Rik	319293	RIKEN cDNA A530099J19 gene	ENSMUSG00000047462	6.47821	8.41831e-09	2.36144e-08
Gm10097	791342	predicted gene 10097	ENSMUSG00000096553	6.47598	3.06301e-09	8.7745e-09
Folr2	14276	folate receptor 2 (fetal)	ENSMUSG00000032725	6.47377	6.98238e-64	7.70084e-63
Agbl2	271813	ATP/GTP binding protein-like 2	ENSMUSG00000040812	6.47241	4.27786e-23	2.07182e-22
Plxnb3	140571	plexin B3	ENSMUSG00000031385	6.47105	3.04078e-41	2.24196e-40
Dok7	231134	docking protein 7	ENSMUSG00000044716	6.47098	1.77451e-187	8.08489e-186
Myo1g	246177	myosin IG	ENSMUSG00000020437	6.46768	5.14967e-33	3.2138e-32
Prrx1	18933	paired related homeobox 1	ENSMUSG00000026586	6.4636	3.17191e-265	2.94914e-263
Chrna9	231252	cholinergic receptor_ nicotinic_ alpha polypeptide 9	ENSMUSG00000029205	6.46339	4.03523e-16	1.54068e-15
Gabrq	57249	gamma-aminobutyric acid (GABA) A receptor_ subunit theta	ENSMUSG00000031344	6.4599	5.86205e-08	1.57795e-07
Cd209c	170776	CD209c antigen	ENSMUSG00000040165	6.45934	4.3374e-08	1.17576e-07
Aif1	11629	allograft inflammatory factor 1	ENSMUSG00000024397	6.45501	8.3113e-19	3.49361e-18
Ptprz1	19283	protein tyrosine phosphatase_ receptor type Z_ polypeptide 1	ENSMUSG00000068748	6.45161	5.48522e-11	1.69736e-10
Shisa6	380702	shisa family member 6	ENSMUSG00000053930	6.45057	7.46417e-09	2.09968e-08
Slitrk6	239250	SLIT and NTRK-like family_ member 6	ENSMUSG00000045871	6.43812	3.03654e-09	8.70256e-09
Prdm6	225518	PR domain containing 6	ENSMUSG00000069378	6.4355	1.27752e-08	3.55275e-08
Nepn	66650	nephrocan	ENSMUSG00000038624	6.4327	6.581e-09	1.85549e-08
Fam69c	240479	family with sequence similarity 69_ member C	ENSMUSG00000047992	6.43151	1.08567e-10	3.314e-10
Cd22	12483	CD22 antigen	ENSMUSG00000030577	6.42764	4.2276e-08	1.14628e-07
Hoxa2	15399	homeobox A2	ENSMUSG00000014704	6.42689	2.43541e-34	1.56477e-33
Sox13	20668	SRY (sex determining region Y)-box 13	ENSMUSG00000070643	6.42668	2.33416e-140	6.66569e-139
Hrasls5	66727	HRAS-like suppressor family_ member 5	ENSMUSG00000024973	6.42522	2.25485e-08	6.19739e-08
Casq1	12372	calsequestrin 1	ENSMUSG00000007122	6.42291	1.12534e-208	6.27053e-207
Efcab12	212516	EF-hand calcium binding domain 12	ENSMUSG00000030321	6.42231	5.77003e-11	1.78256e-10
Eif4e3	66892	eukaryotic translation initiation factor 4E member 3	ENSMUSG00000093661	6.42226	3.86361e-259	3.39296e-257
Pi15	94227	peptidase inhibitor 15	ENSMUSG00000067780	6.42021	2.19693e-10	6.62705e-10
Gimap8	243374	GTPase_ IMAP family member 8	ENSMUSG00000064262	6.4177	1.02903e-63	1.13296e-62
Myoz3	170947	myozenin 3	ENSMUSG00000049173	6.41622	9.74562e-35	6.32131e-34
Tmem212	208613	transmembrane protein 212	ENSMUSG00000043164	6.4132	3.33002e-07	8.59624e-07
Mcoln2	68279	mucolipin 2	ENSMUSG00000011008	6.41233	3.89472e-07	1.00216e-06
Sv2b	64176	synaptic vesicle glycoprotein 2 b	ENSMUSG00000053025	6.4113	7.52643e-14	2.63549e-13
Klra9	16640	killer cell lectin-like receptor subfamily A_ member 9	ENSMUSG00000033024	6.41072	8.38814e-08	2.24057e-07
Tgfa	21802	transforming growth factor alpha	ENSMUSG00000029999	6.4101	6.10626e-11	1.88443e-10
Ttc38	239570	tetratricopeptide repeat domain 38	ENSMUSG00000035944	6.4081	5.16275e-205	2.79874e-203
Ntm	235106	neurotrimin	ENSMUSG00000059974	6.40572	3.20637e-09	9.17449e-09
Mal	17153	myelin and lymphocyte protein_ T cell differentiation protein	ENSMUSG00000027375	6.40311	2.63887e-49	2.27253e-48
Tnip3	414084	TNFAIP3 interacting protein 3	ENSMUSG00000044162	6.40122	5.03998e-08	1.36136e-07
Fcer1a	14125	Fc receptor_ IgE_ high affinity I_ alpha polypeptide	ENSMUSG00000005339	6.39851	3.03329e-08	8.28354e-08
Trpm6	225997	transient receptor potential cation channel_ subfamily M_ member 6	ENSMUSG00000024727	6.39621	1.68577e-09	4.8896e-09
Tnni1	21952	troponin I_ skeletal_ slow 1	ENSMUSG00000026418	6.39286	2.26656e-47	1.88589e-46
Trim30b	244183	tripartite motif-containing 30B	ENSMUSG00000052749	6.3928	4.42774e-08	1.19963e-07
Fezf1	73191	Fez family zinc finger 1	ENSMUSG00000029697	6.39161	1.57276e-09	4.56721e-09
Gm4461	100043474	predicted gene 4461	ENSMUSG00000096169	6.39067	2.71724e-08	7.44008e-08
Car1	12346	carbonic anhydrase 1	ENSMUSG00000027556	6.38835	3.67507e-07	9.47092e-07
Sulf1	240725	sulfatase 1	ENSMUSG00000016918	6.38563	1.50696e-121	3.47252e-120
Fpr2	14289	formyl peptide receptor 2	ENSMUSG00000052270	6.38342	4.92972e-07	1.26047e-06
Nos1ap	70729	nitric oxide synthase 1 (neuronal) adaptor protein	ENSMUSG00000038473	6.38213	2.34386e-09	6.75064e-09
Gkn3	68888	gastrokine 3	ENSMUSG00000030048	6.37999	1.41607e-10	4.29835e-10
Tmem229a	319832	transmembrane protein 229A	ENSMUSG00000048022	6.37958	1.95104e-09	5.63908e-09
Sphkap	77629	SPHK1 interactor_ AKAP domain containing	ENSMUSG00000026163	6.3784	3.96173e-08	1.07611e-07
Ddo	70503	D-aspartate oxidase	ENSMUSG00000063428	6.37509	1.31679e-131	3.38282e-130
Dsc2	13506	desmocollin 2	ENSMUSG00000024331	6.37497	2.24964e-08	6.18373e-08
Tnfaip8l2	69769	tumor necrosis factor_ alpha-induced protein 8-like 2	ENSMUSG00000013707	6.37302	6.06353e-28	3.3524e-27
Asic2	11418	acid-sensing (proton-gated) ion channel 2	ENSMUSG00000020704	6.37211	1.37552e-08	3.82032e-08
Ankrd2	56642	ankyrin repeat domain 2 (stretch responsive muscle)	ENSMUSG00000025172	6.37133	3.45257e-44	2.70257e-43
Pdgfrl	68797	platelet-derived growth factor receptor-like	ENSMUSG00000031595	6.36789	9.24561e-37	6.23338e-36
Fam167b	230766	family with sequence similarity 167_ member B	ENSMUSG00000050493	6.36485	8.81126e-08	2.35124e-07
A530084C06Rik		RIKEN cDNA A530084C06 gene	ENSMUSG00000090863	6.36469	4.54149e-08	1.22951e-07
Nap1l5	58243	nucleosome assembly protein 1-like 5	ENSMUSG00000055430	6.36316	4.45467e-12	1.44209e-11
Kcng1	241794	potassium voltage-gated channel_ subfamily G_ member 1	ENSMUSG00000074575	6.36278	1.41013e-07	3.72279e-07
Clec12b	71183	C-type lectin domain family 12_ member B	ENSMUSG00000030158	6.36074	2.95936e-08	8.08785e-08
Trim34b	434218	tripartite motif-containing 34B	ENSMUSG00000090215	6.35963	1.64844e-08	4.56205e-08
Kcnmb1	16533	potassium large conductance calcium-activated channel_ subfamily M_ beta member 1	ENSMUSG00000020155	6.35784	5.16262e-08	1.39331e-07
Scimp	327957	SLP adaptor and CSK interacting membrane protein	ENSMUSG00000057135	6.35694	9.05962e-09	2.53688e-08
Tgm7	640543	transglutaminase 7	ENSMUSG00000079103	6.35602	6.12996e-08	1.6484e-07
Eps8l1	67425	EPS8-like 1	ENSMUSG00000006154	6.35373	1.28935e-34	8.331e-34
Gbp8	76074	guanylate-binding protein 8	ENSMUSG00000034438	6.35348	3.68444e-09	1.05161e-08
Lao1	100470	L-amino acid oxidase 1	ENSMUSG00000024903	6.34838	1.87734e-08	5.1812e-08
Paqr8	74229	progestin and adipoQ receptor family member VIII	ENSMUSG00000025931	6.34637	1.80414e-46	1.47391e-45
Camp	12796	cathelicidin antimicrobial peptide	ENSMUSG00000038357	6.33434	0.00133497	0.00266545
Pcdh9	211712	protocadherin 9	ENSMUSG00000055421	6.32762	6.64902e-09	1.87445e-08
Pabpc4l	241989	poly(A) binding protein_ cytoplasmic 4-like	ENSMUSG00000090919	6.32292	8.99312e-18	3.65066e-17
Cyp7b1	13123	cytochrome P450_ family 7_ subfamily b_ polypeptide 1	ENSMUSG00000039519	6.32127	2.961e-09	8.49139e-09
Pde8b	218461	phosphodiesterase 8B	ENSMUSG00000021684	6.32087	2.10337e-17	8.42294e-17
Abtb2	99382	ankyrin repeat and BTB (POZ) domain containing 2	ENSMUSG00000032724	6.31988	3.03591e-78	4.14959e-77
Zfp711	245595	zinc finger protein 711	ENSMUSG00000025529	6.31152	1.5318e-08	4.24809e-08
Skint3	195564	selection and upkeep of intraepithelial T cells 3	ENSMUSG00000070868	6.31074	9.60403e-08	2.55766e-07
Gm266	212539	predicted gene 266	ENSMUSG00000010529	6.30684	3.11816e-07	8.06886e-07
Galnt10	171212	UDP-N-acetyl-alpha-D-galactosamine:polypeptide N-acetylgalactosaminyltransferase 10	ENSMUSG00000020520	6.30412	1.40419e-149	4.41609e-148
Slc15a3	65221	solute carrier family 15_ member 3	ENSMUSG00000024737	6.30143	6.40708e-18	2.61549e-17
Ltc4s	17001	leukotriene C4 synthase	ENSMUSG00000020377	6.29984	5.33588e-26	2.80511e-25
Ecm2	407800	extracellular matrix protein 2_ female organ and adipocyte specific	ENSMUSG00000043631	6.29981	4.6189e-109	9.30881e-108
Hist1h4h	69386	histone cluster 1_ H4h	ENSMUSG00000060981	6.29311	5.58737e-121	1.28013e-119
C1rb	667277	complement component 1_ r subcomponent B	ENSMUSG00000098470	6.29272	5.00903e-08	1.35346e-07
Gm7694	665574	predicted gene 7694	ENSMUSG00000102752	6.28921	3.21017e-17	1.27561e-16
Bcl11a	14025	B cell CLL/lymphoma 11A (zinc finger protein)	ENSMUSG00000000861	6.28567	6.21897e-09	1.75651e-08
Kcnj13	100040591	potassium inwardly-rectifying channel_ subfamily J_ member 13	ENSMUSG00000079436	6.28513	3.29751e-08	8.98592e-08
Tmem171	380863	transmembrane protein 171	ENSMUSG00000052485	6.28442	7.7049e-08	2.06186e-07
Dmp1	13406	dentin matrix protein 1	ENSMUSG00000029307	6.27929	1.63528e-07	4.29875e-07
Eqtn	67753	equatorin_ sperm acrosome associated	ENSMUSG00000028575	6.27772	3.41506e-50	2.98843e-49
Lypd2	68311	Ly6/Plaur domain containing 2	ENSMUSG00000022595	6.27473	3.63164e-08	9.87622e-08
Gm5460	432838	predicted gene 5460	ENSMUSG00000072624	6.27386	1.13364e-07	3.009e-07
H2-Q6	110557	histocompatibility 2_ Q region locus 6	ENSMUSG00000073409	6.27347	7.03276e-77	9.41548e-76
Clca1	23844	chloride channel calcium activated 1	ENSMUSG00000028255	6.26442	1.66978e-07	4.38511e-07
Klra2	16633	killer cell lectin-like receptor_ subfamily A_ member 2	ENSMUSG00000030187	6.26436	1.94096e-08	5.35169e-08
Nek5	330721	NIMA (never in mitosis gene a)-related expressed kinase 5	ENSMUSG00000037738	6.26396	2.51101e-08	6.88548e-08
Col5a1	12831	collagen_ type V_ alpha 1	ENSMUSG00000026837	6.26232	3.39881e-120	7.72619e-119
Rgs17	56533	regulator of G-protein signaling 17	ENSMUSG00000019775	6.26201	9.77831e-08	2.60342e-07
Cldn19	242653	claudin 19	ENSMUSG00000066058	6.25617	1.8826e-39	1.34135e-38
Adra2c	11553	adrenergic receptor_ alpha 2c	ENSMUSG00000045318	6.25565	4.49684e-09	1.27801e-08
Fgl2	14190	fibrinogen-like protein 2	ENSMUSG00000039899	6.24864	5.96915e-82	8.54599e-81
Prss34	328780	protease_ serine 34	ENSMUSG00000056399	6.24838	7.76415e-07	1.96261e-06
Tgtp2	100039796	T cell specific GTPase 2	ENSMUSG00000078921	6.24832	1.36562e-08	3.79315e-08
Itgb2	16414	integrin beta 2	ENSMUSG00000000290	6.24485	7.09526e-48	5.96099e-47
Kcnma1	16531	potassium large conductance calcium-activated channel_ subfamily M_ alpha member 1	ENSMUSG00000063142	6.24106	1.89574e-214	1.11664e-212
Adamts3	330119	a disintegrin-like and metallopeptidase (reprolysin type) with thrombospondin type 1 motif_ 3	ENSMUSG00000043635	6.24002	1.41031e-09	4.10477e-09
Pard3b	72823	par-3 family cell polarity regulator beta	ENSMUSG00000052062	6.23957	5.73177e-165	2.12921e-163
Gm9922	791326	predicted gene 9922	ENSMUSG00000053821	6.23955	2.68111e-08	7.34309e-08
Spic	20728	Spi-C transcription factor (Spi-1/PU.1 related)	ENSMUSG00000004359	6.23776	1.117e-06	2.8005e-06
Sptbn5	640524	spectrin beta_ non-erythrocytic 5	ENSMUSG00000074899	6.23566	8.46409e-71	1.03248e-69
Sall1	58198	sal-like 1 (Drosophila)	ENSMUSG00000031665	6.23457	6.44738e-08	1.73201e-07
Gpc2	71951	glypican 2 (cerebroglycan)	ENSMUSG00000029510	6.23307	2.18907e-08	6.0228e-08
Tmem150b	330460	transmembrane protein 150B	ENSMUSG00000046456	6.22078	1.09674e-07	2.91274e-07
Kctd19	279499	potassium channel tetramerisation domain containing 19	ENSMUSG00000051648	6.21714	2.05632e-07	5.37331e-07
Spp1	20750	secreted phosphoprotein 1	ENSMUSG00000029304	6.20883	3.42144e-22	1.61047e-21
C1qtnf2	69183	C1q and tumor necrosis factor related protein 2	ENSMUSG00000046491	6.20879	3.89339e-26	2.05387e-25
Cyp2c44	226143	cytochrome P450_ family 2_ subfamily c_ polypeptide 44	ENSMUSG00000025197	6.1987	3.3114e-07	8.54954e-07
Actl9	69481	actin-like 9	ENSMUSG00000092519	6.19831	3.35712e-13	1.14301e-12
Scml2	107815	sex comb on midleg-like 2 (Drosophila)	ENSMUSG00000000037	6.19415	5.63011e-26	2.95735e-25
Sdk1	330222	sidekick homolog 1 (chicken)	ENSMUSG00000039683	6.19386	4.98018e-25	2.54939e-24
Bsnd	140475	Bartter syndrome_ infantile_ with sensorineural deafness (Barttin)	ENSMUSG00000025418	6.18683	3.11057e-07	8.05118e-07
Tnni2	21953	troponin I_ skeletal_ fast 2	ENSMUSG00000031097	6.18542	9.46521e-267	8.93024e-265
Ostn	239790	osteocrin	ENSMUSG00000052276	6.18206	1.3808e-09	4.02073e-09
Arl11	219144	ADP-ribosylation factor-like 11	ENSMUSG00000043157	6.17777	6.56686e-09	1.85179e-08
Kcnip4	80334	Kv channel interacting protein 4	ENSMUSG00000029088	6.17575	2.85449e-07	7.40334e-07
Pik3r5	320207	phosphoinositide-3-kinase_ regulatory subunit 5_ p101	ENSMUSG00000020901	6.17527	3.43082e-26	1.81404e-25
Pax9	18511	paired box 9	ENSMUSG00000001497	6.1715	2.63387e-08	7.21743e-08
Cd180	17079	CD180 antigen	ENSMUSG00000021624	6.171	4.45675e-12	1.44261e-11
Serpina3k	20714	serine (or cysteine) peptidase inhibitor_ clade A_ member 3K	ENSMUSG00000058207	6.17076	3.97974e-08	1.08082e-07
Cpt1b	12895	carnitine palmitoyltransferase 1b_ muscle	ENSMUSG00000078937	6.17069	4.96135e-52	4.51063e-51
CN725425	545126	cDNA sequence CN725425	ENSMUSG00000078932	6.16966	1.21484e-12	4.03904e-12
4932438H23Rik	74387	RIKEN cDNA 4932438H23 gene	ENSMUSG00000039851	6.16962	5.0734e-08	1.36992e-07
Trim43a	547109	tripartite motif-containing 43A	ENSMUSG00000090693	6.16119	1.02904e-09	3.01426e-09
Cyp26a1	13082	cytochrome P450_ family 26_ subfamily a_ polypeptide 1	ENSMUSG00000024987	6.16011	1.60624e-06	3.98279e-06
Ch25h	12642	cholesterol 25-hydroxylase	ENSMUSG00000050370	6.15635	5.94256e-08	1.59949e-07
Rmdn2	381110	regulator of microtubule dynamics 2	ENSMUSG00000036368	6.15619	1.83339e-129	4.58478e-128
Card11	108723	caspase recruitment domain family_ member 11	ENSMUSG00000036526	6.15516	8.70622e-08	2.32398e-07
Selplg	20345	selectin_ platelet (p-selectin) ligand	ENSMUSG00000048163	6.15451	2.06196e-46	1.68196e-45
Gm9869	791387	predicted gene 9869	ENSMUSG00000052143	6.15021	6.50827e-08	1.74793e-07
Plce1	74055	phospholipase C_ epsilon 1	ENSMUSG00000024998	6.14704	2.77778e-264	2.54569e-262
Dclk3	245038	doublecortin-like kinase 3	ENSMUSG00000032500	6.14498	7.80131e-17	3.05481e-16
Kbtbd13	74492	kelch repeat and BTB (POZ) domain containing 13	ENSMUSG00000054978	6.14445	6.63891e-24	3.28749e-23
Tmprss5	80893	transmembrane protease_ serine 5 (spinesin)	ENSMUSG00000032268	6.14318	5.68934e-09	1.61019e-08
Unc13b	22249	unc-13 homolog B (C. elegans)	ENSMUSG00000028456	6.13764	3.45435e-145	1.03838e-143
Klrb1c	17059	killer cell lectin-like receptor subfamily B member 1C	ENSMUSG00000030325	6.1356	9.29012e-08	2.47613e-07
Cox7a1	12865	cytochrome c oxidase subunit VIIa 1	ENSMUSG00000074218	6.13394	9.21323e-160	3.2633e-158
Jsrp1	71912	junctional sarcoplasmic reticulum protein 1	ENSMUSG00000020216	6.13233	0	0
Itgax	16411	integrin alpha X	ENSMUSG00000030789	6.13149	2.69785e-16	1.03537e-15
Ccl19	24047	chemokine (C-C motif) ligand 19	ENSMUSG00000071005	6.12909	1.17041e-07	3.10375e-07
Serpinb6b	20708	serine (or cysteine) peptidase inhibitor_ clade B_ member 6b	ENSMUSG00000042842	6.12577	1.76207e-09	5.10675e-09
Chst2	54371	carbohydrate sulfotransferase 2	ENSMUSG00000033350	6.12277	9.5176e-20	4.12984e-19
Mag	17136	myelin-associated glycoprotein	ENSMUSG00000036634	6.12149	6.4383e-28	3.55652e-27
Gbp2b	14468	guanylate binding protein 2b	ENSMUSG00000040264	6.1186	3.53844e-07	9.12468e-07
Usp43	216835	ubiquitin specific peptidase 43	ENSMUSG00000020905	6.1178	1.91575e-12	6.31293e-12
Art4	109978	ADP-ribosyltransferase 4	ENSMUSG00000030217	6.11703	5.45373e-08	1.47026e-07
Cd59a	12509	CD59a antigen	ENSMUSG00000032679	6.11602	6.6989e-129	1.66349e-127
Vmn1r43	113847	vomeronasal 1 receptor 43	ENSMUSG00000068231	6.11275	1.18688e-07	3.14588e-07
Tifab	212937	TRAF-interacting protein with forkhead-associated domain_ family member B	ENSMUSG00000049625	6.11201	9.61401e-23	4.60942e-22
4930415F15Rik	73862	RIKEN cDNA 4930415F15 gene	ENSMUSG00000020191	6.11198	3.19111e-07	8.24897e-07
Tfec	21426	transcription factor EC	ENSMUSG00000029553	6.11197	6.72472e-08	1.80545e-07
Car8	12319	carbonic anhydrase 8	ENSMUSG00000041261	6.11153	7.46622e-63	8.11416e-62
Ly6d	17068	lymphocyte antigen 6 complex_ locus D	ENSMUSG00000034634	6.10938	5.44878e-07	1.3903e-06
Slc2a4	20528	solute carrier family 2 (facilitated glucose transporter)_ member 4	ENSMUSG00000018566	6.10752	0	0
Arhgap30	226652	Rho GTPase activating protein 30	ENSMUSG00000048865	6.10515	2.65903e-50	2.33068e-49
Ky	16716	kyphoscoliosis peptidase	ENSMUSG00000035606	6.10366	5.74723e-79	7.93351e-78
Plb1	665270	phospholipase B1	ENSMUSG00000029134	6.10186	1.41221e-29	8.12816e-29
Klrb1b	80782	killer cell lectin-like receptor subfamily B member 1B	ENSMUSG00000079298	6.10158	4.10765e-07	1.05559e-06
Epas1	13819	endothelial PAS domain protein 1	ENSMUSG00000024140	6.09923	0	0
Mcemp1	69189	mast cell expressed membrane protein 1	ENSMUSG00000013974	6.0979	6.67345e-07	1.69413e-06
Rab19	19331	RAB19_ member RAS oncogene family	ENSMUSG00000029923	6.09426	3.29228e-09	9.41612e-09
Igfbp5	16011	insulin-like growth factor binding protein 5	ENSMUSG00000026185	6.08727	2.54801e-201	1.32513e-199
Pclo	26875	piccolo (presynaptic cytomatrix protein)	ENSMUSG00000061601	6.08212	1.60956e-24	8.11092e-24
Hpd	15445	4-hydroxyphenylpyruvic acid dioxygenase	ENSMUSG00000029445	6.07853	7.12931e-09	2.00725e-08
Scarf1	380713	scavenger receptor class F_ member 1	ENSMUSG00000038188	6.07588	4.29858e-108	8.52889e-107
Scin	20259	scinderin	ENSMUSG00000002565	6.07542	3.03528e-21	1.38094e-20
Trank1	320429	tetratricopeptide repeat and ankyrin repeat containing 1	ENSMUSG00000062296	6.07331	2.24728e-07	5.86561e-07
Sema3d	108151	sema domain_ immunoglobulin domain (Ig)_ short basic domain_ secreted_ (semaphorin) 3D	ENSMUSG00000040254	6.06934	3.67364e-17	1.45562e-16
Fcrla	98752	Fc receptor-like A	ENSMUSG00000038421	6.06885	4.2254e-07	1.0852e-06
Ubd	24108	ubiquitin D	ENSMUSG00000035186	6.06869	9.47648e-07	2.38414e-06
I830077J02Rik	433638	RIKEN cDNA I830077J02 gene	ENSMUSG00000074342	6.06592	2.68808e-12	8.78568e-12
Zpbp	53604	zona pellucida binding protein	ENSMUSG00000020193	6.06538	1.939e-07	5.07463e-07
AU021092	239691	expressed sequence AU021092	ENSMUSG00000051669	6.06364	1.12757e-12	3.75552e-12
Casr	12374	calcium-sensing receptor	ENSMUSG00000051980	6.06075	4.27794e-24	2.12958e-23
Oaf	102644	OAF homolog (Drosophila)	ENSMUSG00000032014	6.05696	1.5267e-59	1.57466e-58
Ctsk	13038	cathepsin K	ENSMUSG00000028111	6.05596	1.04009e-63	1.14475e-62
Tmem8c	66139	transmembrane protein 8C	ENSMUSG00000009214	6.05512	6.78979e-110	1.38058e-108
Tmem200c	622645	transmembrane protein 200C	ENSMUSG00000095407	6.05489	1.96336e-06	4.84201e-06
Col6a1	12833	collagen_ type VI_ alpha 1	ENSMUSG00000001119	6.04414	2.86462e-148	8.85237e-147
Ndnf	68169	neuron-derived neurotrophic factor	ENSMUSG00000049001	6.04146	1.2663e-09	3.69437e-09
Cd163l1	244233	CD163 molecule-like 1	ENSMUSG00000025461	6.03778	2.81169e-07	7.29765e-07
Gm5111	330305	predicted gene 5111	ENSMUSG00000052730	6.03622	1.2069e-07	3.19735e-07
Gli1	14632	GLI-Kruppel family member GLI1	ENSMUSG00000025407	6.03544	3.49061e-53	3.22483e-52
Mturn	68235	maturin_ neural progenitor differentiation regulator homolog (Xenopus)	ENSMUSG00000038065	6.0347	1.11027e-278	1.16049e-276
Npepl1	228961	aminopeptidase-like 1	ENSMUSG00000039263	6.03354	0	0
Ms4a2	14126	membrane-spanning 4-domains_ subfamily A_ member 2	ENSMUSG00000024680	6.02988	1.98677e-07	5.1954e-07
Arl6ip1	54208	ADP-ribosylation factor-like 6 interacting protein 1	ENSMUSG00000030654	6.02417	1.01222e-218	6.21398e-217
Gm3252	100041283	predicted gene 3252	ENSMUSG00000094628	6.0201	9.85618e-07	2.47772e-06
Lrrc9	78257	leucine rich repeat containing 9	ENSMUSG00000021090	6.01942	1.31387e-06	3.27739e-06
Ccm2l	228788	cerebral cavernous malformation 2-like	ENSMUSG00000027474	6.01496	3.705e-178	1.54298e-176
Elane	50701	elastase_ neutrophil expressed	ENSMUSG00000020125	6.01488	1.87367e-05	4.32845e-05
Rbp7	63954	retinol binding protein 7_ cellular	ENSMUSG00000028996	6.00899	8.75661e-43	6.66837e-42
Slc6a7	240332	solute carrier family 6 (neurotransmitter transporter_ L-proline)_ member 7	ENSMUSG00000052026	6.00668	7.19856e-13	2.41644e-12
Papss2	23972	3'-phosphoadenosine 5'-phosphosulfate synthase 2	ENSMUSG00000024899	6.00493	1.18201e-100	2.1456e-99
Dmd	13405	dystrophin_ muscular dystrophy	ENSMUSG00000045103	5.99541	0	0
Mctp2	244049	multiple C2 domains_ transmembrane 2	ENSMUSG00000032776	5.99394	1.01198e-06	2.5422e-06
1700028K03Rik	76421	RIKEN cDNA 1700028K03 gene	ENSMUSG00000089798	5.99106	4.96502e-09	1.40906e-08
Cd244	18106	CD244 natural killer cell receptor 2B4	ENSMUSG00000004709	5.99046	1.14098e-07	3.02772e-07
Umodl1	52020	uromodulin-like 1	ENSMUSG00000054134	5.98849	1.73643e-06	4.29795e-06
Tbx22	245572	T-box 22	ENSMUSG00000031241	5.98663	4.30782e-07	1.1057e-06
Gm28230		predicted gene 28230	ENSMUSG00000100642	5.98504	3.34438e-08	9.1113e-08
Oas2	246728	2'-5' oligoadenylate synthetase 2	ENSMUSG00000032690	5.98478	8.22355e-87	1.2615e-85
Pitpnm3	327958	PITPNM family member 3	ENSMUSG00000040543	5.98136	2.11847e-45	1.69605e-44
Gm10600	100042472	predicted gene 10600	ENSMUSG00000083929	5.97436	3.27684e-07	8.46306e-07
Aass	30956	aminoadipate-semialdehyde synthase	ENSMUSG00000029695	5.97432	4.1747e-06	1.00963e-05
Bcam	57278	basal cell adhesion molecule	ENSMUSG00000002980	5.97297	0	0
Slc18a2	214084	solute carrier family 18 (vesicular monoamine)_ member 2	ENSMUSG00000025094	5.9686	1.22383e-07	3.23977e-07
Mlf1	17349	myeloid leukemia factor 1	ENSMUSG00000048416	5.96852	9.20616e-76	1.20479e-74
Gcnt1	14537	glucosaminyl (N-acetyl) transferase 1_ core 2	ENSMUSG00000038843	5.96643	4.71076e-19	2.00012e-18
Tmem132c	208213	transmembrane protein 132C	ENSMUSG00000034324	5.96493	6.08982e-07	1.54941e-06
Cytl1	231162	cytokine-like 1	ENSMUSG00000062329	5.9649	1.41921e-34	9.15903e-34
Dynlrb2	75465	dynein light chain roadblock-type 2	ENSMUSG00000034467	5.96305	5.15443e-07	1.31666e-06
Ajuba	16475	ajuba LIM protein	ENSMUSG00000022178	5.96186	3.62398e-78	4.94705e-77
Amotl2	56332	angiomotin-like 2	ENSMUSG00000032531	5.96152	2.3803e-166	8.90426e-165
Mbnl3	171170	muscleblind-like 3 (Drosophila)	ENSMUSG00000036109	5.95987	6.94912e-07	1.76174e-06
Clec4d	17474	C-type lectin domain family 4_ member d	ENSMUSG00000030144	5.95508	4.70371e-07	1.20442e-06
Cttnbp2	30785	cortactin binding protein 2	ENSMUSG00000000416	5.9511	6.04271e-15	2.20804e-14
Spaca1	67652	sperm acrosome associated 1	ENSMUSG00000028264	5.95055	2.50441e-07	6.51863e-07
Rprm	67874	reprimo_ TP53 dependent G2 arrest mediator candidate	ENSMUSG00000075334	5.94694	6.30737e-06	1.50886e-05
Tlcd2	380712	TLC domain containing 2	ENSMUSG00000038217	5.94535	1.71967e-24	8.65899e-24
Myocd	214384	myocardin	ENSMUSG00000020542	5.9452	1.45231e-07	3.83034e-07
Cct8l1	242891	chaperonin containing TCP1_ subunit 8 (theta)-like 1	ENSMUSG00000038044	5.945	1.60393e-05	3.72281e-05
Muc4	140474	mucin 4	ENSMUSG00000079620	5.94288	2.63517e-07	6.8523e-07
Trpv3	246788	transient receptor potential cation channel_ subfamily V_ member 3	ENSMUSG00000043029	5.94183	8.46738e-07	2.13497e-06
Klk10	69540	kallikrein related-peptidase 10	ENSMUSG00000030693	5.94164	8.07073e-07	2.03817e-06
Gm7276	639653	predicted gene 7276	ENSMUSG00000073532	5.93329	1.42295e-06	3.54121e-06
Morc2b	240069	microrchidia 2B	ENSMUSG00000048602	5.93102	1.34168e-06	3.34441e-06
Tlr6	21899	toll-like receptor 6	ENSMUSG00000051498	5.92995	8.175e-35	5.31009e-34
Gm33543	102636491	predicted gene_ 33543	ENSMUSG00000110353	5.92454	3.48426e-06	8.46878e-06
Prr29	75573	proline rich 29	ENSMUSG00000009210	5.92364	8.98987e-16	3.39391e-15
Heg1	77446	HEG homolog 1 (zebrafish)	ENSMUSG00000075254	5.91996	4.16485e-225	2.74657e-223
Cbln2	12405	cerebellin 2 precursor protein	ENSMUSG00000024647	5.91706	1.4074e-07	3.7162e-07
Nkx3-2	12020	NK3 homeobox 2	ENSMUSG00000049691	5.91336	2.36138e-07	6.15588e-07
Gm21464	100862085	predicted gene_ 21464	ENSMUSG00000093954	5.90832	2.93215e-11	9.18799e-11
Inpp5j	170835	inositol polyphosphate 5-phosphatase J	ENSMUSG00000034570	5.90741	2.99563e-40	2.16623e-39
Gm609	208166	predicted gene 609	ENSMUSG00000053182	5.90612	2.54628e-07	6.62546e-07
Rgs5	19737	regulator of G-protein signaling 5	ENSMUSG00000026678	5.90575	0	0
Mrgprg	381974	MAS-related GPR_ member G	ENSMUSG00000050276	5.90558	6.54843e-05	0.000145539
Hic1	15248	hypermethylated in cancer 1	ENSMUSG00000043099	5.90316	2.73819e-68	3.2281e-67
Ctsw	13041	cathepsin W	ENSMUSG00000024910	5.90168	1.15768e-07	3.071e-07
H60b	667281	histocompatibility 60b	ENSMUSG00000075297	5.90106	6.48834e-31	3.85587e-30
Vstm2a	211739	V-set and transmembrane domain containing 2A	ENSMUSG00000048834	5.89572	1.39629e-06	3.47676e-06
Pon2	330260	paraoxonase 2	ENSMUSG00000032667	5.89421	3.91303e-296	4.7228e-294
Atp8a2	50769	ATPase_ aminophospholipid transporter-like_ class I_ type 8A_ member 2	ENSMUSG00000021983	5.89291	8.71145e-48	7.30537e-47
K230010J24Rik	432964	RIKEN cDNA K230010J24 gene	ENSMUSG00000102018	5.89217	8.99669e-41	6.57865e-40
Gpr171	229323	G protein-coupled receptor 171	ENSMUSG00000050075	5.88982	9.06151e-07	2.28207e-06
Lepr	16847	leptin receptor	ENSMUSG00000057722	5.88431	1.42566e-19	6.15861e-19
Ldhd	52815	lactate dehydrogenase D	ENSMUSG00000031958	5.88195	1.10055e-160	3.94617e-159
Ctse	13034	cathepsin E	ENSMUSG00000004552	5.8759	1.56422e-05	3.63406e-05
Mocos	68591	molybdenum cofactor sulfurase	ENSMUSG00000039616	5.87357	7.83009e-180	3.33029e-178
Tmem38a	74166	transmembrane protein 38A	ENSMUSG00000031791	5.87276	8.92275e-277	9.20598e-275
Gm765	330390	predicted gene 765	ENSMUSG00000090667	5.8723	5.52885e-05	0.000123712
Hapln3	67666	hyaluronan and proteoglycan link protein 3	ENSMUSG00000030606	5.87076	2.03438e-13	6.98976e-13
Sh3rf3	237353	SH3 domain containing ring finger 3	ENSMUSG00000037990	5.86721	3.34182e-68	3.93247e-67
Kcnj11	16514	potassium inwardly rectifying channel_ subfamily J_ member 11	ENSMUSG00000096146	5.86328	8.57234e-166	3.19927e-164
AA467197	433470	expressed sequence AA467197	ENSMUSG00000033213	5.86222	1.46247e-07	3.85587e-07
Il18	16173	interleukin 18	ENSMUSG00000039217	5.86163	2.65769e-14	9.46905e-14
Fam229a	68233	family with sequence similarity 229_ member A	ENSMUSG00000078554	5.85858	3.0004e-20	1.31983e-19
Mylk4	238564	myosin light chain kinase family_ member 4	ENSMUSG00000044951	5.85856	7.62932e-197	3.78907e-195
Kcnc4	99738	potassium voltage gated channel_ Shaw-related subfamily_ member 4	ENSMUSG00000027895	5.85855	2.2189e-51	1.98794e-50
Dlx6	13396	distal-less homeobox 6	ENSMUSG00000029754	5.85708	1.20257e-06	3.00773e-06
Trim63	433766	tripartite motif-containing 63	ENSMUSG00000028834	5.85169	1.41191e-125	3.4005e-124
Lmod1	93689	leiomodin 1 (smooth muscle)	ENSMUSG00000048096	5.85083	1.38136e-56	1.35277e-55
Aldh3b2	621603	aldehyde dehydrogenase 3 family_ member B2	ENSMUSG00000075296	5.85069	1.96422e-39	1.39919e-38
Gm16181		predicted gene 16181	ENSMUSG00000081650	5.84995	3.12423e-07	8.08391e-07
Tmem40	94346	transmembrane protein 40	ENSMUSG00000059900	5.84897	7.53726e-07	1.90751e-06
Gm20449		predicted gene 20449	ENSMUSG00000092592	5.84756	9.17873e-12	2.93955e-11
Gm42791		predicted gene 42791	ENSMUSG00000106892	5.84718	2.66135e-07	6.91701e-07
Kif27	75050	kinesin family member 27	ENSMUSG00000060176	5.84576	1.06231e-11	3.39327e-11
Lhfpl3	269629	lipoma HMGIC fusion partner-like 3	ENSMUSG00000106379	5.84533	2.12311e-06	5.2223e-06
[truncated: 4,473 more rows]

## Sheet: DEGs_AR100Q amiR_vs_AR100Q
Symbol	GeneID	Description	ensembl_gene_id	baseMean	log2FoldChange	pvalue	padj
Pax2	18504	paired box 2	ENSMUSG00000004231	761.504	7.46656	1.05161e-60	3.98534e-58
Lhx8	16875	LIM homeobox protein 8	ENSMUSG00000096225	293.722	7.19848	4.04306e-34	3.50855e-32
Pax6	18508	paired box 6	ENSMUSG00000027168	842.463	7.1886	2.31254e-77	1.87122e-74
Isl1	16392	ISL1 transcription factor_ LIM/homeodomain	ENSMUSG00000042258	426.717	6.86434	3.27359e-47	5.9761e-45
Rab9b	319642	RAB9B_ member RAS oncogene family	ENSMUSG00000043463	271.004	6.63418	3.36323e-36	3.3903e-34
Isl2	104360	insulin related protein 2 (islet 2)	ENSMUSG00000032318	152.078	6.36629	3.1551e-25	1.50415e-23
Lhx1	16869	LIM homeobox protein 1	ENSMUSG00000018698	172.449	6.03472	9.752e-29	5.78149e-27
Foxl2	26927	forkhead box L2	ENSMUSG00000050397	81.4183	5.9635	1.83114e-18	4.85585e-17
BC035947	269211	cDNA sequence BC035947	ENSMUSG00000090486	373.744	5.93775	7.99042e-41	1.05385e-38
Muc15	269328	mucin 15	ENSMUSG00000050808	222.98	5.90948	4.75472e-25	2.24176e-23
Gata4	14463	GATA binding protein 4	ENSMUSG00000021944	600.983	5.82054	6.36867e-79	5.77793e-76
Zic2	22772	zinc finger protein of the cerebellum 2	ENSMUSG00000061524	398.774	5.69638	1.85557e-57	6.03847e-55
Foxa1	15375	forkhead box A1	ENSMUSG00000035451	98.742	5.52271	1.49284e-20	4.74964e-19
Snhg11	319317	small nucleolar RNA host gene 11	ENSMUSG00000044349	2687.34	5.5187	2.65806e-125	1.13685e-121
Irx2	16372	Iroquois related homeobox 2 (Drosophila)	ENSMUSG00000001504	74.5611	5.51445	3.69799e-18	9.59394e-17
Tfap2a	21418	transcription factor AP-2_ alpha	ENSMUSG00000021359	155.691	5.49287	1.84208e-27	1.02281e-25
Ndst4	64580	N-deacetylase/N-sulfotransferase (heparin glucosaminyl) 4	ENSMUSG00000027971	136.099	5.47813	9.72814e-25	4.48768e-23
Cldn2	12738	claudin 2	ENSMUSG00000047230	168.414	5.46568	1.68674e-30	1.13737e-28
Nkx2-3	18089	NK2 homeobox 3	ENSMUSG00000044220	142.711	5.42165	2.66106e-28	1.541e-26
Prss16	54373	protease_ serine 16 (thymus)	ENSMUSG00000006179	77.8681	5.21029	6.60994e-18	1.68135e-16
Foxf2	14238	forkhead box F2	ENSMUSG00000038402	169.572	5.0553	4.8496e-31	3.38443e-29
Ect2l	100045792	epithelial cell transforming sequence 2 oncogene-like	ENSMUSG00000071392	484.093	5.05429	2.30636e-66	1.17034e-63
H60b	667281	histocompatibility 60b	ENSMUSG00000075297	65.846	5.05352	4.08321e-17	9.71759e-16
Sprr1a	20753	small proline-rich protein 1A	ENSMUSG00000050359	70.801	5.00377	1.15986e-15	2.41986e-14
Hoxc13	15422	homeobox C13	ENSMUSG00000001655	72.7749	4.92724	2.66532e-18	6.9936e-17
Slc18a1	110877	solute carrier family 18 (vesicular monoamine)_ member 1	ENSMUSG00000036330	571.919	4.91573	9.98548e-71	6.10113e-68
Dlx2	13392	distal-less homeobox 2	ENSMUSG00000023391	47.7606	4.90636	1.16933e-13	1.99593e-12
Ddc	13195	dopa decarboxylase	ENSMUSG00000020182	288.086	4.88801	1.65559e-48	3.33494e-46
Sox21	223227	SRY (sex determining region Y)-box 21	ENSMUSG00000061517	33.0889	4.87816	1.63612e-11	2.2025e-10
Nrip3	78593	nuclear receptor interacting protein 3	ENSMUSG00000034825	60.2156	4.86709	4.03631e-15	7.96067e-14
Srsf12	272009	serine/arginine-rich splicing factor 12	ENSMUSG00000054679	78.1729	4.79855	3.3306e-19	9.51477e-18
Gprasp2	245607	G protein-coupled receptor associated sorting protein 2	ENSMUSG00000072966	1663.11	4.71337	1.2909e-180	1.28828e-176
Otx1	18423	orthodenticle homolog 1	ENSMUSG00000005917	84.1125	4.70028	2.08425e-20	6.55465e-19
Actrt3	76652	actin related protein T3	ENSMUSG00000037737	30.4236	4.69473	1.85348e-10	2.19681e-09
Ifit1bl1	667373	interferon induced protein with tetratricpeptide repeats 1B like 1	ENSMUSG00000079339	145.514	4.65729	3.07764e-31	2.17315e-29
Cyp2j13	230459	cytochrome P450_ family 2_ subfamily j_ polypeptide 13	ENSMUSG00000028571	29.2668	4.65701	2.74974e-10	3.1712e-09
Zic5	65100	zinc finger protein of the cerebellum 5	ENSMUSG00000041703	120.258	4.55038	3.93262e-23	1.59971e-21
Rasef	242505	RAS and EF hand domain containing	ENSMUSG00000043003	25.8826	4.54509	8.65961e-10	9.32591e-09
Tnnt2	21956	troponin T2_ cardiac	ENSMUSG00000026414	5610.26	4.53824	4.17404e-68	2.3142e-65
Zic4	22774	zinc finger protein of the cerebellum 4	ENSMUSG00000036972	167.592	4.53811	6.30157e-30	4.05726e-28
Dbndd1	72185	dysbindin (dystrobrevin binding protein 1) domain containing 1	ENSMUSG00000031970	55.0503	4.5295	7.88724e-15	1.51911e-13
Irx5	54352	Iroquois related homeobox 5 (Drosophila)	ENSMUSG00000031737	278.479	4.48278	1.50545e-42	2.18794e-40
Tro	56191	trophinin	ENSMUSG00000025272	792.096	4.44464	9.91088e-65	4.56495e-62
Rlbp1	19771	retinaldehyde binding protein 1	ENSMUSG00000039194	26.8498	4.42037	4.69379e-09	4.5924e-08
Ripply1	622473	ripply1 homolog (zebrafish)	ENSMUSG00000072945	53.8988	4.41632	3.36542e-13	5.47724e-12
Trim38	214158	tripartite motif-containing 38	ENSMUSG00000064140	96.9132	4.41293	1.73191e-21	6.13977e-20
Ttc6	70846	tetratricopeptide repeat domain 6	ENSMUSG00000046782	26.5199	4.38967	6.63383e-09	6.36164e-08
Insl6	27356	insulin-like 6	ENSMUSG00000050957	145.038	4.36422	7.25314e-23	2.87618e-21
Tmem8c	66139	transmembrane protein 8C	ENSMUSG00000009214	454.16	4.34162	1.00907e-37	1.09857e-35
Raet1e	379043	retinoic acid early transcript 1E	ENSMUSG00000053219	364.241	4.30126	1.5023e-10	1.80777e-09
Epgn	71920	epithelial mitogen	ENSMUSG00000035020	92.6709	4.29231	7.96891e-15	1.5333e-13
Chrng	11449	cholinergic receptor_ nicotinic_ gamma polypeptide	ENSMUSG00000026253	824.636	4.27757	2.01876e-13	3.3559e-12
Ccno	218630	cyclin O	ENSMUSG00000042417	32.8095	4.2437	2.27033e-09	2.31985e-08
Sox2	20674	SRY (sex determining region Y)-box 2	ENSMUSG00000074637	44.5558	4.2063	2.37653e-12	3.4998e-11
Rnf208	68846	ring finger protein 208	ENSMUSG00000044628	370.238	4.20493	3.86799e-43	5.81928e-41
Baalc	118452	brain and acute leukemia_ cytoplasmic	ENSMUSG00000022296	50.3197	4.18242	6.75543e-14	1.18442e-12
Erc2	238988	ELKS/RAB6-interacting/CAST family member 2	ENSMUSG00000040640	136.232	4.15414	3.72205e-25	1.7632e-23
Marveld3	73608	MARVEL (membrane-associating) domain containing 3	ENSMUSG00000001672	19.9246	4.13189	6.63075e-08	5.63492e-07
Slc7a4	224022	solute carrier family 7 (cationic amino acid transporter_ y+ system)_ member 4	ENSMUSG00000022756	315.23	4.12476	2.30421e-50	5.30661e-48
Chrna9	231252	cholinergic receptor_ nicotinic_ alpha polypeptide 9	ENSMUSG00000029205	46.1326	4.11887	8.66833e-11	1.07775e-09
Six3	20473	sine oculis-related homeobox 3	ENSMUSG00000038805	33.6644	4.09859	3.13614e-10	3.58644e-09
Cdkn2a	12578	cyclin-dependent kinase inhibitor 2A	ENSMUSG00000044303	133.849	4.09685	4.03923e-23	1.63862e-21
Fam229a	68233	family with sequence similarity 229_ member A	ENSMUSG00000078554	59.3179	4.06701	2.7412e-12	4.01707e-11
Kif17	16559	kinesin family member 17	ENSMUSG00000028758	41.0709	4.06595	4.27868e-11	5.48605e-10
Dmrta2	242620	doublesex and mab-3 related transcription factor like family A2	ENSMUSG00000047143	133.17	4.04556	1.41146e-26	7.34916e-25
Cnpy1	269637	canopy 1 homolog (zebrafish)	ENSMUSG00000044681	18.1407	4.0107	1.97555e-07	1.57639e-06
Fndc3c1	333564	fibronectin type III domain containing 3C1	ENSMUSG00000033737	267.507	3.98406	2.55985e-31	1.8161e-29
Traf3ip3	215243	TRAF3 interacting protein 3	ENSMUSG00000037318	1324.61	3.9801	7.09038e-89	9.47365e-86
Zkscan16	100041581	zinc finger with KRAB and SCAN domains 16	ENSMUSG00000038630	43.7872	3.93085	2.70491e-11	3.55341e-10
Dync1i1	13426	dynein cytoplasmic 1 intermediate chain 1	ENSMUSG00000029757	193.731	3.92714	1.48583e-34	1.32789e-32
Frmpd1	666060	FERM and PDZ domain containing 1	ENSMUSG00000035615	565.295	3.9122	1.36275e-12	2.06894e-11
Sp9	381373	trans-acting transcription factor 9	ENSMUSG00000068859	133.909	3.90524	7.86046e-25	3.6771e-23
Gm8225	666668	ribosomal protein S2 pseudogene	ENSMUSG00000068604	16.6341	3.87897	6.21681e-07	4.58775e-06
Fezf1	73191	Fez family zinc finger 1	ENSMUSG00000029697	13.9275	3.8666	5.23545e-07	3.91371e-06
Ddx25	30959	DEAD (Asp-Glu-Ala-Asp) box polypeptide 25	ENSMUSG00000032101	61.8546	3.8497	3.757e-13	6.07021e-12
Tekt5	70426	tektin 5	ENSMUSG00000039179	15.7069	3.84522	7.85754e-07	5.69605e-06
K230010J24Rik	432964	RIKEN cDNA K230010J24 gene	ENSMUSG00000102018	110.948	3.836	1.6186e-20	5.13883e-19
9130213A22Rik	100038433	RIKEN cDNA 9130213A22 gene	ENSMUSG00000097386	27.3605	3.819	8.04657e-09	7.64297e-08
Itpka	228550	inositol 1_4_5-trisphosphate 3-kinase A	ENSMUSG00000027296	23.0836	3.81641	1.59717e-07	1.29377e-06
Uchl1	22223	ubiquitin carboxy-terminal hydrolase L1	ENSMUSG00000029223	3858.88	3.8031	6.57148e-51	1.57395e-48
Aifm3	72168	apoptosis-inducing factor_ mitochondrion-associated 3	ENSMUSG00000022763	152.513	3.76812	2.80445e-27	1.53496e-25
Esrp2	77411	epithelial splicing regulatory protein 2	ENSMUSG00000084128	33.4156	3.76086	3.50779e-09	3.49832e-08
[truncated: 1,047 more rows]

## Sheet: Rescued genes
Symbol	GeneID	Description	ensembl_gene_id	rescued_condition
[truncated: 674 more rows]

[truncated: 1 more sheets: DEGs_WT amiR_vs_WT]
