# Supplementary material for: LSD1/PRMT6-targeting gene therapy to attenuate androgen receptor toxic gain-of-function ameliorates spinobulbar muscular atrophy phenotypes in flies and mice
Source: Nat Commun. 2023 Feb 6;14:603. doi: 10.1038/s41467-023-36186-9 (PMC9902531; doi:10.1038/s41467-023-36186-9)
Supplement: Supplementary file 6 — Source Data [file 41467_2023_36186_MOESM6_ESM.zip]

Archive with 6 entries (6 files):
- source data REV3 PRAKASAM FINAL .xlsx
- __MACOSX/._source data REV3 PRAKASAM FINAL .xlsx
- SUMMARY STATISTIC NATURE COMMS FINAL.xlsx
- __MACOSX/._SUMMARY STATISTIC NATURE COMMS FINAL.xlsx
- Uncropped figures_ final_rev 3.pdf
- __MACOSX/._Uncropped figures_ final_rev 3.pdf
