# Supplementary material for: LSD1/PRMT6-targeting gene therapy to attenuate androgen receptor toxic gain-of-function ameliorates spinobulbar muscular atrophy phenotypes in flies and mice
Source: Nat Commun. 2023 Feb 6;14:603. doi: 10.1038/s41467-023-36186-9 (PMC9902531; doi:10.1038/s41467-023-36186-9)
Supplement: Supplementary file 6 — Source Data [file 41467_2023_36186_MOESM6_ESM.zip › source data REV3 PRAKASAM FINAL .xlsx]

## Sheet: FIGURE 1
PANEL A
LSD1 brainstem 4weeks						PRMT6 brainstem 4weeks
wt	0.622666	1.38106	0.945273	1.051		wt	0.760513	1.35865	1.01514	0.865697
SBMA	2.3706	1.71169	1.07221	2.274		SBMA	2.46956	1.55986	0.987438	2.10659
LSD1 brainstem 8weeks						PRMT6 brainstem 8weeks
wt	1.25796	1.0949	1.1264	0.520744		wt	0.484951	1.49791	1.69652	0.320628
SBMA	0.731916	1.07922	0.55668	1.10743		SBMA	0.80818	1.11107	0.572416	1.85247
LSD1 brainstem 12 weeks						PRMT6 brainstem 12weeks
wt	0.839522	1.04461	0.767276	1.34859		wt	1.08773	0.969189	0.778227	1.16485
SBMA	1.2965	1.07401	1.07821	1.17395		SBMA	1.97197	1.04483	1.15272	1.15248
LSD1 Quadriceps 4weeks						PRMT6 Quadriceps 4weeks
wt	0.606881	1.66894	0.808897	0.91528		wt	0.600279	1.03973	0.881065	1.16524	1.31368
SBMA	3.19746	2.01259	1.12654	2.59548		SBMA	2.22744	2.20501	1.78718	1.94151	2.09144
LSD1 Quadriceps 8weeks						PRMT6 Quadriceps 8weeks
wt	0.900098	1.06954	0.797143	1.23322		wt	0.522951	1.02749	1.08701	1.36254
SBMA	2.24676	4.8677	2.7144	2.41149		SBMA	1.73618	2.92633	2.06934	2.67927
LSD1 Quadriceps 12weeks						PRMT6 Quadriceps 12weeks
wt	1.25112	0.832172	1.00835	0.908358		wt	0.73624	0.686026	1.73672	0.841016
SBMA	3.59381	2.18327	2.19716	3.0296		SBMA	3.99338	2.8884	3.1363	4.02257
LSD1 spinal cord 4weeks						PRMT6 spinal cord 4weeks
wt	0.98712	0.762655	1.38601	0.864216		wt	1.17368	0.929894	1.1046	0.79182
SBMA	1.33782	1.09917	1.64287	0.556131		SBMA	1.13982	0.854779	1.24329	0.707299
LSD1 spinal cord 8weeks						PRMT6 spinal cord 8weeks
wt	0.39928	1.15807	0.957517	1.48513		wt	0.456761	1.34103	0.832046	1.37016
SBMA	1.70182	2.49269	0.938562	1.05361		SBMA	1.68194	1.88993	1.16528	1.29007
LSD1 spinal cord 12 weeks						PRMT6 spinal cord 12weeks
wt	0.78843	1.10515	0.800899	1.30553		wt	0.842281	1.08521	0.885416	1.1871
SBMA	0.744316	0.890642	2.36421	1.20482		SBMA	0.933501	0.960147	2.51546	1.55468
LSD1 Heart 4weeks						PRMT6 Heart 4weeks
wt	0.690036	1.01481	1.29515	2.62632		wt	0.773273	1.02101	1.20572	2.88676
SBMA	1.66847	2.50561	0.875497	1.16034		SBMA	1.8547	1.7363	0.920881	0.742136
LSD1 Heart 8weeks						PRMT6 Heart 8weeks
wt	1.06771	1.23333	1.03988	0.659068		wt	0.954526	1.19726	1.34289	0.50532
SBMA	2.41235	1.90567	2.21815	2.41154		SBMA	2.26997	2.65972	1.48879	2.39583
LSD1 Heart 12 weeks						PRMT6 Heart 12weeks
wt	1.20352	1.71121	0.487462	0.597806		wt	1.35111	1.68754	0.441036	0.520319
SBMA	1.9366	0.797542	1.17286	1.67598		SBMA	2.07252	0.761497	1.32346	2.34465
LSD1 Liver 4weeks						PRMT6 Liver 4weeks
wt	0.338277	1.95471	0.55341	1.1536		wt	0.520535	0.554618	1.40288
SBMA	3.06057	1.28932	2.98902	2.17195		SBMA	3.41091	3.42889	1.9842
LSD1 Liver 8weeks						PRMT6 Liver 8weeks
wt	1.24417	0.877477	0.893113	0.985239		wt	1.27619	1.00523	0.798612
SBMA	2.91639	1.33918	2.06354	1.17577		SBMA	2.22911	1.35842	0.801408
LSD1 Liver 12 weeks						PRMT6 Liver 12weeks
wt	0.795163	1.02282	0.938722	1.24329		wt	1.12306	0.832383	0.833847
SBMA	2.78785	3.29721	3.40743	2.65811		SBMA	2.17498	2.46324	1.925
PANEL B
bckdL1	229.939	0.00434898
WT	187.455	0.00533461	0.000985634	0.119409	1	1	1	1		1
AR100Q	147.738	0.00676874	0.00241976	0.196174	1.64288	7.01818	17.7005	10.9849		9.33662
WT	217.995	0.00458726	0.000238282	0.0196615
AR100Q	169.909	0.0058855	0.00153652	0.137988
WT	218.769	0.00457103	0.000222052	0.0246368
AR100Q	140.899	0.00709728	0.0027483	0.436084
WT	223.916	0.00446596	0.000116981	0.0300366
AR100Q	145.908	0.00685363	0.00250465	0.329949
bckdP6	215.613	0.00463794
WT	133.931	0.00746653	0.00282859	0.342683	1	1	1	1		1
AR100Q	88.83	0.0112575	0.00661952	0.536656	2.54185	2.76647	7.17707	6.87468		4.84002
WT	180.641	0.00553584	0.000897903	0.0740892
AR100Q	144.503	0.00692027	0.00228233	0.204965
WT	193.254	0.00517454	0.000536598	0.0595358
AR100Q	136.41	0.00733084	0.0026929	0.427293
WT	187.279	0.00533963	0.000701688	0.180169
AR100Q	71.224	0.0140402	0.00940227	1.2386
bckdCNX	237.08	0.00421799
WT	80.178	0.0124722	0.00825426
AR100Q	60.413	0.0165527	0.0123347
WT	61.21	0.0163372	0.0121192
AR100Q	65.133	0.0153532	0.0111352
WT	75.58	0.013231	0.00901303
AR100Q	95.055	0.0105202	0.00630224
WT	123.265	0.0081126	0.00389462
AR100Q	84.681	0.011809	0.00759104
PANEL C
LSD1 Quadriceps female 5 weeks						PRMT6 Quadriceps female 5 weeks
wt	0.727627	0.936114	1.099	1.23726		wt	0.768888	0.972988	1.21548	1.04264
SBMA	1.12286	1.30903	1.51143	0.894171		SBMA	1.43292	1.26995	1.3371	1.04137
LSD1 Quadriceps female 12 weeks						PRMT6 Quadriceps female 12 weeks
wt	1.23695	0.867725	1.08964	0.805692		wt	1.05868	1.20471	0.987618	0.748999
SBMA	1.77487	1.28377	1.60401	1.3433		SBMA	2.07336	1.74646	1.84209	1.66635
PANEL D
LSD1						PRMT6
Sham operated						Sham operated
wt	0.715913	0.835931	1.44816			wt	0.647207	1.18898	1.16381	0.00862083
AR100Q	5.58617	8.12409	4.57405			AR100Q	10.8943	16.327	8.66655
Castrated						Castrated
wt	2.32045	2.48414	2.69492	1.91777		wt	1.74016	1.92305	2.94235	1.34186
AR100Q	2.88143	3.79879	3.01765	1.99268		AR100Q	5.70425	5.66827	5.60255	3.41112
PANEL E
LSD1						PRMT6
WT	1.07669	1.00944	0.913877			WT	1.28288	1.06086	0.65626
KI	4.91445	4.42189	1.58108	6.20506		KI	3.15021	3.45695	1.113	3.38942
PANEL F
LSD1								PRMT6
EV DHT	1.16299	1.02563	0.795988	1.01539				EV DHT	0.555703	1.75701	0.422619	0.406243	1.85843
100Q DHT	5.96225	6.81853	5.65994	6.76636	5.72311	9.89536		100Q DHT	4.756	5.06911	4.97051	2.55436	5.71654
PANEL G
LSD1							PRMT6
CTR	1.19907	0.703287	1.30605	0.772377	1.01922		CTR	1.2439	0.457342	1.09573	1.61244	0.590591
SBMA	2.13864	1.2987	1.07393	1.39846	1.67285		SBMA	2.80878	2.18734	2.27288	2.63478
PANEL H
Lsd1							Prmt6
AR24Q	veh	0.011677	0.0108789	0.0111442			AR24Q	veh	0.00116222	0.0004773	0.00075687
AR24Q	dht	0.00978015	0.00959641	0.00928149			AR24Q	dht	0.0006086	0.00042085	0.00097587
AR100Q	veh	0.0208608	0.0221764	0.0192334			AR100Q	veh	0.0022081	0.00256016	0.00186342
AR100Q	dht	0.0268793	0.0280415	0.0255968			AR100Q	dht	0.00324827	0.00288533	0.0033022

## Sheet: FIGURE 2
	PANEL A
		AR24Q								AR 100Q
		AR24Q AR+L1 vehicle				AR24Q AR+L1 DHT				AR100Q AR+L1 vehicle				AR100Q AR+L1 DHT
		Dots/cells	Cells	Mean dots/cells		Dots/cells	Cells	Mean dots/cells		Dots/cells	Cells	Mean dots/cells		Dots/cells	Cells	Mean dots/cells
		7	6	11.1262		18	1	18.8968		4	12	9.57147		17.8571	7	9.91252
		8.2	5			17	1			4	10			16.9091	11
		9.85714	7	Somma cells		40.5	2	Somma cells		17.8571	7	Somma cells		13.625	8	Somma cells
		13.5	2	26		22	9	43		16.9091	11	76		7.66667	6	61
		4.2	5			15.5909	22			13.625	8			13	5
		24	1			22	1			7	11			5.57143	7
						12.75	4			8.55556	9			4.66667	6
						3.33333	3			4.625	8			7.66667	3
														2.25	8
		AR24Q AR+P6 vehicle				AR24Q AR+P6 DHT
		Dots/cells	Cells	Mean dots/cells		Dots/cells	Cells	Mean dots/cells		AR100Q AR+P6 vehicle				AR100Q AR+P6 DHT
		38.625	8	33.665		73	1	36.6667		Dots/cells	Cells	Mean dots/cells		Dots/cells	Cells	Mean dots/cells
		59.2	5			41	2			23	12	10.9315		22.2727	11	38.1025
		15	2	Somma cells		29	1	Somma cells		11.6667	12			13.5	10
		47	1	20		54	1	8		20.7333	15	Somma cells		12.6667	9	Somma cells
		8.5	4			8	2			1.625	8	66		35.7778	9	43
						15	1			4.33333	6			46	1
										4.23077	13			90	1
														46.5	2
	PANEL B
		Exp.1	Exp.2	Exp.3	Exp.4
	AR24Qveh	16.98	9.5	14.72	14.74
	AR24QDHT	100	100	100	100
	AR24QLSD1veh	14.95	7.6	10.55	11.42
	AR24QLSD1DHT	135.74	135	136.12	143.63
	AR65Qveh	25.2749	14.448	20.0498	19.1281
	AR65QDHT	100	100	100	100
	AR65QLSD1veh	23.6254	11.3047	16.1462	16.3222
	AR65QLSD1DHT	156.701	130.903	131.279	132.991
	PANEL C
	65Q
	mock	veh	32.961	34.4318	30.1727
	mock	DHT	106.237	101.059	92.7042
	LSD	veh	40.8127	36.6956	39.948
	LSD	DHT	194.856	321.028	242.805
	LSD2a	veh	34.4039	31.7554	35.4361
	LSD2a	DHT	243.486	227.314	209.132
	LSD8a	veh	31.6472	31.7495	33.0654
	LSD8a	DHT	272.487	304.5	254.078
	LSD2a8a	veh	38.8525	32.0075	32.0727
	LSD2a8a	DHT	271.846	326.461	222.953
	PANEL D
	exp 1						exp 2						exp 3					exp 4					exp 5					exp 6					exp 7
	bkgd lsd1	210.822	0.00474334				bkgd lsd1	179.939	0.00555744				bkgd lsd1	186.138	0.00537236			bkgd lsd1	239.966	0.00416726			bkgd lsd1	238.344	0.00419562			bkgd lsd1	239.997	0.00416672			bkgd lsd1	180.357	0.00554456
	cas9	160.124	0.00624516	0.00150182			cas9	149.002	0.00671132	0.00115388			cas9	149.648	0.00668235	0.00130999		cas9	155.61	0.00642632	0.00225907		cas9	138.877	0.00720062	0.003005		cas9	150.679	0.00663662	0.00246991		cas9	104.514	0.0095681	0.00402354
	g1	201.9	0.00495295	0.000209609			g1	164.166	0.0060914	0.000533956			g1	164.719	0.00607095	0.000698587		g1	201.93	0.00495221	0.000784954		g1	195.385	0.0051181	0.000922484		g1	199.896	0.0050026	0.000835883		g1	126.524	0.00790364	0.00235908
	g2	189.489	0.00527735	0.000534013			g2	151.917	0.00658254	0.0010251			g2	162.305	0.00616124	0.000788881		g2	201.283	0.00496813	0.000800872		g2	194.223	0.00514872	0.000953104		g2	192.119	0.00520511	0.00103839		g2	131.676	0.0075944	0.00204984
	g23	210.8	0.00474383	4.95035e-07			g23	177.274	0.00564099	8.35462e-05			g23	186.045	0.00537504	2.68553e-06		g23	235.839	0.00424018	7.29238e-05		g23	235.624	0.00424405	4.84334e-05		g23	234.009	0.00427334	0.000106621		g23	167.942	0.00595444	0.000409878
	bkgd tub	214.11	0.0046705				bkgd tub	223	0.0044843				bkgd tub	223	0.0044843			bkgd tub	223.623	0.00447181			bkgd tub	223.761	0.00446905			bkgd tub	187.436	0.00533515			bkgd tub	248.43	0.00402528
	cas9	203.616	0.00491121	0.000240709			cas9	209.977	0.00476243	0.000278121			cas9	216.69	0.00461489	0.000130583		cas9	164.61	0.00607497	0.00160315		cas9	152.727	0.00654763	0.00207858		cas9	152.255	0.00656793	0.00123277		cas9	193.931	0.00515647	0.00113119
	g1	207.257	0.00482493	0.000154431			g1	202.937	0.00492764	0.000443333			g1	212.578	0.00470416	0.000219851		g1	158.817	0.00629656	0.00182474		g1	145.552	0.0068704	0.00240134		g1	158.463	0.00631062	0.000975467		g1	192.442	0.00519637	0.00117109
	g2	207.983	0.00480809	0.000137589			g2	211.517	0.00472775	0.000243447			g2	212.274	0.00471089	0.000226588		g2	155.575	0.00642777	0.00195596		g2	141.491	0.00706759	0.00259853		g2	146.452	0.00682818	0.00149302		g2	187.157	0.00534311	0.00131783
	g23	205.921	0.00485623	0.000185735			g23	217.428	0.00459922	0.000114919			g23	213.404	0.00468595	0.000201643		g23	158.736	0.00629977	0.00182796		g23	145.16	0.00688895	0.0024199		g23	137.667	0.0072639	0.00192875		g23	183.462	0.00545072	0.00142544
														4.11931
					cas9	6.23916	4.14884	10.0319	1.40914	1.4457	2.00353	3.55689		1.51461	1.00717	2.43533	0.342082	0.350957	0.486377	0.863469		1	1	1	1	1	1	1
					g1	1.3573	1.20441	3.17755	0.489631	0.384153	0.856905	2.01443		0.329497	0.795195	2.09793	0.323271	0.253631	0.565758	1.32999		0.217545	0.290302	0.316745	0.347469	0.265721	0.427697	0.566345	0.347403
					g2	3.88123	4.21078	3.48157	0.499561	0.366786	0.695495	1.55547		0.942204	12.7794	10.5663	1.51613	1.11317	2.11078	4.72073		0.622075	1.01493	0.347051	0.354515	0.253708	0.347134	0.437311	0.482389
					g23	0.00266528	0.727003	0.0133182	0.0454877	0.0200147	0.0552799	0.287545		0.000647022	0.771598	0.0141352	0.048278	0.0212424	0.0586709	0.305183		0.000427186	0.175231	0.00132759	0.0322805	0.0138443	0.0275912	0.0808415	0.0473633
	PANEL D TRANSCRIPTIONAL ASSAY
	AR24Q	cas9	971152	873348	805935		883478	cas9	109.924	98.8534	91.223	cas9	100	9.40295	5.4288
		G1	454047	426944	367411			G1	51.3931	48.3254	41.5869	G1	47.1018	5.01632	2.89617
		G2	413167	425356	461349			G2	46.7659	48.1456	52.2196	G2	49.0437	2.83559	1.63713
		G2+3	203559	171926	179610			G2+3	23.0406	19.4601	20.3299	G2+3	20.9435	1.86747	1.07819
	AR65Q	cas9	335108	336411	300587		324035	cas9	103.417	103.819	92.7636	cas9	100	6.27009	3.62004
		G1	272717	224368	110961			G1	84.1627	69.2418	34.2435	G1	62.5494	25.6237	14.7939
		G2	193706	221875	238337			G2	59.7793	68.4725	73.5528	G2	67.2682	6.96527	4.0214
		G2+3	115707	122238	40518			G2+3	35.7081	37.7237	12.5042	G2+3	28.6453	14.0149	8.09152
	PANEL E TRANSCRIPTIONAL ASSAY
	LUC					experiment 1	experiment 2	experiment 3		experiment 1	experiment 2	experiment 3
	MN1 AR 24Q CAS9	59	64	68	MN1 AR 24Q CAS9	0.678161	0.64	0.62963		100	100	100
	MN1 AR 24Q m LSD1 g2	46	44	45	MN1 AR 24Q m LSD1 g2	0.446602	0.458333	0.46875		65.8549	71.6146	74.4485
	MN1 AR 100 Q CAS9	37	36	41	MN1 AR 100 Q CAS9	0.552239	0.467532	0.569444		100	100	100
	MN1 AR 100Q m LSD1 g2	48	51	51	MN1 AR 100Q m LSD1 g2	0.489796	0.421488	0.414634		88.6928	90.1515	72.8138
	REN
	MN1 AR 24Q CAS9	87	100	108
	MN1 AR 24Q m LSD1 g2	103	96	96
	MN1 AR 100 Q CAS9	67	77	72
	MN1 AR 100Q m LSD1 g2	98	121	123
	PANEL E WB
	exp 1					exp 2					exp 3					exp 4					exp 5
	bkgd AR	212.849	0.00469817			bkgd AR	152.681	0.0065496			bkgd AR	216.445	0.00462011			bkgd AR	80.472	0.0124267			bkgd AR	131.068	0.00762963
	Cas9-24q	127.89	0.00781922	0.00312105		Cas9-24q	83.837	0.0119279	0.0053783		Cas9-24q	165.936	0.00602642	0.00140631		Cas9-24q	56.449	0.0177151	0.00528842		Cas9-24q	100.208	0.00997924	0.00234962
	g2-24q	187.363	0.00533723	0.000639067		g2-24q	139.776	0.0071543	0.000604701		g2-24q	200.273	0.00499318	0.000373073		g2-24q	72.181	0.0138541	0.00142738		g2-24q	129.739	0.00770778	7.81552e-05
	Cas9-100q	134.095	0.0074574	0.00275923		Cas9-100q	97.531	0.0102532	0.00370355		Cas9-100q	176.561	0.00566376	0.00104365		Cas9-100q	66.63	0.0150083	0.00258157		Cas9-100q	92.529	0.0108074	0.0031778
	g2-100q	199.741	0.00500648	0.000308317		g2-100q	151.337	0.00660777	5.8166e-05		g2-100q	193.963	0.00515562	0.000535511		g2-100q	77.482	0.0129062	0.000479541		g2-100q	123.497	0.00809736	0.000467735
	bkgd tub	53.244	0.0187815			bkgd tub	179.245	0.00557896			bkgd tub	177.062	0.00564774			bkgd tub	90.364	0.0110664			bkgd tub	129.578	0.00771736
	Cas9-24q	42.415	0.0235766	0.00479511		Cas9-24q	90.15	0.0110926	0.00551367		Cas9-24q	112.486	0.00889	0.00324226		Cas9-24q	68.806	0.0145336	0.00346726		Cas9-24q	88.513	0.0112978	0.00358042
	g2-24q	42.483	0.0235388	0.00475737		g2-24q	127.462	0.00784548	0.00226652		g2-24q	107.992	0.00925995	0.00361221		g2-24q	65.232	0.0153299	0.00426355		g2-24q	88.345	0.0113193	0.0036019
	Cas9-100q	44.69	0.0223764	0.00359491		Cas9-100q	87.19	0.0114692	0.00589025		Cas9-100q	120.964	0.00826692	0.00261918		Cas9-100q	75.946	0.0131673	0.0021009		Cas9-100q	91.589	0.0109183	0.00320098
	g2-100q	45.375	0.0220386	0.00325711		g2-100q	128.955	0.00775464	0.00217569		g2-100q	113.823	0.00878557	0.00313783		g2-100q	68.374	0.0146254	0.00355909		g2-100q	88.136	0.0113461	0.00362874
	Cas9-24q	0.650883	0.97545	0.433744	1.52524	0.656241		0.848312		Cas9-24q	1	1	1	1	1		1
	g2-24q	0.134332	0.266797	0.103281	0.334787	0.0216983				g2-24q	0.206384	0.273512	0.238116	0.219497	0.0330646		0.194115
	Cas9-100q	0.767539	0.628759	0.398465	1.2288	0.992756
	g2-100q	0.0946598	0.0267345	0.170663	0.134737	0.128897				Cas9-100q	1.17923	0.644584	0.918665	0.805638	1.51279		1.01218
										g2-100q	0.145433	0.0274074	0.393465	0.0883379	0.196418		0.170212
										Cas9-24q	0.767268	1.14987	0.511302	1.79798	0.773584		1
										g2-24q	0.158352	0.314503	0.121749	0.39465	0.0255782		0.202967
										Cas9-100q	0.904783	0.741188	0.469715	1.44852	1.17027		0.946895
										g2-100q	0.111586	0.031515	0.201179	0.158829	0.151946		0.131011

## Sheet: FIGURE 3
	PANEL B
			Exp.1	Exp.2	Exp.3
		pEF55Q+pcDNA3.1(+)	100	100	100
		pEF55Q+LSD1	159.648	165.765	190.834
		pEF55Q-E897K+pcDNA3.1(+)	99.7311	97.3531	97.4054
		pEF55Q-E897K+LSD1	109.824	108.719	111.974
	PANEL C TRANSCRIPTIONAL ASSAY
	AR65QDHT	93.1699	136.049	70.781	108.853	103.913	87.2341
	AR65QDHTLSD1wt	195.709	167.684	157.273	320.778	340.596
	AR65QDHTLSD1LXXAA	145.147	73.1132	98.0464
	PANEL C WB
	exp 1					exp 2					exp 3
	bkgdLSD1	191.014	0.00523522			bkgdLSD1	180.479	0.00554081			bkgdLSD1	180.008	0.00555531
	LSD1WT	178.71	0.00559566	0.000360439		LSD1WT	170.397	0.00586865	0.000327837		LSD1WT	170.12	0.0058782	0.000322895
	LSD1LXXAA	184.932	0.00540739	0.000172175		LSD1LXXAA	172.03	0.00581294	0.000272129		LSD1LXXAA	177.411	0.00563663	8.13204e-05
	bkgdtub	213.574	0.00468222			bkgdtub	204.302	0.00489471			bkgdtub	202.536	0.00493739
	LSD1WT	175.799	0.00568831	0.0010061		LSD1WT	170.773	0.00585573	0.000961012		LSD1WT	172.092	0.00581085	0.000873452
	LSD1LXXAA	192.972	0.0051821	0.000499881		LSD1LXXAA	184.094	0.00543201	0.000537293		LSD1LXXAA	188.574	0.00530296	0.000365564
	0.358255	0.341137	0.369677		0.356357
	0.171131	0.506481	0.222452
	1.00533	0.957292	1.03738
	0.480225	1.42128	0.62424
								LSD1
								Tub
	PANEL D
	AR65Q	100.154	100.689	99.1566
	AR65QLSD1	263.301	249.134	235.172
	AR65QLSD1mut	139.678	137.008	144.628
	PANEL E
	AR 65Q +LSD1
						average
	DHT	95.5186	109.602	115.061	DHT	106.727
	SP	124.627	119.891	105.292	SP
	TCP	45.334	42.4202	42.0556	TCP
	DHT	89.4979	102.694	107.808
	SP	116.771	112.334	98.6549
	TCP	42.4765	39.7464	39.4047
	PANEL F
	AR24Q	1	1	1	1
	AR100Q	0.841032	0.715214	0.857204	0.909466

## Sheet: FIGURE 4
PANEL A
	AR24Q P6+L1 vehicle				AR24Q P6+L1 DHT						AR24Q P6+L1 vehicle				AR24Q P6+L1 DHT
	Dots/cells	Cells	Mean dots/cells		Dots/cells	Cells	Mean dots/cells				Dots/cells	Cells	Mean dots/cells		Dots/cells	Cells	Mean dots/cells
	108.3	3	73.2		23.5	2	31.8				30.6364	11	11.3805		16.5217	23	9.12505
	56	1			84	2					29.625	8			15.5833	24
	21.7	6	Somma cells		27.4	5	Somma cells				28.5	10	Somma cells		27.4286	7	Somma cells
	100	1	12		68.9	7	22				3.5	10	79		1	13	116
	80	1			4.5	2					2.125	8			0.769231	13
					6.5	2					0.818182	11			0.705882	17
					8	2					3.16667	6			7.2	5
											1.625	8			6.25	8
											2.42857	7			6.66667	6
	AR24Q AR+L1 Cas Scrambled				AR24Q AR+L1 Cas shPRMT6
	Dots/cells	Cells	Mean dots/cells		Dots/cells	Cells	Mean dots/cells
	4.2	18	4		0.1	18	1.2				AR24Q AR+L1 Cas Scrambled				AR24Q AR+L1 Cas shPRMT6
	3.7	16			0.1	11					Dots/cells	Cells	Mean dots/cells		Dots/cells	Cells	Mean dots/cells
	1.9	8	Somma cells		0.2	13	Somma cells				1.63636	33	4.69959		0.875	8	0.362092
	3.3	20	169		1.2	19	198				3.04348	23			0.142857	14
	3.7	11			1	9					3.26923	26	Somma cells		0.625	16	Somma cells
	7	21			2.4	12					3.21429	28	302		0.111111	18	190
	2.3	14			0.6	6					4.21053	19			0.0555556	18
	7.8	31			1.3	14					2.84	25			0.157895	19
	1.7	15			4.2	42					4.83333	18			0.772727	22
	5	15			1	9					2.52381	21			0.923077	13
					1.3	12					3.38462	13			0.666667	9
					1.7	20					6.94737	19			0.0833333	12
					1.2	13					8.375	16			0.04	25
											6.61905	21			0.111111	9
											6.47619	21			0.142857	7
											8.42105	19
	AR24Q AR+P6 Cas				AR24Q AR+P6 Cas g2
	Dots/cells	Cells	Mean dots/cells		Dots/cells	Cells	Mean dots/cells
	1	6	10.5		0.1	16	1.7
	0.8	16			0	25
	1.3	4	Somma cells		0.1	16	Somma cells
	0.5	12	184		0	16	237				AR100Q AR+P6 Cas				AR100Q AR+P6 Cas g2
	0.9	6			0	16					Dots/cells	Cells	Mean dots/cells		Dots/cells	Cells	Mean dots/cells
	3.5	24			0	29					3.66667	24	4.29827		3.08333	12	2.7532
	5.4	8			0	22					4.68	25			6.16667	6
	2.1	16			2.5	10					3.9	10	Somma cells		4.83333	6	Somma cells
	1.9	8			1.8	15					3.14286	14	202		1.625	8	164
	1.1	16			2.3	11					3.14286	14			0.888889	18
	14.4	19			1.7	15					4	14			4.66667	15
	19.5	14			8	2					2.91304	23			4.9	10
	66.2	10			3.3	4					3.71429	14			2.88889	9
	24.4	14			1.5	12					8.72727	11			0.0833333	12
	15.2	11			5.1	7					3.16667	18			0.0769231	26
					1.7	12					3.8125	16			1.875	8
					0.6	9					6.375	8			0.181818	11
											4.63636	11			4.52174	23
PANEL B
Exp1							Exp2							Exp3
bkgd L1	213.673	0.00468005					bkgd L1	209.906	0.00476404					bkgd L1	210.551	0.00474944
Cas9Scr	166.099	0.00602051	0.00134046	2.1845			Cas9Scr	114.146	0.00876071	0.00399667	2.14632			Cas9Scr	122.734	0.0081477	0.00339826	2.48179
Cas9P6sh#1	179.686	0.00556526	0.000885215	1.61438			Cas9P6sh#1	124.607	0.00802523	0.00326119	2.43839			Cas9P6sh#1	126.67	0.00789453	0.00314509	2.38958
Cas9P6sh#2	186.121	0.00537285	0.0006928	1.37996			Cas9P6sh#2	116.329	0.00859631	0.00383227	2.48536			Cas9P6sh#2	103.39	0.00967212	0.00492267	3.69517
Lsd1g2	188.024	0.00531847	0.000638421	1.61481			Lsd1g2	142.976	0.00699418	0.00223014	1.35769			Lsd1g2	146.448	0.00682836	0.00207892	1.32053
Lsd1g2P6sh#1	187.332	0.00533812	0.000658068	2.06522			Lsd1g2P6sh#1	157.975	0.00633012	0.00156608	1.57947			Lsd1g2P6sh#1	135.327	0.00738951	0.00264007	1.95791
Lsd1g2P6sh#2	200.873	0.00497827	0.000298221	0.762449			Lsd1g2P6sh#2	153.986	0.0064941	0.00173006	1.46237			Lsd1g2P6sh#2	162.555	0.00615176	0.00140232	0.993755
bkgd P6	177.883	0.00562167					bkgd P6	209.708	0.00476854					bkgd P6	209.702	0.00476867
Cas9Scr	155.352	0.00643699	0.000815322	1.3287			Cas9Scr	159.497	0.00626971	0.00150118	0.80617			Cas9Scr	168.406	0.00593803	0.00116936	0.853996
Cas9P6sh#1	173.025	0.00577951	0.000157839	0.287854			Cas9P6sh#1	204.423	0.00489182	0.000123282	0.0921778			Cas9P6sh#1	203.364	0.00491729	0.000148619	0.112918
Cas9P6sh#2	168.159	0.00594675	0.00032508	0.647511			Cas9P6sh#2	185.542	0.00538962	0.00062108	0.402792			Cas9P6sh#2	186.709	0.00535593	0.000587256	0.44082
Lsd1g2	156.492	0.0063901	0.00076843	1.94365			Lsd1g2	168.257	0.00594329	0.00117475	0.715181			Lsd1g2	169.629	0.00589522	0.00112655	0.715583
Lsd1g2P6sh#1	170.156	0.00587696	0.000255287	0.801172			Lsd1g2P6sh#1	204.799	0.00488284	0.000114301	0.115278			Lsd1g2P6sh#1	205.041	0.00487707	0.000108402	0.0803924
Lsd1g2P6sh#2	168.451	0.00593644	0.000314772	0.804762			Lsd1g2P6sh#2	192.716	0.00518898	0.000420447	0.355392			Lsd1g2P6sh#2	194.489	0.00514168	0.000373007	0.264332
bkgd tub	216.559	0.00461768					bkgd tub	214.977	0.00465166					bkgd tub	216	0.00462963
Cas9Scr	191.157	0.0052313	0.000613623				Cas9Scr	153.521	0.00651377	0.00186211				Cas9Scr	166.697	0.00599891	0.00136928
Cas9P6sh#1	193.573	0.00516601	0.00054833				Cas9P6sh#1	166.97	0.0059891	0.00133744				Cas9P6sh#1	168.186	0.0059458	0.00131617
Cas9P6sh#2	195.323	0.00511972	0.000502046				Cas9P6sh#2	161.457	0.0061936	0.00154194				Cas9P6sh#2	167.734	0.00596182	0.00133219
Lsd1g2	199.48	0.00501303	0.000395355				Lsd1g2	158.875	0.00629426	0.0016426				Lsd1g2	161.188	0.00620394	0.00157431
Lsd1g2P6sh#1	202.58	0.00493632	0.000318642				Lsd1g2P6sh#1	177.205	0.00564318	0.000991521				Lsd1g2P6sh#1	167.279	0.00597804	0.00134841
Lsd1g2P6sh#2	199.648	0.00500882	0.000391136				Lsd1g2P6sh#2	171.388	0.00583471	0.00118305				Lsd1g2P6sh#2	165.542	0.00604076	0.00141113
			LSD1	Cas9Scr	1	1	1		1
				Cas9P6sh#1	0.739018	1.13608	0.962845		0.945981
				Cas9P6sh#2	0.631704	1.15796	1.48891		1.09286
				Lsd1g2	0.739212	0.632569	0.532088		0.634623
				Lsd1g2P6sh#1	0.9454	0.735898	0.788913		0.823404
				Lsd1g2P6sh#2	0.349027	0.681338	0.400419		0.476928
			PRMT6	Cas9Scr	1	1	1		1
				Cas9P6sh#1	0.216643	0.11434	0.132223		0.154402
				Cas9P6sh#2	0.487326	0.499636	0.516185		0.501049
				Lsd1g2	1.46282	0.887134	0.837923		1.06262
				Lsd1g2P6sh#1	0.602973	0.142995	0.0941367		0.280035
				Lsd1g2P6sh#2	0.605675	0.440839	0.309523		0.452013
exp1							exp2							exp3
bkgd AR	245.945	0.00406595					bkgd AR	248.628	0.00402207					bkgd AR	242.962	0.00411587
Scr	218.494	0.00457678	0.000510835	0.233			Scr	218.234	0.00458224	0.000560164	0.557532			Scr	172.727	0.00578948	0.00167361	0.468891
shP6	200.299	0.00499254	0.000926586	0.359002			shP6	220.154	0.00454227	0.000520202	0.435401			shP6	194.242	0.00514822	0.00103235	0.498473
L1g2	171.946	0.00581578	0.00174983	0.791309			L1g2	190.073	0.00526114	0.00123906	0.546916			L1g2	204.777	0.00488336	0.000767491	0.219762
bkgd L1	243.692	0.00410354					bkgd L1	244.076	0.00409708					bkgd L1	241.555	0.00413984
Scr	178.465	0.00560334	0.0014998	0.684083			Scr	167.729	0.005962	0.00186491	1.85615			Scr	117.352	0.00852137	0.00438153	1.22756
shP6	169.492	0.00589998	0.00179644	0.696025			shP6	162.337	0.00616003	0.00206294	1.72665			shP6	128.125	0.00780488	0.00366503	1.76968
L1g2	205.613	0.00486351	0.000759965	0.343672			L1g2	173.106	0.00577681	0.00167972	0.74142			L1g2	182.213	0.00548808	0.00134824	0.386053
bkgd P6	207.753	0.00481341					bkgd P6	181.757	0.00550185					bkgd P6	199.008	0.00502492
Scr	153.547	0.00651266	0.00169926	0.775059			Scr	137.527	0.0072713	0.00176945	1.76113			Scr	99.933	0.0100067	0.00498178	1.39573
shP6	184.167	0.00542985	0.000616446	0.23884			shP6	168.684	0.00592824	0.000426393	0.356885			shP6	162.595	0.00615025	0.00112533	0.543368
L1g2	131.7	0.00759301	0.00277961	1.25699			L1g2	129.87	0.00770001	0.00219816	0.970254			L1g2	87.518	0.0114262	0.0064013	1.83294
bkgd cnx	238.918	0.00418554					bkgd cnx	237.688	0.0042072					bkgd cnx	248.694	0.00402101
Scr	156.79	0.00637796	0.00219242				Scr	191.868	0.00521192	0.00100472				Scr	131.747	0.00759031	0.0035693
shP6	147.786	0.00676654	0.002581				shP6	185.118	0.00540196	0.00119476				shP6	164.149	0.00609203	0.00207102
L1g2	156.327	0.00639685	0.00221131				L1g2	154.494	0.00647274	0.00226555				L1g2	133.096	0.00751337	0.00349237
				bkgd AR
				Scr	1	1	1		1
				shP6	1.54078	0.780944	1.06309		1.12827
				L1g2	3.39617	0.980958	0.468685		1.61527
				bkgd L1
				Scr	1	1	1		1
				shP6	1.01746	0.930232	1.44162		1.12977
				L1g2	0.502383	0.39944	0.314488		0.405437
				bkgd P6
				Scr	1	1	1		1
				shP6	0.308157	0.202645	0.389308		0.300036
				L1g2	1.62181	0.550926	1.31325		1.16199
PANEL D
	DHT							DHT+TCP			DHT+ADOX			DHT+TCP+ADOX
24Q	102.035	96.9831	100.982	100	100	100	100	72.8639	64.5229	66.5869	61.5667	59.5728	67.4316	20.3134	18.5855	18.7104
24Q +LSD1	126.946	120.542	120.047	153.6	148.08	131.9	133.95	68.3816	63.016	73.511	63.8619	62.2833	68.8895	17.764	16.4927	15.9589
24Q +P6	269.942	284.575	275.356	214	370.65	381.8	409.62	150.799	166.46	161.185	83.0901	80.2711	83.1618	23.9017	22.9017	22.006
24Q+P6+LSD1	325.739	315.06	313.654	375.9	582.23	608.15	618.52	143.444	139.311	141.771	93.2585	93.4882	83.2263	22.3156	22.2951	21.4494
	average	sem						average	sem		average	sem		average	sem
	100	0.581591						67.9912	2.50814		62.857	2.3586		19.2031	0.556335
	133.581	4.90668						68.3029	3.02993		65.0116	1.99179		16.7385	0.535394
	315.135	27.2731						159.481	4.60052		82.1744	0.951835		22.9365	0.547503
	448.465	55.3365						141.509	1.20023		89.991	3.38301		22.02	0.285398
	DHT+ DMSO							DHT+TCP				DHT+ADOX				DHT+ADOX+TCP
AR 65Q	101.48	98.219	100.301	100	100	100	100	65.3637	60.4548	58.489	38.427	58.6283	58.9194	60.2976	45.5611	44.1012	44.1572	42.9406	66.9782
AR 65Q +LSD1	124.591	134.76	132.327	172.575	201.194	135.862	161.092	87.5808	81.5634	78.8644	43.2699	87.9014	87.3719	84.866	42.2748	59.0451	59.0663	55.109	64.839
AR 65Q +P6	270.863	268.082	265.913	397.509	379.597	351.879	458.767	245.153	220.543	218.534	101.915	99.8049	114.225	113.658	51.4081	130.676	130.989	107.836	112.994
AR 65Q +LSD1+P6	504.586	505.767	485.243	662.802	910.117	695.517	861.444	265.484	258.549	242.899	168.968	313.306	304.471	303.228	47.0733	117.166	113.606	114.525	124.072
	average	sem						average	sem			average	sem			average	sem
	100	0.360326						55.6836	5.93107			55.8516	3.44943			49.5443	5.81805
	151.771	10.4899						72.8196	10.0169			75.6035	11.1293			59.5149	2.00375
	341.801	28.6773						196.536	32.1158			94.7741	14.8348			120.624	5.98775
	660.782	65.9879						233.975	22.1778			242.02	65.0208			117.342	2.36681
PANEL E TRANSCRIPTIONAL ASSAY
24q						65q
				average										average
AR + CAS + SCR	93.889	98.409	107.702	100		AR + CAS + SCR	60.3318	62.9798	57.5791	60.2969	100.058	104.449	95.4926	100
AR + L1G1 + SCR	51.7265	40.5438	60.8992	51.0565		AR + L1G1 + SCR	32.4505	35.8858	27.4481		53.8178	59.5151	45.5216	52.9515
AR + L1G2 + SCR	47.7286	50.1379	66.5278	54.7981		AR + L1G2 + SCR	27.6323	25.8583	31.8138		45.827	42.885	52.7618	47.1579
AR + P6G1 + SCR	42.8988	32.0836	40.1366	38.373		AR + P6G1 + SCR	9.58183	11.1096	10.6248		15.8911	18.4248	17.6208	17.3122
AR + P6G2 + SCR	48.9178	48.4656	40.2255	45.8696		AR + P6G2 + SCR	17.8538	19.1594	18.3409		29.6098	31.775	30.4176	30.6008
AR + L1G1 + P6G1	24.7632	33.5462	35.5385	31.2826		AR + L1G1 + P6G1	13.7771	15.9191	16.4383		22.8487	26.4012	27.2622	25.504
AR + L1G2 + P6G1	44.5676	36.4799	53.8053	44.951		AR + L1G2 + P6G1	10.7926	14.4314	14.4128		17.8991	23.9339	23.9031	21.912
AR + L1G1 + P6G2	29.1719	26.0765	49.0505	34.7663		AR + L1G1 + P6G2	23.2161	19.7949	22.6563		38.503	32.8291	37.5746	36.3022
AR + L1G2 + P6G2	45.2675	36.1533	50.0317	43.8175		AR + L1G2 + P6G2	23.4013	19.2883	24.0756		38.81	31.9889	39.9283	36.9091
PANEL E WB
exp1							exp2							exp3
bkgd P6	170.408	0.00586827					bkgd P6	212.144	0.00471378					bkgd P6	236.155	0.00423451
cas9	129.312	0.00773323	0.00186497	0.524497	1		cas9	175.524	0.00569723	0.000983447	1.15986	1		cas9	201.492	0.00496298	0.000728469	0.98484	1
g1	158.703	0.00630108	0.000432809	0.140071	0.267058		g1	192.395	0.00519764	0.000483861	0.612251	0.527866		g1	220.399	0.00453723	0.000302719	0.315244	0.320096
g2	156.394	0.00639411	0.000525838	0.188699	0.359771		g2	199.715	0.00500714	0.000293356	0.43032	0.37101		g2	217.454	0.00459867	0.000364167	0.464599	0.47175
bkgd CNX	219.331	0.00455932					bkgd tub	214.406	0.00466405					bkgd tub	236.343	0.00423114
cas9	123.228	0.00811504	0.00355572				cas9	181.424	0.00551195	0.000847901				cas9	201.174	0.00497082	0.000739683
g1	130.732	0.00764924	0.00308992				g1	183.34	0.00545435	0.000790299				g1	192.626	0.00519141	0.000960269
g2	136.129	0.00734597	0.00278665				g2	187.064	0.00534576	0.000681715				g2	199.403	0.00501497	0.000783831
				cas9	1	1	1		1
				g1	0.267058	0.527866	0.320096		0.371674
				g2	0.359771	0.37101	0.47175		0.400844

## Sheet: FIGURE 5
	PANEL B
	GMR-gal4 x eGFP	1.00252	1.1278	0.874857
	GMR x dLsd1 RNAi	0.747197	0.638683	0.298031
	PANEL C
	AR52Q	5	5.5	4.5	5	5	5	5	5	5	5	5	5	5	5	5
	AR52Q; dLsd1 RNAi	4.5	5	5	5	5	5	5	5	5	5	5	5	6	4.5	5	5
	AR52Q; dart8 RNAi	4.5	4.5	4.5	4.5	4	4.5	4.5	4.5	4	4.5	4.5	4.5	4.5	4.5	4.5	4.5
	AR52Q; dLsd1 RNAi ; dart8 RNAi	0	0.5	0.5	0	0	0	0	0	0	0	0	0

## Sheet: FIGURE 6
	PANEL A
	LSD1
	B1											AVG
	Scr	1	5036305	39708		1	6055406	25621		1.54982		1.8454
	LSD1_1	2	3384477	26684		2	5438355	23010		1.15967
	LSD1_2	3	2121477	16726		3	5894941	24942		0.670596
	LSD1_3	4	2141184	16882		4	6245891	26427		0.638816
	B2
	Scr	1	5059305	41630		1	3893991	18467		2.25429
	LSD1_1	2	3173134	26110		2	5552820	26334		0.991494
	LSD1_2	3	2048770	16858		3	6180770	29312		0.575123
	LSD1_3	4	1871820	15402		4	5458477	25887		0.59497
	B3
	Scr	1	4755184	39821		1	5027820	22990		1.7321
	LSD1_1	2	2967891	24854		2	5138941	23499		1.05766
	LSD1_2	3	2303598	19291		3	5687820	26008		0.741733
	LSD1_3	4	1914648	16034		4	6014648	27503		0.582991
	Scr	1.54982	2.25429	1.7321		0.839828	1.22157	0.938602
	LSD1_1	1.15967	0.991494	1.05766		0.628409	0.537277	0.573133
	LSD1_2	0.670596	0.575123	0.741733		0.363387	0.311651	0.401935
	LSD1_3	0.638816	0.59497	0.582991		0.346166	0.322406	0.315915
												TUBULIN
	PRMT6
		Rep1	Rep2	Rep3
		calnexin
	scr	4040.03	6063.76	3400.5
	1	4395.1	4921.69	3784.45
	2	4057.57	4097.28	4602.23
	3	8224	4162.69	5421.66
	4	7873.2	7329.05	5005.76
	5	7980.12	6484.71	7576.07
	6	6426.81	4863.64	7197.12
	7	6686.4	7809.23	6399.93
						Rep1	Rep2	Rep3				Rep1	Rep2	Rep3
		PRMT6				ratio P6/CNX				normalizzatore		ratio P6/CNX
	scr	3754.26	4320.28	2960.84	scr	0.929263	0.712475	0.870708		0.837482	scr	1.10959	0.850734	0.78471
	1	2033.72	5136.03	3309.74	1	0.462724	1.04355	0.874564			1	0.552518	1.24606	0.788185
	2	1953.13	1794.91	2089.86	2	0.481356	0.438074	0.454098			2	0.574765	0.523085	0.409248
	3	2916.45	2019.33	5270.59	3	0.354626	0.485101	0.972136			3	0.423443	0.579238	0.87612
	4	2363.72	7804.83	2605.1	4	0.300224	1.06492	0.520421			4	0.358484	1.27157	0.46902
	5	3672.33	3398.57	5548.42	5	0.460184	0.52409	0.73236			5	0.549485	0.625792	0.660027
	6	2940.79	2694.86	3767.4	6	0.457582	0.554083	0.523459			6	0.546378	0.661606	0.471758
	7	3785.74	4868.98	3266.15	7	0.566185	0.623491	0.510342			7	0.676057	0.744483	0.459937
	PANEL B
			B1			B2			B3
			24Q	100Q		24Q	100Q		24Q	100Q
												0.618967
	DHT	scr (+)	0.4578	0.3235		0.6982	0.4097		0.7009	0.3845
	DHT	P6	0.4182	0.3367		0.7137	0.417		0.6953	0.5643
	DHT	L1	0.5472	0.4899		0.7339	0.4212		0.7598	0.5657
	DHT	P6 + L1	0.4215	0.4342		0.7228	0.4822		0.7586	0.5499
		24Q scrambled miRNA	100Q scrambled miRNA	100Q miRNA LSD1	100Q miRNA P6	100Q miRNA L1PRMT6
	Experiment 1	0.73962	0.522645	0.79148	0.543971	0.701492
	Experiment 2	0.675642	0.543971	0.701492	0.673703	0.77904
	Experiment 3	0.884054	0.79148	0.913943	0.911681	0.888416
	PANEL C
	Virions	20000000000	80000000000
	Liver	0.011286	0.156102
		0.260483	7.13426
		0.26447	0.772394
	Heart	0.711971	0.127155
		0.025968	2.48508
		0.5016	0.762796
	quadriceps	0.013171	0.012581
		0.016385	0.040037
		0.073748	0.083238
	SC	0.006316	0.015275
		0.003352	0.009931
		0.00414
	PANEL F
	P6	tg	0.6417	0.9388	0.7812	0.4021	0.5917	1.8693	1.8359	1.4171
		mirna	0.535324	0.459779	0.226928	0.280549	0.765938	0.399876	0.644778	0.758272
	L1	tg	0.356394	1.05961	0.795703	0.398648	0.634035	1.89604	1.91369	1.51763
		mirna	0.808356	0.487429	0.219571	0.277986	0.332675	0.6158	0.59409
	mAR	tg	0.85556	0.826126	1.18872	1.12959
		mirna	1.28226	1.06433	0.793856	0.894185
	hAR	tg	1.10727	0.597564	1.34263	0.952541
		mirna	0.949379	1.1926	0.940986	1.28533
	PANEL G
	LSD1
	set I
	bkgdL1	131.826	0.00758576
	veha	68.088	0.0146869	0.00710112	4.82979	2.92423	2.29973		3.35125		1.44119	0.872579	0.686231	0.158206	1.13743	1.70436		1		0.0308943
	mirnaa	105.243	0.00950182	0.00191606	0.590106	0.649029	1.25235				0.176085	0.193668	0.373696	0.0621723	0.838486	0.525867		0.361662
	vehb	69.314	0.0144271	0.00684134
	mirnab	104.784	0.00954344	0.00195768
	vehc	60.904	0.0164193	0.00883353
	mirnac	82.434	0.0121309	0.00454516
	bkgdtub	214.873	0.00465391
	veha	163.287	0.00612419	0.00147027
	mirnaa	126.568	0.00790089	0.00324698
	vehb	142.991	0.00699345	0.00233954
	mirnab	130.374	0.00767024	0.00301633
	vehc	117.716	0.00849502	0.00384111
	mirnac	120.726	0.00828322	0.00362931
	set II
	bkgdL1	169.022	0.00591639
	veha	137.268	0.00728502	0.00136863	0.568559	4.08768	6.12511		3.59378
	mirnaa	152.764	0.00654604	0.000629655	0.223434	3.01334	1.88985
	vehb	103.274	0.00968298	0.00376659
	mirnab	145.612	0.00686757	0.000951176
	vehc	107.852	0.00927197	0.00335558
	mirnac	133.868	0.00747005	0.00155366
	bkgdtub	157.766	0.0063385
	veha	114.342	0.00874569	0.00240719
	mirnaa	109.211	0.00915659	0.00281809
	vehb	137.742	0.00725995	0.000921448
	mirnab	150.282	0.00665416	0.000315656
	vehc	145.215	0.00688634	0.00054784
	mirnac	139.653	0.00716061	0.000822104
	PRMT6
	tg	23666		0.947474		0.95632
	tgmir1	15073		0.756487		0.751242
	tg	14842		0.861955
	tgmir2	9188		0.75139
	tg	15324		1.05953				tg	tg mirna
	tgmir3	11231		0.745849				0.99075	0.791039
								0.901325	0.78571
								1.10793	0.779916
	clx	24978
	clx	19925						1	0.785555
	clx	17219
	clx	12228
	clx	14463
	clx	15058

## Sheet: FIGURE 8
PANEL A
HANGING WIRE	ID	Group	Week	Time		ROTAROD	ID	Group	Week	Time			BODY WEIGHT	ID	Group	Week	Body_weight
	921	TgAR100Q - saline solution	5	60			921	TgAR100Q - saline solution	5	60				921	TgAR100Q - saline solution	5	14.2
	921	TgAR100Q - saline solution	6	60			921	TgAR100Q - saline solution	6	54				921	TgAR100Q - saline solution	6	17.4
	921	TgAR100Q - saline solution	7	60			921	TgAR100Q - saline solution	7	44				921	TgAR100Q - saline solution	7	18.7
	921	TgAR100Q - saline solution	8	60			921	TgAR100Q - saline solution	8	54				921	TgAR100Q - saline solution	8	20.5
	921	TgAR100Q - saline solution	9	60			921	TgAR100Q - saline solution	9	63.6				921	TgAR100Q - saline solution	9	19.9
	921	TgAR100Q - saline solution	10	60			921	TgAR100Q - saline solution	10	76.8				921	TgAR100Q - saline solution	10	19.2
	921	TgAR100Q - saline solution	11	38			921	TgAR100Q - saline solution	11	55				921	TgAR100Q - saline solution	11	19.7
	921	TgAR100Q - saline solution	12	23			921	TgAR100Q - saline solution	12	69				921	TgAR100Q - saline solution	12	18.1
	921	TgAR100Q - saline solution	13	12			921	TgAR100Q - saline solution	13	69.6				921	TgAR100Q - saline solution	13	18.3
	924	TgAR100Q - saline solution	5	60			924	TgAR100Q - saline solution	5	197.4				924	TgAR100Q - saline solution	5	16.31
	924	TgAR100Q - saline solution	6	60			924	TgAR100Q - saline solution	6	136.2				924	TgAR100Q - saline solution	6	19.2
	924	TgAR100Q - saline solution	7	60			924	TgAR100Q - saline solution	7	138.6				924	TgAR100Q - saline solution	7	19.7
	924	TgAR100Q - saline solution	8	60			924	TgAR100Q - saline solution	8	133.8				924	TgAR100Q - saline solution	8	21
	924	TgAR100Q - saline solution	9	60			924	TgAR100Q - saline solution	9	123.6				924	TgAR100Q - saline solution	9	19.6
	924	TgAR100Q - saline solution	10	60			924	TgAR100Q - saline solution	10	95.4				924	TgAR100Q - saline solution	10	19.1
	924	TgAR100Q - saline solution	11	60			924	TgAR100Q - saline solution	11	76.8				924	TgAR100Q - saline solution	11	18.1
	924	TgAR100Q - saline solution	12	60			924	TgAR100Q - saline solution	12	130.2				924	TgAR100Q - saline solution	12	17.5
	924	TgAR100Q - saline solution	13	22			924	TgAR100Q - saline solution	13	69.6				924	TgAR100Q - saline solution	13	17.2
	932	TgAR100Q - saline solution	5	60			932	TgAR100Q - saline solution	5	204.6				932	TgAR100Q - saline solution	5	11.8
	932	TgAR100Q - saline solution	6	60			932	TgAR100Q - saline solution	6	129.6				932	TgAR100Q - saline solution	6	16.5
	932	TgAR100Q - saline solution	7	60			932	TgAR100Q - saline solution	7	47				932	TgAR100Q - saline solution	7	17.6
	932	TgAR100Q - saline solution	8	60			932	TgAR100Q - saline solution	8	68.4				932	TgAR100Q - saline solution	8	19.6
	932	TgAR100Q - saline solution	9	60			932	TgAR100Q - saline solution	9	58				932	TgAR100Q - saline solution	9	19.7
	932	TgAR100Q - saline solution	10	60			932	TgAR100Q - saline solution	10	68.4				932	TgAR100Q - saline solution	10	19.1
	932	TgAR100Q - saline solution	11	60			932	TgAR100Q - saline solution	11	38				932	TgAR100Q - saline solution	11	19.2
	932	TgAR100Q - saline solution	12	60			932	TgAR100Q - saline solution	12	44				932	TgAR100Q - saline solution	12	19
	932	TgAR100Q - saline solution	13	23			932	TgAR100Q - saline solution	13	32				932	TgAR100Q - saline solution	13	18.6
	935	TgAR100Q - saline solution	5	60			935	TgAR100Q - saline solution	5	91.2				935	TgAR100Q - saline solution	5	15.36
	935	TgAR100Q - saline solution	6	60			935	TgAR100Q - saline solution	6	73.2				935	TgAR100Q - saline solution	6	19
	935	TgAR100Q - saline solution	7	60			935	TgAR100Q - saline solution	7	70.8				935	TgAR100Q - saline solution	7	19.8
	935	TgAR100Q - saline solution	8	60			935	TgAR100Q - saline solution	8	69.6				935	TgAR100Q - saline solution	8	20.8
	935	TgAR100Q - saline solution	9	60			935	TgAR100Q - saline solution	9	67.8				935	TgAR100Q - saline solution	9	20.5
	935	TgAR100Q - saline solution	10	60			935	TgAR100Q - saline solution	10	42				935	TgAR100Q - saline solution	10	20.5
	935	TgAR100Q - saline solution	11	60			935	TgAR100Q - saline solution	11	44				935	TgAR100Q - saline solution	11	19
	935	TgAR100Q - saline solution	12	40			935	TgAR100Q - saline solution	12	34				935	TgAR100Q - saline solution	12	19.6
	935	TgAR100Q - saline solution	13	37			935	TgAR100Q - saline solution	13	31				935	TgAR100Q - saline solution	13	19
	954	TgAR100Q - saline solution	5	60			954	TgAR100Q - saline solution	5	84				954	TgAR100Q - saline solution	5	11.1
	954	TgAR100Q - saline solution	6	60			954	TgAR100Q - saline solution	6	75.6				954	TgAR100Q - saline solution	6	14.4
	954	TgAR100Q - saline solution	7	60			954	TgAR100Q - saline solution	7	70.8				954	TgAR100Q - saline solution	7	17.1
	954	TgAR100Q - saline solution	8	60			954	TgAR100Q - saline solution	8	72.6				954	TgAR100Q - saline solution	8	19.45
	954	TgAR100Q - saline solution	9	60			954	TgAR100Q - saline solution	9	69				954	TgAR100Q - saline solution	9	18.3
	954	TgAR100Q - saline solution	10	60			954	TgAR100Q - saline solution	10	62.4				954	TgAR100Q - saline solution	10	18.3
	954	TgAR100Q - saline solution	11	60			954	TgAR100Q - saline solution	11	45				954	TgAR100Q - saline solution	11	18.12
	954	TgAR100Q - saline solution	12	12			954	TgAR100Q - saline solution	12	46				954	TgAR100Q - saline solution	12	17.85
	954	TgAR100Q - saline solution	13	23			954	TgAR100Q - saline solution	13	49				954	TgAR100Q - saline solution	13	16.16
	955	TgAR100Q - saline solution	5	60			955	TgAR100Q - saline solution	5	142.8				955	TgAR100Q - saline solution	5	11.6
	955	TgAR100Q - saline solution	6	60			955	TgAR100Q - saline solution	6	150				955	TgAR100Q - saline solution	6	14.9
	955	TgAR100Q - saline solution	7	60			955	TgAR100Q - saline solution	7	90.6				955	TgAR100Q - saline solution	7	17.3
	955	TgAR100Q - saline solution	8	60			955	TgAR100Q - saline solution	8	145.8				955	TgAR100Q - saline solution	8	19.23
	955	TgAR100Q - saline solution	9	50			955	TgAR100Q - saline solution	9	82.8				955	TgAR100Q - saline solution	9	18.1
	955	TgAR100Q - saline solution	10	60			955	TgAR100Q - saline solution	10	124.8				955	TgAR100Q - saline solution	10	17.6
	955	TgAR100Q - saline solution	11	58			955	TgAR100Q - saline solution	11	146.4				955	TgAR100Q - saline solution	11	17.33
	955	TgAR100Q - saline solution	12	10			955	TgAR100Q - saline solution	12	142.8				955	TgAR100Q - saline solution	12	17.7
	955	TgAR100Q - saline solution	13	30			955	TgAR100Q - saline solution	13	79.8				955	TgAR100Q - saline solution	13	16.58
	984	TgAR100Q - saline solution	5	60			984	TgAR100Q - saline solution	5	91.8				984	TgAR100Q - saline solution	5	15.8
	984	TgAR100Q - saline solution	6	60			984	TgAR100Q - saline solution	6	139.2				984	TgAR100Q - saline solution	6	19.13
	984	TgAR100Q - saline solution	7	60			984	TgAR100Q - saline solution	7	147				984	TgAR100Q - saline solution	7	19.9
	984	TgAR100Q - saline solution	8	60			984	TgAR100Q - saline solution	8	94.2				984	TgAR100Q - saline solution	8	20.6
	984	TgAR100Q - saline solution	9	60			984	TgAR100Q - saline solution	9	141				984	TgAR100Q - saline solution	9	20.59
	984	TgAR100Q - saline solution	10	57			984	TgAR100Q - saline solution	10	132				984	TgAR100Q - saline solution	10	20.45
	984	TgAR100Q - saline solution	11	24			984	TgAR100Q - saline solution	11	127.2				984	TgAR100Q - saline solution	11	19.51
	984	TgAR100Q - saline solution	12	9			984	TgAR100Q - saline solution	12	81				984	TgAR100Q - saline solution	12	18.38
	984	TgAR100Q - saline solution	13	1			990	TgAR100Q - saline solution	5	135.6				984	TgAR100Q - saline solution	13	16.49
	990	TgAR100Q - saline solution	5	60			990	TgAR100Q - saline solution	6	126.6				990	TgAR100Q - saline solution	5	15.68
	990	TgAR100Q - saline solution	6	60			990	TgAR100Q - saline solution	7	64.8				990	TgAR100Q - saline solution	6	18.5
	990	TgAR100Q - saline solution	7	60			990	TgAR100Q - saline solution	8	123.6				990	TgAR100Q - saline solution	7	18.7
	990	TgAR100Q - saline solution	8	60			990	TgAR100Q - saline solution	9	84				990	TgAR100Q - saline solution	8	18.8
	990	TgAR100Q - saline solution	9	50			990	TgAR100Q - saline solution	10	88.2				990	TgAR100Q - saline solution	9	18.94
	990	TgAR100Q - saline solution	10	58			990	TgAR100Q - saline solution	11	86.4				990	TgAR100Q - saline solution	10	19.33
	990	TgAR100Q - saline solution	11	16			990	TgAR100Q - saline solution	12	76.2				990	TgAR100Q - saline solution	11	18.57
	990	TgAR100Q - saline solution	12	13			990	TgAR100Q - saline solution	13	75.6				990	TgAR100Q - saline solution	12	18
	990	TgAR100Q - saline solution	13	4			991	TgAR100Q - saline solution	5	255				990	TgAR100Q - saline solution	13	16.43
	991	TgAR100Q - saline solution	5	60			991	TgAR100Q - saline solution	6	251.4				991	TgAR100Q - saline solution	5	17.97
	991	TgAR100Q - saline solution	6	60			991	TgAR100Q - saline solution	7	208.2				991	TgAR100Q - saline solution	6	19.9
	991	TgAR100Q - saline solution	7	60			991	TgAR100Q - saline solution	8	151.2				991	TgAR100Q - saline solution	7	20
	991	TgAR100Q - saline solution	8	60			991	TgAR100Q - saline solution	9	132.6				991	TgAR100Q - saline solution	8	19.87
	991	TgAR100Q - saline solution	9	60			991	TgAR100Q - saline solution	10	198.6				991	TgAR100Q - saline solution	9	19.72
	991	TgAR100Q - saline solution	10	49			991	TgAR100Q - saline solution	11	193.2				991	TgAR100Q - saline solution	10	19.66
	991	TgAR100Q - saline solution	11	37			991	TgAR100Q - saline solution	12	193.8				991	TgAR100Q - saline solution	11	18.66
	991	TgAR100Q - saline solution	12	17			991	TgAR100Q - saline solution	13	192.6				991	TgAR100Q - saline solution	12	18.02
	991	TgAR100Q - saline solution	13	2			914	TgAR100Q - miRNA PRMT6 and LSD1	5	192				991	TgAR100Q - saline solution	13	16.19
	914	TgAR100Q - miRNA PRMT6 and LSD1	5	60			914	TgAR100Q - miRNA PRMT6 and LSD1	6	75.6				914	TgAR100Q - miRNA PRMT6 and LSD1	5	11.3
	914	TgAR100Q - miRNA PRMT6 and LSD1	6	60			914	TgAR100Q - miRNA PRMT6 and LSD1	7	71.4				914	TgAR100Q - miRNA PRMT6 and LSD1	6	17.71
	914	TgAR100Q - miRNA PRMT6 and LSD1	7	60			914	TgAR100Q - miRNA PRMT6 and LSD1	8	91.8				914	TgAR100Q - miRNA PRMT6 and LSD1	7	18.5
	914	TgAR100Q - miRNA PRMT6 and LSD1	8	60			914	TgAR100Q - miRNA PRMT6 and LSD1	9	127.2				914	TgAR100Q - miRNA PRMT6 and LSD1	8	19
	914	TgAR100Q - miRNA PRMT6 and LSD1	9	60			914	TgAR100Q - miRNA PRMT6 and LSD1	10	124.8				914	TgAR100Q - miRNA PRMT6 and LSD1	9	21
	914	TgAR100Q - miRNA PRMT6 and LSD1	10	60			914	TgAR100Q - miRNA PRMT6 and LSD1	11	73.8				914	TgAR100Q - miRNA PRMT6 and LSD1	10	20
	914	TgAR100Q - miRNA PRMT6 and LSD1	11	60			914	TgAR100Q - miRNA PRMT6 and LSD1	12	142.2				914	TgAR100Q - miRNA PRMT6 and LSD1	11	19.7
	914	TgAR100Q - miRNA PRMT6 and LSD1	12	60			914	TgAR100Q - miRNA PRMT6 and LSD1	13	149.4				914	TgAR100Q - miRNA PRMT6 and LSD1	12	18
	914	TgAR100Q - miRNA PRMT6 and LSD1	13	60			915	TgAR100Q - miRNA PRMT6 and LSD1	5	87				914	TgAR100Q - miRNA PRMT6 and LSD1	13	19.3
	915	TgAR100Q - miRNA PRMT6 and LSD1	5	60			915	TgAR100Q - miRNA PRMT6 and LSD1	6	61.8				915	TgAR100Q - miRNA PRMT6 and LSD1	5	10.66
	915	TgAR100Q - miRNA PRMT6 and LSD1	6	60			915	TgAR100Q - miRNA PRMT6 and LSD1	7	130.2				915	TgAR100Q - miRNA PRMT6 and LSD1	6	17.7
	915	TgAR100Q - miRNA PRMT6 and LSD1	7	60			915	TgAR100Q - miRNA PRMT6 and LSD1	8	148.2				915	TgAR100Q - miRNA PRMT6 and LSD1	7	18.5
	915	TgAR100Q - miRNA PRMT6 and LSD1	8	60			915	TgAR100Q - miRNA PRMT6 and LSD1	9	120.6				915	TgAR100Q - miRNA PRMT6 and LSD1	8	19.1
	915	TgAR100Q - miRNA PRMT6 and LSD1	9	60			915	TgAR100Q - miRNA PRMT6 and LSD1	10	139.2				915	TgAR100Q - miRNA PRMT6 and LSD1	9	21.6
	915	TgAR100Q - miRNA PRMT6 and LSD1	10	60			915	TgAR100Q - miRNA PRMT6 and LSD1	11	126.6				915	TgAR100Q - miRNA PRMT6 and LSD1	10	21.5
	915	TgAR100Q - miRNA PRMT6 and LSD1	11	60			915	TgAR100Q - miRNA PRMT6 and LSD1	12	147				915	TgAR100Q - miRNA PRMT6 and LSD1	11	21.5
	915	TgAR100Q - miRNA PRMT6 and LSD1	12	60			915	TgAR100Q - miRNA PRMT6 and LSD1	13	90.6				915	TgAR100Q - miRNA PRMT6 and LSD1	12	19.4
	915	TgAR100Q - miRNA PRMT6 and LSD1	13	60			916	TgAR100Q - miRNA PRMT6 and LSD1	5	214.2				915	TgAR100Q - miRNA PRMT6 and LSD1	13	19.4
	916	TgAR100Q - miRNA PRMT6 and LSD1	5	60			916	TgAR100Q - miRNA PRMT6 and LSD1	6	153.6				916	TgAR100Q - miRNA PRMT6 and LSD1	5	10.31
	916	TgAR100Q - miRNA PRMT6 and LSD1	6	60			916	TgAR100Q - miRNA PRMT6 and LSD1	7	190.8				916	TgAR100Q - miRNA PRMT6 and LSD1	6	14.45
	916	TgAR100Q - miRNA PRMT6 and LSD1	7	60			916	TgAR100Q - miRNA PRMT6 and LSD1	8	203.4				916	TgAR100Q - miRNA PRMT6 and LSD1	7	16
	916	TgAR100Q - miRNA PRMT6 and LSD1	8	60			916	TgAR100Q - miRNA PRMT6 and LSD1	9	201				916	TgAR100Q - miRNA PRMT6 and LSD1	8	17.8
	916	TgAR100Q - miRNA PRMT6 and LSD1	9	60			916	TgAR100Q - miRNA PRMT6 and LSD1	10	241.8				916	TgAR100Q - miRNA PRMT6 and LSD1	9	20.9
	916	TgAR100Q - miRNA PRMT6 and LSD1	10	60			916	TgAR100Q - miRNA PRMT6 and LSD1	11	204.6				916	TgAR100Q - miRNA PRMT6 and LSD1	10	19.7
	916	TgAR100Q - miRNA PRMT6 and LSD1	11	60			916	TgAR100Q - miRNA PRMT6 and LSD1	12	207				916	TgAR100Q - miRNA PRMT6 and LSD1	11	19.6
	916	TgAR100Q - miRNA PRMT6 and LSD1	12	60			916	TgAR100Q - miRNA PRMT6 and LSD1	13	182.4				916	TgAR100Q - miRNA PRMT6 and LSD1	12	N/A
	916	TgAR100Q - miRNA PRMT6 and LSD1	13	60			917	TgAR100Q - miRNA PRMT6 and LSD1	5	82.2				916	TgAR100Q - miRNA PRMT6 and LSD1	13	18.9
	917	TgAR100Q - miRNA PRMT6 and LSD1	5	60			917	TgAR100Q - miRNA PRMT6 and LSD1	6	121.2				917	TgAR100Q - miRNA PRMT6 and LSD1	5	12.41
	917	TgAR100Q - miRNA PRMT6 and LSD1	6	60			917	TgAR100Q - miRNA PRMT6 and LSD1	7	71.4				917	TgAR100Q - miRNA PRMT6 and LSD1	6	18.47
	917	TgAR100Q - miRNA PRMT6 and LSD1	7	60			917	TgAR100Q - miRNA PRMT6 and LSD1	8	123				917	TgAR100Q - miRNA PRMT6 and LSD1	7	18.8
	917	TgAR100Q - miRNA PRMT6 and LSD1	8	60			917	TgAR100Q - miRNA PRMT6 and LSD1	9	121.2				917	TgAR100Q - miRNA PRMT6 and LSD1	8	18.8
	917	TgAR100Q - miRNA PRMT6 and LSD1	9	60			917	TgAR100Q - miRNA PRMT6 and LSD1	10	120.6				917	TgAR100Q - miRNA PRMT6 and LSD1	9	21.2
	917	TgAR100Q - miRNA PRMT6 and LSD1	10	60			917	TgAR100Q - miRNA PRMT6 and LSD1	11	148.2				917	TgAR100Q - miRNA PRMT6 and LSD1	10	20.2
	917	TgAR100Q - miRNA PRMT6 and LSD1	11	60			917	TgAR100Q - miRNA PRMT6 and LSD1	12	95.4				917	TgAR100Q - miRNA PRMT6 and LSD1	11	19.9
	917	TgAR100Q - miRNA PRMT6 and LSD1	12	58			917	TgAR100Q - miRNA PRMT6 and LSD1	13	123				917	TgAR100Q - miRNA PRMT6 and LSD1	12	18.1
	917	TgAR100Q - miRNA PRMT6 and LSD1	13	60			959	TgAR100Q - miRNA PRMT6 and LSD1	5	85.2				917	TgAR100Q - miRNA PRMT6 and LSD1	13	19.7
	959	TgAR100Q - miRNA PRMT6 and LSD1	5	60			959	TgAR100Q - miRNA PRMT6 and LSD1	6	147.6				959	TgAR100Q - miRNA PRMT6 and LSD1	5	13.2
	959	TgAR100Q - miRNA PRMT6 and LSD1	6	60			959	TgAR100Q - miRNA PRMT6 and LSD1	7	130.8				959	TgAR100Q - miRNA PRMT6 and LSD1	6	19.3
	959	TgAR100Q - miRNA PRMT6 and LSD1	7	60			959	TgAR100Q - miRNA PRMT6 and LSD1	8	184.8				959	TgAR100Q - miRNA PRMT6 and LSD1	7	20.87
	959	TgAR100Q - miRNA PRMT6 and LSD1	8	60			959	TgAR100Q - miRNA PRMT6 and LSD1	9	190.2				959	TgAR100Q - miRNA PRMT6 and LSD1	8	20.6
	959	TgAR100Q - miRNA PRMT6 and LSD1	9	60			959	TgAR100Q - miRNA PRMT6 and LSD1	10	127.8				959	TgAR100Q - miRNA PRMT6 and LSD1	9	21.1
	959	TgAR100Q - miRNA PRMT6 and LSD1	10	60			959	TgAR100Q - miRNA PRMT6 and LSD1	11	151.8				959	TgAR100Q - miRNA PRMT6 and LSD1	10	20.1
	959	TgAR100Q - miRNA PRMT6 and LSD1	11	59			959	TgAR100Q - miRNA PRMT6 and LSD1	12	141				959	TgAR100Q - miRNA PRMT6 and LSD1	11	19.76
	959	TgAR100Q - miRNA PRMT6 and LSD1	12	27			959	TgAR100Q - miRNA PRMT6 and LSD1	13	91.8				959	TgAR100Q - miRNA PRMT6 and LSD1	12	18.93
	959	TgAR100Q - miRNA PRMT6 and LSD1	13	10			962	TgAR100Q - miRNA PRMT6 and LSD1	5	155.4				959	TgAR100Q - miRNA PRMT6 and LSD1	13	17.8
	962	TgAR100Q - miRNA PRMT6 and LSD1	5	60			962	TgAR100Q - miRNA PRMT6 and LSD1	6	76.2				962	TgAR100Q - miRNA PRMT6 and LSD1	5	17
	962	TgAR100Q - miRNA PRMT6 and LSD1	6	60			962	TgAR100Q - miRNA PRMT6 and LSD1	7	91.8				962	TgAR100Q - miRNA PRMT6 and LSD1	6	19.43
	962	TgAR100Q - miRNA PRMT6 and LSD1	7	60			962	TgAR100Q - miRNA PRMT6 and LSD1	8	87.6				962	TgAR100Q - miRNA PRMT6 and LSD1	7	20
	962	TgAR100Q - miRNA PRMT6 and LSD1	8	60			962	TgAR100Q - miRNA PRMT6 and LSD1	9	152.4				962	TgAR100Q - miRNA PRMT6 and LSD1	8	20.2
	962	TgAR100Q - miRNA PRMT6 and LSD1	9	60			962	TgAR100Q - miRNA PRMT6 and LSD1	10	147.6				962	TgAR100Q - miRNA PRMT6 and LSD1	9	20.81
	962	TgAR100Q - miRNA PRMT6 and LSD1	10	60			962	TgAR100Q - miRNA PRMT6 and LSD1	11	182.4				962	TgAR100Q - miRNA PRMT6 and LSD1	10	20.94
	962	TgAR100Q - miRNA PRMT6 and LSD1	11	56			962	TgAR100Q - miRNA PRMT6 and LSD1	12	151.2				962	TgAR100Q - miRNA PRMT6 and LSD1	11	19.83
	962	TgAR100Q - miRNA PRMT6 and LSD1	12	23			962	TgAR100Q - miRNA PRMT6 and LSD1	13	82.8				962	TgAR100Q - miRNA PRMT6 and LSD1	12	18.54
	962	TgAR100Q - miRNA PRMT6 and LSD1	13	9			986	TgAR100Q - miRNA PRMT6 and LSD1	5	121.8				962	TgAR100Q - miRNA PRMT6 and LSD1	13	16.98
	986	TgAR100Q - miRNA PRMT6 and LSD1	5	60			986	TgAR100Q - miRNA PRMT6 and LSD1	6	85.2				986	TgAR100Q - miRNA PRMT6 and LSD1	5	16.6
	986	TgAR100Q - miRNA PRMT6 and LSD1	6	60			986	TgAR100Q - miRNA PRMT6 and LSD1	7	150.6				986	TgAR100Q - miRNA PRMT6 and LSD1	6	21.3
	986	TgAR100Q - miRNA PRMT6 and LSD1	7	60			986	TgAR100Q - miRNA PRMT6 and LSD1	8	121.2				986	TgAR100Q - miRNA PRMT6 and LSD1	7	22.1
	986	TgAR100Q - miRNA PRMT6 and LSD1	8	60			986	TgAR100Q - miRNA PRMT6 and LSD1	9	81.6				986	TgAR100Q - miRNA PRMT6 and LSD1	8	22.4
	986	TgAR100Q - miRNA PRMT6 and LSD1	9	60			986	TgAR100Q - miRNA PRMT6 and LSD1	10	124.2				986	TgAR100Q - miRNA PRMT6 and LSD1	9	22.99
	986	TgAR100Q - miRNA PRMT6 and LSD1	10	40			986	TgAR100Q - miRNA PRMT6 and LSD1	11	141				986	TgAR100Q - miRNA PRMT6 and LSD1	10	21.54
	986	TgAR100Q - miRNA PRMT6 and LSD1	11	11			986	TgAR100Q - miRNA PRMT6 and LSD1	12	133.2				986	TgAR100Q - miRNA PRMT6 and LSD1	11	21.1
	986	TgAR100Q - miRNA PRMT6 and LSD1	12	5			992	TgAR100Q - miRNA PRMT6 and LSD1	5	79.8				986	TgAR100Q - miRNA PRMT6 and LSD1	12	19.87
	992	TgAR100Q - miRNA PRMT6 and LSD1	5	60			992	TgAR100Q - miRNA PRMT6 and LSD1	6	82.8				986	TgAR100Q - miRNA PRMT6 and LSD1	13	16.42
	992	TgAR100Q - miRNA PRMT6 and LSD1	6	60			992	TgAR100Q - miRNA PRMT6 and LSD1	7	147.6				992	TgAR100Q - miRNA PRMT6 and LSD1	5	19.63
	992	TgAR100Q - miRNA PRMT6 and LSD1	7	60			992	TgAR100Q - miRNA PRMT6 and LSD1	8	89.4				992	TgAR100Q - miRNA PRMT6 and LSD1	6	20.8
	992	TgAR100Q - miRNA PRMT6 and LSD1	8	60			992	TgAR100Q - miRNA PRMT6 and LSD1	9	133.8				992	TgAR100Q - miRNA PRMT6 and LSD1	7	21.3
	992	TgAR100Q - miRNA PRMT6 and LSD1	9	60			992	TgAR100Q - miRNA PRMT6 and LSD1	10	144				992	TgAR100Q - miRNA PRMT6 and LSD1	8	21.6
	992	TgAR100Q - miRNA PRMT6 and LSD1	10	60			992	TgAR100Q - miRNA PRMT6 and LSD1	11	54				992	TgAR100Q - miRNA PRMT6 and LSD1	9	20.66
	992	TgAR100Q - miRNA PRMT6 and LSD1	11	28			992	TgAR100Q - miRNA PRMT6 and LSD1	12	55				992	TgAR100Q - miRNA PRMT6 and LSD1	10	20.08
	992	TgAR100Q - miRNA PRMT6 and LSD1	12	13			992	TgAR100Q - miRNA PRMT6 and LSD1	13	43				992	TgAR100Q - miRNA PRMT6 and LSD1	11	19.79
	992	TgAR100Q - miRNA PRMT6 and LSD1	13	2										992	TgAR100Q - miRNA PRMT6 and LSD1	12	18.74
														992	TgAR100Q - miRNA PRMT6 and LSD1	13	15.56
	PANEL B
	WT saline	7 weeks		WT saline	7 weeks		Tg AR100Q miP6L1			Tg AR100Q saline
	glycolytic	2676		glycolytic	88.3752		Glicolitiche	Ossidative		Glicolitiche	Ossidative
	oxidative	352		oxidative	11.6248		58.4615	41.5385		52.4801	47.5199
	Total	3028		total	100		67.8253	32.1747		54.6263	45.3737
							67.7656	32.2344		57.4479	42.5521
	WT P6L1	7 weeks		WT P6L1	7 weeks		57.1886	42.8114		38.2818	61.7182
	glycolytic	1832		glycolytic	84.9722
	oxidative	324		oxidative	15.0278
	Total	2156		total	100
	Tg AR100Q saline	7 weeks		Tg AR100Q saline	7 weeks
	glycolytic	5938		glycolytic	50.9743
	oxidative	5711		oxidative	49.0257
	Total	11649		Total	100
	Tg AR100Q miP6L1	7 weeks		Tg AR100Q miP6L1	7 weeks
	glycolytic	6749		glycolytic	62.5023
	oxidative	4049		oxidative	37.4977
	Total	10798		Total	100
	PANEL C
	MUSK Quadriceps											AVERAGE
	wt	1.34552	0.71683	1.30792	0.629731							1
	SBMA	0.749602	4.16141	1.48579	1.50974	2.76878	4.2608	5.12181	2.04648	3.60938		2.85709
	SBMA + miP6L1	1.26004	1.41179	0.232522	0.518865	0.939798	0.348563	2.06552	1.50148			1.03482
	MYOG Quadriceps
	wt	1.22076	0.786768	1.37254	0.619929							1
	SBMA	1.70827	1.2699	1.56799	4.24097	4.00957	1.66792	3.53405				2.57124
	SBMA + miP6L1	1.14511	0.911242	0.922509	0.769667	1.23205	1.7196	1.44342				1.16337
	NCAM Quadriceps
	wt	1.58471	0.844872	1.13453	0.435883							1
	SBMA	13.7544	7.48613	6.64483	5.44422	4.71253	9.54595	9.95126	2.79398	8.62712		7.66227
	SBMA + miP6L1	7.0453	4.68498	2.44432	2.73656	6.19494	3.56647	4.22237	5.2544			4.51867

## Sheet: FIGURE 9
	PANEL A
	HEK293T
		scr	1	1	1	1
	miLSD1	mirna1	0.68224	0.36657	0.337406	0.62444
	miLSD1	mirna2	0.528361	0.677608	0.438335	0.8271
	miLSD1	mirna3	1.36177	0.934486	0.939134
	miPRMT6	miRNA1	0.667361	0.848524	0.891051
	miPRMT6	miRNA2	0.813097	0.62726	0.34011
	LNCaP
		scr	1	1	1
	miPRMT6	miRNA1	0.706753	0.937693	0.757184
	miPRMT6	miRNA2	1.01574	0.973058	0.948896
	miPRMT6	miRNA3	0.59486	0.66723	0.599586
	miLSD1	mirna1	0.530496	0.698982	0.419034
	miLSD1	mirna2	0.454815	0.442262	0.234848
	miLSD1	mirna3	0.872421	0.583407	0.754469
	PANEL B
	LSD1	1	1	1
		0.254761	0.17678	0.651724
	PRMT6	1	1	1
		0.564143	0.111891	0.157837
	Serca	1	1	1
		0.512983	0.831839	0.442482
	p21	1	1	1	1
		2.21044	1.7069	1.48485	1.14931
	PANEL C
		scr	0.667	0.8	0.789	0.714	0.475	0.429	0.429	0.511	0.491	0.103	0.103	0.192	0.05	0.302	0.104	0.246	0.142	0.226	0.132
	PRMT6	mirna1	0.035	0.059	0.08	0.241	0.093	0.082	0.1	0.12	0.095	0.184	0.115	0.143	0.125	0.103	0.042
		mirna3	0.163	0.276	0.149	0.19	0.25	0.117	0.049	0.133	0.105	0.143	0.061	0.067	0.056	0.067	0.047
	Lsd1	mirna1	0.086	0.079	0.148	0.091	0.105	0.072	0.066	0.07	0.089	0.081	0.069	0.017	0.057	0.022	0.031
		mirna2	0.056	0.144	0.039	0.059	0.125	0.048	0.096	0.064	0.068	0.103	0.034	0.081	0.063	0.029	0.045

## Sheet: SUPPL FIG 1
	PANEL A
	SKELETAL MUSCLE
	bckdL1	229.939	0.00434898
	WT	187.455	0.00533461	0.000985634	0.119409	1	1	1	1		1
	AR100Q	147.738	0.00676874	0.00241976	0.196174	1.64288	7.01818	17.7005	10.9849		9.33662
	WT	217.995	0.00458726	0.000238282	0.0196615
	AR100Q	169.909	0.0058855	0.00153652	0.137988	0.048436	1
	WT	218.769	0.00457103	0.000222052	0.0246368	0.275049	5.6786
	AR100Q	140.899	0.00709728	0.0027483	0.436084
	WT	223.916	0.00446596	0.000116981	0.0300366
	AR100Q	145.908	0.00685363	0.00250465	0.329949
	bckdP6	215.613	0.00463794
	WT	133.931	0.00746653	0.00282859	0.342683	1	1	1	1		1
	AR100Q	88.83	0.0112575	0.00661952	0.536656	2.54185	2.76647	7.17707	6.87468		4.84002
	WT	180.641	0.00553584	0.000897903	0.0740892
	AR100Q	144.503	0.00692027	0.00228233	0.204965	0.164119	1
	WT	193.254	0.00517454	0.000536598	0.0595358	0.601879	3.66733
	AR100Q	136.41	0.00733084	0.0026929	0.427293
	WT	187.279	0.00533963	0.000701688	0.180169
	AR100Q	71.224	0.0140402	0.00940227	1.2386
	bckdCNX	237.08	0.00421799
	WT	80.178	0.0124722	0.00825426
	AR100Q	60.413	0.0165527	0.0123347
	WT	61.21	0.0163372	0.0121192
	AR100Q	65.133	0.0153532	0.0111352
	WT	75.58	0.013231	0.00901303
	AR100Q	95.055	0.0105202	0.00630224
	WT	123.265	0.0081126	0.00389462
	AR100Q	84.681	0.011809	0.00759104
	SPINAL CORD
	bckdL1	229.824	0.00435116
	WT	178.508	0.00560199	0.00125083	1.25911	1	1	1	1		1
	AR100Q	190.927	0.0052376	0.000886448	0.955582	0.758936	0.688618	1.3579	0.120909		0.731591
	WT	167.867	0.0059571	0.00160594	1.73268
	AR100Q	200.244	0.00499391	0.000642752	1.19315
	WT	156.779	0.00637841	0.00202725	1.84068
	AR100Q	140.112	0.00713715	0.00278599	2.49946
	WT	168.571	0.00593222	0.00158106	1.42403
	AR100Q	223.383	0.00447662	0.000125461	0.172178
	bckdP6	221.514	0.00451439
	WT	143.649	0.00696141	0.00244703	2.46321	1	1	1	1		1
	AR100Q	160.215	0.00624161	0.00172723	1.86193	0.137121	0.235923	1.54724	0.0688864		0.497294
	WT	146.747	0.00681445	0.00230006	2.48157
	AR100Q	207.049	0.00482977	0.000315387	0.585459
	WT	164.301	0.00608639	0.001572	1.42733
	AR100Q	143.349	0.00697598	0.00246159	2.20843
	WT	157.059	0.00636703	0.00185265	1.66864
	AR100Q	217.479	0.00459815	8.37578e-05	0.114946
	bckdCNX	246.266	0.00406065
	WT	197.86	0.00505408	0.000993429
	AR100Q	200.469	0.0049883	0.000927653
	WT	200.501	0.00498751	0.000926856
	AR100Q	217.422	0.00459935	0.000538701
	WT	193.723	0.00516201	0.00110136
	AR100Q	193.226	0.00517529	0.00111464
	WT	193.389	0.00517092	0.00111028
	AR100Q	208.798	0.00478932	0.000728668
	PANEL B
	iPSCs
	LSD1	CTR	1.30741	1
		SBMA	0.689836	1.19254	0.606207
	PRMT6	CTR	1.81668	1
		SBMA	0.811944	1.54094	0.728372
	LIVER
	LSD1	CTR	0.381121	0.706329	1.91255
		SBMA	0.870159	1.09	2.13881
	PRMT6	CTR	0.695129	0.393192	1.91168
		SBMA	0.976598	1.42705	1.72579
	PANEL C
		AR24Q (-DHT)			AR24Q (+DHT)			AR100Q (-DHT)			AR100Q (+DHT)
	Neg control	0.000848686	0.000749046	0.000231178	0.000203119	0.000670005	0.000802572	0.00171551	0.00142746	0.000690755	0.00237876	0.00136691	0.00193123
	FKBP5 intron	0.000811129	0.00108551	0.00103864	0.00394862	0.00526773	0.00459318	0.00228765	0.00210523	0.00293005	0.0079314	0.00908055	0.00748227

## Sheet: SUPPL FIG 2
		PANEL A
		PANEL B

[truncated: 5 more sheets: SUPPL FIG 4, SUPPL FIG 5, SUPPL FIG 6, SUPPL FIG 7, SUPPL FIG 8]
