# Supplementary material for: LSD1/PRMT6-targeting gene therapy to attenuate androgen receptor toxic gain-of-function ameliorates spinobulbar muscular atrophy phenotypes in flies and mice
Source: Nat Commun. 2023 Feb 6;14:603. doi: 10.1038/s41467-023-36186-9 (PMC9902531; doi:10.1038/s41467-023-36186-9)
Supplement: Supplementary file 6 — Source Data [file 41467_2023_36186_MOESM6_ESM.zip › SUMMARY STATISTIC NATURE COMMS FINAL.xlsx]

## Sheet: FIG 1
PANEL, test*	Dependent variable	Statistics	Effect
PANEL A, two-way ANOVA	LSD1 SKELETAL MUSCLE, mRNA	F (2, 16) = 0.4556, P=0.6421	week*genotype
		F (2, 16) = 0.4615, P=0.6385	week
		F (1, 16) = 40.60, P<0.0001	genotype
	PRMT6 SKELETAL MUSCLE, mRNA	F (2, 19) = 7.027, P=0.0052	week*genotype
		F (2, 19) = 7.628, P=0.0037	week
		F (1, 19) = 98.79, P<0.0001	genotype
	LSD1 LIVER, mRNA	F (2, 18) = 1.998, P=0.1645	week*genotype
		F (2, 18) = 1.998, P=0.1645	week
		F (1, 18) = 35.97,P<0.0001	genotype
	PRMT6 LIVER, mRNA	F (2, 12) = 3.934, P=0.0486	week*genotype
		F (2, 12) = 2.278, P=0.1450	week
		F (1, 12) = 27.00, P=0.0002	genotype
	LSD1 BRAINSTEM, mRNA	F (2, 18) = 4.343, P=0.0289	week*genotype
		F (2, 18) = 4.343, P=0.0289	week
		F (1, 18) = 4.353, P=0.0514	genotype
PANEL B, t-test	LSD1/TUB, WB	t (7)= -1.911, p= 0.0487
	PRMT6/TUB, WB	t (7) = -2.424, p= 0.023
PANEL C, two-way ANOVA	LSD1 12 WEEKS, mRNA	F (1, 12) = 1.627, P=0.2263	week*genotype
		F (1, 12) = 1.627, P=0.2263	week
		F (1, 12) = 9.633,P=0.0091	genotype
	PRMT6 12 WEEKS, mRNA	F (1, 12) = 9.776, P=0.0087	week*genotype
		F (1, 12) = 9.776, P=0.0087	week
		F (1, 12) = 37.65, P<0.0001	genotype
PANEL D, two-way ANOVA	LSD1, mRNA	F (1, 10) = 19.59, P=0.0013	week*genotype
		F (1, 10) = 3.159, P=0.1059	week
		F (1, 10) = 30.66, P=0.0002	genotype
	PRMT6, mRNA	F (1, 10) = 14.51, P=0.0034	week*genotype
		F (1, 10) = 8.133, P=0.0172	week
		F (1, 10) = 46.60, P<0.0001	genotype
PANEL E, t-test	LSD1, mRNA	t (6)= -2.1768, p= 0.036
	PRMT6, mRNA	t (6) = -1.985, p= 0.047
PANEL F, t-test	LSD1, mRNA	t (9)= - 5.998, p= 0.0001
	PRMT6, mRNA	t (9)= - 4.858, p=0.0004
PANEL G, t-test	LSD1, mRNA	t(9)= -1.905, p=0.04
	PRMT6, mRNA	t(8)= -4.283, p=0.001
PANEL H, t-test	LSD1, DHT comparison 24 VS 100, Chromatin-immunoprecipitation	t(5)= - 13.80, p = 0.000017
	PRMT6 24 VS 100, Chromatin-immunoprecipitation	t(5)=-7.723, p=0.0002
*Detailed statistics are report for significant tests

## Sheet:  FIG 2
PANEL, test*	Dependent variable	Statistics	Effect
PANEL A, t-test	AR-PRMT6 100Q VEH/DHT, number of dots/cell	t (12)= -1.934, p= 0.038
PANEL B, two-way ANOVA	TRANSCRIPTIONAL ASSAY
	24Q, AR transactivation	F (1, 12) = 184.7, P<0.0001	genotype*treatment
		F (1, 12) = 5091, P<0.0001	treatment
		F (1, 12) = 136.3, P<0.0001	genotype
	65Q, AR transactivation	F (1, 12) = 32.99, P<0.0001	genotype*treatment
		F (1, 12) = 802.0, P<0.0001	genotype
		F (1, 12) = 24.35, P=0.0003	treatment
PANEL C, two-way ANOVA	65Q	F (4, 20) = 10.16, P<0.0001	genotype*treatment
		F (1, 20) = 355.1, P<0.0001	treatment
		F (4, 20) = 10.63, P<0.0001	genotype
PANEL D, one way ANOVA	WB	F (3, 24) = 51.51, P<0.0001	treatment
	TRANSCRIPTIONAL ASSAY
	24Q, AR transactivation	F (3, 8) = 104.9. P<0.0001	treatment
	65Q, AR transactivation	F (3, 8) = 4.949, P=0.0314	treatment
PANEL E, two-way ANOVA	WB	F (1, 16) = 30.93, P<0.0001	genotype
PANEL E, t-test	TRANSCRIPTIONAL ASSAY
	24Q CAS9/G4, AR transactivation	t(5)= -7.594, p=0.0003
	100Q CAS9/G4, AR transactivation	t(5)=-2,115, p= 0.044
*Detailed statistics are report for significant tests

## Sheet: FIG 3
PANEL, test*	Dependent variable	Statistics	Effect
PANEL B, two-way ANOVA	AR transactivation	F (1, 8) = 38.99, P=0.0002	genotype*treatment
		F (1, 8) = 76.41, P<0.0001	treatment
		F (1, 8) = 43.91, P=0.0002	genotype
PANEL C, one-way ANOVA	AR transactivation	F (2, 11) = 8.968, P=0.0049	treatment
PANEL D, one-way ANOVA	AR transactivation	F (2, 6) = 251.2, P<0.0001	treatment
PANEL E, one-way ANOVA	AR transactivation	F (2, 6) = 69.03, P<0.0001	treatment
PANEL F, t-test	24Q vs 100Q, WB	t(7)= -3.851, p=0.006
*Detailed statistics are report for significant tests

## Sheet: FIG 4
PANEL, test*	Dependent variable	Statistics	Effect
PANEL A, t-test	24Q, AR/LSD1, shPRMT6	t(22)= -3.912, p= 0.0004
	100Q, AR/LSD1, shPRMT6	t(26)= -6.505, p < 0.0001
	24Q, AR/PRMT6, L1G2	t(31)=-1.779, p=0.04
	100Q, AR/PRMT6, L1G2	t(25)= -1.737, p=0.04
PANEL B, t-test	Lsd1g2	t(5)= -4.363, p=0.003
	Lsd1g2P6sh#1	t(5)=-2.04, p=0.048
	Lsd1g2P6sh#2	t(5)=-3.678, p=0.007
	Cas9P6sh#1	t(5)=-15.106, p < 0.0001
	Cas9P6sh#2	t(5)= -28.8, p < 0.0001
	Lsd1g2P6sh#1	t(5)= -3.252, p=0.011
	Lsd1g2P6sh#2	t(5)= - 4.545, p=0.003
PANEL D, one-way ANOVA	24Q, Transactivation
	OVEREXPRESSION	F (3, 24) = 27.74, P<0.0001	treatment
	MOCK	F (3, 12) = 649.2, P<0.0001	treatment
	LSD1	F (3, 12) = 119.1, P<0.0001	treatment
	PRMT6	F (3, 12) = 29.44, P<0.0001	treatment
	LSD1/PRMT6	F (3, 12) = 16.88, P=0.0001	treatment
	65Q, Transactivation
	OVEREXPRESSION	F (3, 24) = 48.71, P<0.0001	treatment
	MOCK	F (3, 15) = 49.07, P<0.0001	treatment
	LSD1	F (3, 15) = 20.82, P<0.0001	treatment
	PRMT6	F (3, 15) = 20.73, P<0.0001	treatment
	LSD1/PRMT6	F (3, 15) = 20.59, P<0.0001	treatment
PANEL E, one-way ANOVA	TRANSCRIPTIONAL ASSAY
	24Q, Transactivation	F (8, 18) = 17.87, P<0.0001	treatment
	65Q, Transactivation	F (8, 18) = 117.0, P<0.0001	treatment
	WB PRMT6	F (2, 6) = 49.64, P=0.0002	treatment
*Detailed statistics are report for significant tests

## Sheet: FIG 5
PANEL, test*	Dependent variable	Statistics	Effect
PANEL B, t-test	GAL4 vs dLSD1, mRNA	t(6)= -2.007, p= 0.045
PANEL C, one-way ANOVA	Disease severity	F (3, 55) = 1392, p<0.0001	treatment
*Detailed statistics are report for significant tests

## Sheet: FIG 6
PANEL, test*	Dependent variable	Statistics	Effect
PANEL A, t-test	WB
	SCR/LSD1 miRNA 1	t(5)= - 2.633, p= 0.023
	SCR/LSD1 miRNA 2	t(5)= - 3.943, p= 0.005
	SCR/LSD1 miRNA 3	t(5)= - 4.199, p= 0.004
	SCR/PRMT6 miRNA 2	t(5)= - 4.134, p= 0.004
	SCR/PRMT6 miRNA 6	t(5)= - 3.366, p=0.009
	SCR/PRMT6 miRNA 7	t(5)= -2.747, p=0.02
PANEL B, t-test	Cell viability
	24Q/100Q	t(5)= - 2.124, p=0.04
	100Q/100Q amiR-LSD1/PRMT6	t(5)= -1.996, p=0.05
PANEL F, t-test	mRNA
	LSD1	t(15)= - 2.180, p=0.022
	PRMT6	t(14)= - 1.966, p=0.034
PANEL G; t-test	WB
	LSD1	t(11)= - 2.08, p=0.03
	PRMT6	t(5)= - 2.63, p= 0.023
*Detailed statistics are report for significant tests

## Sheet: FIG 8
PANEL, test*	Dependent variable	Statistics	Effect
PANEL A	BW	F(1,134)=6.67; p=0.011	treatment
		F(8,134)=33.83; p<0.001	time
		F(8,134)=1.93; p=0.060	treatment*time
	HANGING WIRE	F(1,134)=4.26; p=0.041	treatment
		F(8,134)=19.26; p<0.001	time
		F(8,134)=1.93; p=0.041	treatment*time
	ROTAROD	F(1,133)=11.037; p=0.001	treatment
		F(8,133)=33.83; p=0.579	time
		F(8,133)=1.352; p=0.224	treatment*time
PANEL B, t-test	TG100Q vs TG100Q amiR-LSD1/PRMT6	t (6)= -2.348, p=0.05
PANEL C, one-way ANOVA	MUSK, mRNA	F (2, 18) = 7.254, P=0.0049	genotype
	MYOG, mRNA	F (2, 15) = 6.273, P=0.0105	genotype
	NCAM, mRNA	F (2, 18) = 11.13, P=0.0007	genotype
*Detailed statistics are report for significant tests

## Sheet: FIG 9
PANEL, test*	Dependent variable	Statistics	Effect
PANEL A, one-way ANOVA	WB HEK	F (4, 13) = 6.130, p=0.0053	treatment
	WB LNCAP	F (6, 14) = 14.65, p<0.0001	treatment
PANEL B, t-test	LSD1, mRNA	t(5)= -3.184, p=0.01
	PRMT6, mRNA	t(5)= - 3.651, p=0.007
	SERCA2, mRNA	t(5)= - 2.48, p=0.027
	P21, mRNA	t(7)= -2.273, p=0.028
PANEL C, one-way ANOVA	EdU cell proliferation	F (4, 76) = 14.75, p<0.0001	treatment
*Detailed statistics are report for significant tests

## Sheet: SUPPL. FIG
PANEL, test*	Dependent variable	Statistics	Effect
FIG S1A, t-test	PRMT6, WB	t(7)= -11.936, p <0.0001
	LSD1, WB	t(7)= -1.922, p=0.047
FIG S1C, t-test	FKBP5 24Q veh VS DHT	t(5)= -6.289843882, p= 0.0007
	FKBP5 100Q veh VS DHT	t(5)= -7.059551935, p= 0.0004
FIG S4A, two-way ANOVA	Transactivation
	12Q	F (1, 12) = 53.06, P<0.0001	genotype*treatment
		F (1, 12) = 531.2, P<0.0001	treatment
		F (1, 12) = 39.60, P<0.0001	genotype
	55Q	F (1, 12) = 19.39, P=0.0009	genotype*treatment
		F (1, 12) = 129.7, P<0.0001	treatment
		F (1, 12) = 11.35, P=0.0056	genotype
FIG S4B, two-way ANOVA	Transactivation
	24Q	F (4, 30) = 12.27, P<0.0001	genotype*treatment
		F (1, 30) = 2276, P<0.0001	treatment
		F (4, 30) = 9.924, P<0.0001	genotype
	65Q	F (4, 30) = 6.621, P=0.0006	genotype*treatment
		F (1, 30) = 1398, P<0.0001	treatment
		F (4, 30) = 4.468, P=0.0060	genotype
FIG S4C, two-way ANOVA	Transactivation
	24Q	F (4, 20) = 8.757, P=0.0003	genotype*treatment
		F (1, 20) = 354.6, P<0.0001	treatment
		F (4, 20) = 8.986, P=0.0003	genotype
FIG S5A, two-way ANOVA	Transactivation
	12Q	F (1, 8) = 12.98, P=0.0070	genotype*treatment
		F (1, 8) = 44.50, P=0.0002	treatment
		F (1, 8) = 0.005850, P=0.9409	genotype
FIG S5B, one-way ANOVA	Transactivation	F (2, 14) = 18.90, P=0.0001	genotype
FIG S5C, one-way ANOVA	Transactivation	F (2, 6) = 49.34,P=0.0002	genotype
FIG S6B, two-way ANOVA	Transactivation	F (3, 18) = 2.897, P=0.0635	genotype*treatment
		F (3, 18) = 111.2, P<0.0001	treatment
		F (1, 18) = 14.28, P=0.0014	genotype
FIG S6C, two-way ANOVA	Transactivation
	24Q	F (1, 20) = 2.361, P=0.1400	genotype*treatment
		F (1, 20) = 104.1, P<0.0001	treatment
		F (1, 20) = 9.190, P=0.0066	genotype
	65Q	F (1, 20) = 12.85, P=0.0019	genotype*treatment
		F (1, 20) = 208.8, P<0.0001	treatment
		F (1, 20) = 38.41, P<0.0001	genotype
FIG S7, t-test	HEART, LSD1, WB	t(5)= - 2.358, p= 0.032
	QUADRICEPS, LSD1, WB	t(11)= - 2.08, p=0.03
	QUADRICEPS, PRMT6, WB	t(5)= - 2.63, p= 0.023
FIG S8, t-test	SERCA2 HEART, mRNA	t(5)= - 3.59, p=0.0078
	P21 SPINAL CORD, mRNA	t(5)= - 1.59, p=0.085
	FKBP4 HEART, mRNA	t(5)= - 4.03, p=0.005
	FKBP5 LUNGS, mRNA	t(5)= -2.405, p=0.03
	TP53 WAT, mRNA	t(5)= - 4-451, p=0.003
*Detailed statistics are report for significant tests
